# Supplementary material for: Evolutionary Distance of Amino Acid Sequence Orthologs across Macaque Subspecies: Identifying Candidate Genes for SIV Resistance in Chinese Rhesus Macaques
Source: PLoS One. 2015 Apr 17;10(4):e0123624. doi: 10.1371/journal.pone.0123624 (PMC4401517; doi:10.1371/journal.pone.0123624)
Supplement: S1 Table — We have marked the genes that break synteny. (XLSX) [file pone.0123624.s001.xlsx]

## Sheet: EvolutionaryDistanceAcrossCRand
d.DB_Object_Name		ProteinID.IR	ProteinID.CR	EvDist.Equals0.8.zEquals0.00001.	X	ProteinID.IR.1	Chromosome.IR	Start.IR	End.IR	Mid.IR	Sense.IR	ProteinID.CR.1	Chromosome.CR	Start.CR	End.CR	Mid.CR	SenseCR	NotSameChromosome	BreakSyntenyOnSameChromosome	BreakSynteny
TRIM32	13444	IR_ENSMMUP00000017213	ENSP00000345464	2.4021	NA	IR_ENSMMUP00000017213	15	19394039	19395997	19395018	-	ENSP00000345464	4	18266849	18268033	18267441	-	1	0	1
RAD50	2656	IR_ENSMMUP00000038625	ENSP00000407071	2.2032	NA	IR_ENSMMUP00000038625	2	130812947	130815745	130814346	-	ENSP00000407071	2	133110091	133242305	133176198	-	0	0	0
KLHL42	7453	IR_ENSP00000321544	ENSP00000379034	1.4254	NA	IR_ENSP00000321544	8	1816536	1818401	1.81747e+06	+	ENSP00000379034	10	95436626	95438407	9.54375e+07	+	1	0	1
Nmdar1	8076	IR_ENSMMUP00000009665	ENSP00000381630	1.3902	NA	IR_ENSMMUP00000009665	8	146978558	146979509	1.46979e+08	-	ENSP00000381630	8	149392494	149393859	1.49393e+08	-	0	0	0
Adcy10	4140	IR_ENSMMUP00000027891	ENSP00000410352	1.2541	NA	IR_ENSMMUP00000027891	4	41547348	41550420	41548884	+	ENSP00000410352	4	41524129	41529588	4.15269e+07	+	0	0	0
MUC16	15801	IR_ENSMMUP00000020314	ENSP00000381008	1.1982	NA	IR_ENSMMUP00000020314	19	8849482	8892729	8.87111e+06	-	ENSP00000381008	19	9014560	9045717	9.03014e+06	-	0	0	0
BCMO1	17437	IR_ENSMMUP00000000974	ENSP00000258168	1.1973	NA	IR_ENSMMUP00000000974	20	79379287	79426213	79402750	+	ENSP00000258168	20	79493683	79545035	79519359	+	0	0	0
IL13RA1	18075	IR_ENSMMUP00000015103	ENSP00000360730	1.1112	NA	IR_ENSMMUP00000015103	X	117021242	117041864	117031553	+	ENSP00000360730	X	117931359	117981049	117956204	+	0	0	0
NT5M	14209	IR_ENSMMUP00000035155	ENSP00000390695	1.0756	NA	IR_ENSMMUP00000035155	16	17207047	17257565	17232306	+	ENSP00000390695	16	17930565	17965281	17947923	+	0	0	0
Prss27	16865	IR_ENSMMUP00000020977	ENSP00000161006	1.0391	NA	IR_ENSMMUP00000020977	20	2851341	2858933	2855137	-	ENSP00000161006	20	2878817	2883650	2.88123e+06	+	0	0	0
YY2	17621	IR_ENSMMUP00000029555	ENSP00000368798	1.0059	NA	IR_ENSMMUP00000029555	X	19600687	19619466	1.96101e+07	+	ENSP00000368798	X	19643256	19686516	19664886	+	0	0	0
Sec22b	4117	IR_ENSMMUP00000015200	ENSP00000362504	0.9357	NA	IR_ENSMMUP00000015200	4	37850964	37868357	3.78597e+07	-	ENSP00000362504	4	37820559	37838437	37829498	-	0	0	0
FAM110A	343	IR_ENSP00000363386	ENSP00000363386	0.9143	NA	IR_ENSP00000363386	1	28781223	28781975	28781599	+	ENSP00000363386	1	28977771	28978590	2.89782e+07	+	0	0	0
notch1	11909	IR_ENSMMUP00000036150	ENSP00000398674	0.901	NA	IR_ENSMMUP00000036150	13	109712862	109767732	109740297	-	ENSP00000398674	13	109512444	109514167	1.09513e+08	-	0	0	0
RBM38	8906	IR_ENSMMUP00000038172	ENSMMUP00000014941	0.887	NA	IR_ENSMMUP00000038172	10	7123151	7138850	7.131e+06	-	ENSMMUP00000014941	4	17399328	17409955	1.74046e+07	+	1	0	1
GRIN3A	13527	IR_ENSMMUP00000021930	ENSP00000234389	0.8687	NA	IR_ENSMMUP00000021930	15	34474212	34635468	34554840	+	ENSP00000234389	19	752658	759472	756065	+	1	0	1
CCDC176	7221	IR_ENSMMUP00000016656	ENSP00000377577	0.817	NA	IR_ENSMMUP00000016656	7	137143529	137155411	137149470	+	ENSP00000377577	7	137380298	137583844	137482071	+	0	0	0
FBXO45	2918	IR_ENSMMUP00000038210	ENSP00000310332	0.8117	NA	IR_ENSMMUP00000038210	2	188861213	188868605	188864909	-	ENSP00000310332	2	191804472	191821886	191813179	-	0	0	0
FRS2	10392	IR_ENSMMUP00000039208	ENSP00000381083	0.8032	NA	IR_ENSMMUP00000039208	11	66557201	66564604	6.65609e+07	+	ENSP00000381083	11	66946099	66952465	66949282	+	0	0	0
PDCD5	16102	IR_ENSMMUP00000020187	ENSP00000388543	0.7491	NA	IR_ENSMMUP00000020187	19	39098412	39104668	39101540	+	ENSP00000388543	19	39190429	39194532	3.91925e+07	+	0	0	0
FABP1	11802	IR_ENSMMUP00000036353	ENSP00000295834	0.712	NA	IR_ENSMMUP00000036353	13	88608343	88614690	8.86115e+07	-	ENSP00000295834	13	88580674	88586848	88583761	-	0	0	0
ICAM4	15830	IR_ENSMMUP00000012237	ENSP00000342114	0.7103	NA	IR_ENSMMUP00000012237	19	10099938	10101026	10100482	+	ENSP00000342114	19	10294549	10295718	1.02951e+07	+	0	0	0
RASIP1	16470	IR_ENSMMUP00000024219	ENSP00000222145	0.6924	NA	IR_ENSMMUP00000024219	19	55026270	55046618	55036444	-	ENSP00000222145	19	54774688	54794043	5.47844e+07	-	0	0	0
LOXL1	6583	IR_ENSMMUP00000004855	ENSP00000261921	0.6828	NA	IR_ENSMMUP00000004855	7	52608746	52633927	5.26213e+07	+	ENSP00000261921	16	1152579	1175182	1.16388e+06	+	1	0	1
PPAP2A	5553	IR_ENSMMUP00000034703	ENSP00000264775	0.6765	NA	IR_ENSMMUP00000034703	6	53083988	53129604	53106796	-	ENSP00000264775	6	53483662	53587404	53535533	-	0	0	0
LRRC47	102	IR_ENSMMUP00000040653	ENSP00000367498	0.6714	NA	IR_ENSMMUP00000040653	1	6753937	6768222	6.76108e+06	-	ENSP00000367498	1	6907650	6921953	6.9148e+06	-	0	0	0
Mrpl30	11855	IR_ENSMMUP00000000766	ENSP00000312464	0.6601	NA	IR_ENSMMUP00000000766	13	99105353	99115110	9.91102e+07	+	ENSP00000312464	13	98887881	98897741	98892811	+	0	0	0
CYP2S1	16299	IR_ENSMMUP00000031593	ENSP00000301173	0.658	NA	IR_ENSMMUP00000031593	19	47578371	47592483	47585427	+	ENSP00000301173	19	47641252	47656237	4.76487e+07	+	0	0	0
AT1G68310	6496	IR_ENSMMUP00000018403	ENSP00000300030	0.6571	NA	IR_ENSMMUP00000018403	7	42455809	42488105	42471957	-	ENSP00000300030	7	42125791	42147095	42136443	-	0	0	0
GPR114	17240	IR_ENSMMUP00000015713	ENSP00000290823	0.6518	NA	IR_ENSMMUP00000015713	20	55913714	55928386	55921050	+	ENSP00000290823	20	55869383	55900315	55884849	+	0	0	0
Q9CR13	3782	IR_ENSMMUP00000008903	ENSP00000297534	0.6492	NA	IR_ENSMMUP00000008903	3	176837488	176841985	1.7684e+08	+	ENSP00000297534	3	178661614	178665913	1.78664e+08	+	0	0	0
CELE_M01E5.4	11781	IR_ENSMMUP00000023437	ENSP00000304410	0.641	NA	IR_ENSMMUP00000023437	13	86183252	86183720	86183486	-	ENSP00000304410	13	86197660	86200684	86199172	-	0	0	0
mturn	3460	IR_ENSMMUP00000016463	ENSP00000387585	0.6363	NA	IR_ENSMMUP00000016463	3	96047266	96071093	9.60592e+07	-	ENSP00000387585	3	96637878	96650299	9.66441e+07	-	0	0	0
COMMD1	11640	IR_ENSMMUP00000036531	ENSP00000308236	0.6204	NA	IR_ENSMMUP00000036531	13	62116769	62339489	62228129	+	ENSP00000308236	13	62113154	62335553	6.22244e+07	+	0	0	0
PKP2	10035	IR_ENSMMUP00000000801	ENSP00000070846	0.5897	NA	IR_ENSMMUP00000000801	11	32891417	32997922	3.29447e+07	-	ENSP00000070846	11	32895370	32985779	3.29406e+07	-	0	0	0
Nob1	17350	IR_ENSMMUP00000008569	ENSP00000268802	0.5894	NA	IR_ENSMMUP00000008569	20	68127558	68140815	6.81342e+07	-	ENSP00000268802	20	68138240	68151413	6.81448e+07	-	0	0	0
CCDC151	13261	IR_ENSMMUP00000006679	ENSP00000338013	0.5784	NA	IR_ENSMMUP00000006679	15	1452407	1459550	1.45598e+06	-	ENSP00000338013	15	1450136	1461619	1.45588e+06	-	0	0	0
KLK9	16558	IR_ENSMMUP00000020260	ENSP00000250366	0.5766	NA	IR_ENSMMUP00000020260	19	57194929	57202286	5.71986e+07	-	ENSP00000250366	19	56978082	56984341	5.69812e+07	-	0	0	0
PGC	953	IR_ENSMMUP00000039437	ENSP00000362116	0.575	NA	IR_ENSMMUP00000039437	1	114398929	114405741	114402335	-	ENSP00000362116	4	42184185	42194627	42189406	-	1	0	1
Gsg1	9937	IR_ENSMMUP00000023210	ENSP00000320838	0.5673	NA	IR_ENSMMUP00000023210	11	13458320	13464105	1.34612e+07	-	ENSP00000320838	11	13363273	13379310	1.33713e+07	-	0	0	0
FTCD	2940	IR_ENSMMUP00000029394	ENSP00000352707	0.5627	NA	IR_ENSMMUP00000029394	3	630395	644774	637584	+	ENSP00000352707	3	626310	641550	633930	+	0	0	0
ATAD3A	14249	IR_ENSMMUP00000011781	ENSMMUP00000001291	0.5547	NA	IR_ENSMMUP00000011781	16	20702385	20705341	20703863	+	ENSMMUP00000001291	5	5263943	5265298	5.26462e+06	-	1	0	1
PADI4	239	IR_ENSMMUP00000029523	ENSP00000408865	0.5486	NA	IR_ENSMMUP00000029523	1	19945116	19970712	19957914	+	ENSP00000408865	8	134854818	134908808	134881813	-	1	0	1
ARHGEF28	15759	IR_ENSMMUP00000031910	ENSP00000414599	0.54	NA	IR_ENSMMUP00000031910	19	7284185	7305859	7295022	+	ENSP00000414599	19	7331862	7347790	7339826	+	0	0	0
ZNF208	15881	IR_ENSMMUP00000031806	ENSP00000339767	0.5312	NA	IR_ENSMMUP00000031806	19	11839008	11843669	1.18413e+07	+	ENSP00000339767	19	11993378	11997197	1.19953e+07	-	0	0	0
SIRPG	9200	IR_ENSP00000371034	ENSP00000371034	0.5282	NA	IR_ENSP00000371034	10	34800958	34828589	3.48148e+07	-	ENSP00000371034	10	35844463	35871764	3.58581e+07	-	0	0	0
CDK10	17512	IR_ENSMMUP00000003366	ENSP00000338673	0.5201	NA	IR_ENSMMUP00000003366	20	87811065	87818866	8.7815e+07	+	ENSP00000338673	20	88046075	88055569	88050822	+	0	0	0
BCAR1	17404	IR_ENSMMUP00000032314	ENSP00000391669	0.51	NA	IR_ENSMMUP00000032314	20	73333319	73347252	7.33403e+07	-	ENSP00000391669	20	73406075	73441262	7.34237e+07	-	0	0	0
DAZAP2	10154	IR_ENSMMUP00000039656	ENSP00000331100	0.5095	NA	IR_ENSMMUP00000039656	11	48390016	48392176	48391096	+	ENSP00000331100	11	48521623	48524133	48522878	+	0	0	0
ZNF446	16742	IR_ENSMMUP00000019279	ENSP00000336565	0.495	NA	IR_ENSMMUP00000019279	19	64243489	64246673	64245081	+	ENSP00000336565	19	64011950	64016013	6.4014e+07	+	0	0	0
TRIM21	12899	IR_ENSP00000339355	ENSP00000381338	0.4936	NA	IR_ENSP00000339355	14	88033794	88038076	88035935	+	ENSP00000381338	14	89433731	89519990	8.94769e+07	+	0	0	0
Dcaf7	14742	IR_ENSMMUP00000006858	ENSP00000308344	0.4898	NA	IR_ENSMMUP00000006858	16	59071879	59102174	5.9087e+07	+	ENSP00000308344	16	61076792	61107627	6.10922e+07	+	0	0	0
INS	12074	IR_ENSMMUP00000037777	ENSP00000348986	0.4813	NA	IR_ENSMMUP00000037777	14	2168877	2169961	2169419	-	ENSP00000348986	14	1995407	2009395	2002401	-	0	0	0
TATDN2	2155	IR_ENSMMUP00000026193	ENSP00000408736	0.4785	NA	IR_ENSMMUP00000026193	2	50746685	50786338	5.07665e+07	-	ENSP00000408736	2	50863490	50899362	50881426	-	0	0	0
Q86TP4	8855	IR_ENSMMUP00000038252	ENSP00000334294	0.4728	NA	IR_ENSMMUP00000038252	10	1542196	1557170	1549683	+	ENSP00000334294	10	1506637	1525981	1516309	+	0	0	0
PXDN	11346	IR_ENSMMUP00000036781	ENSP00000252804	0.4687	NA	IR_ENSMMUP00000036781	13	1588970	1681130	1635050	-	ENSP00000252804	13	1596371	1644410	1.62039e+06	-	0	0	0
CDYL	17550	IR_ENSMMUP00000041255	ENSP00000330512	0.4655	NA	IR_ENSMMUP00000041255	X	7002702	7009889	7.0063e+06	+	ENSP00000330512	4	4650434	4866956	4758695	+	1	0	1
CD7	14983	IR_ENSMMUP00000033868	ENSP00000312027	0.4652	NA	IR_ENSMMUP00000033868	16	77800156	77801996	77801076	-	ENSP00000312027	16	79932825	79934967	79933896	-	0	0	0
Q13138	15871	IR_ENSMMUP00000031813	ENSP00000410631	0.4647	NA	IR_ENSMMUP00000031813	19	11415762	11419199	1.14175e+07	+	ENSP00000410631	8	8950028	8950713	8.95037e+06	-	1	0	1
BAI3	4296	IR_ENSMMUP00000006483	ENSP00000359630	0.4582	NA	IR_ENSMMUP00000006483	4	66325942	66353176	66339559	+	ENSP00000359630	4	66112530	66858657	6.64856e+07	+	0	0	0
CXCL12	8275	IR_ENSMMUP00000035953	ENSP00000379140	0.4456	NA	IR_ENSMMUP00000035953	9	44548292	44557311	4.45528e+07	-	ENSP00000379140	9	42604266	42607350	42605808	-	0	0	0
OPRL1	8821	IR_ENSMMUP00000021557	ENSP00000336764	0.4436	NA	IR_ENSMMUP00000021557	10	245374	250147	247760	-	ENSP00000336764	10	190494	196240	193367	-	0	0	0
Nkx6-3	7659	IR_ENSMMUP00000019317	ENSP00000414183	0.442	NA	IR_ENSMMUP00000019317	8	42201181	42202063	42201622	-	ENSP00000414183	8	42555544	42559642	42557593	-	0	0	0
ACSF3	17503	IR_ENSMMUP00000030591	ENSP00000384627	0.4399	NA	IR_ENSMMUP00000030591	20	87252695	87299470	8.72761e+07	+	ENSP00000384627	20	87428421	87484678	8.74565e+07	+	0	0	0
Prss28	16808	IR_ENSMMUP00000004149	ENSMMUP00000004149	0.437	NA	IR_ENSMMUP00000004149	20	1227163	1229451	1228307	-	ENSMMUP00000004149	20	1228013	1237058	1.23254e+06	-	0	0	0
CG32795	10728	IR_ENSMMUP00000038485	ENSP00000345152	0.4308	NA	IR_ENSMMUP00000038485	11	122833108	122861262	122847185	+	ENSP00000345152	11	123676094	123708297	1.23692e+08	+	0	0	0
CNN1	15868	IR_ENSMMUP00000001959	ENSP00000252456	0.4288	NA	IR_ENSMMUP00000001959	19	11368700	11379796	11374248	+	ENSP00000252456	19	11590916	11602502	11596709	+	0	0	0
Zfp932	15882	IR_ENSMMUP00000031802	ENSP00000342021	0.428	NA	IR_ENSMMUP00000031802	19	11871206	11875358	11873282	+	ENSP00000342021	19	12086903	12088749	12087826	+	0	0	0
AT3G16760	92	IR_ENSMMUP00000040665	ENSP00000383873	0.4199	NA	IR_ENSMMUP00000040665	1	5740933	5757684	5.74931e+06	-	ENSP00000383873	1	5862991	5888559	5875775	-	0	0	0
DAPK2	6495	IR_ENSMMUP00000023902	ENSP00000408277	0.4175	NA	IR_ENSMMUP00000023902	7	42291817	42423580	4.23577e+07	-	ENSP00000408277	7	41961834	42093861	4.20278e+07	-	0	0	0
Olfr1341	5775	IR_ENSMMUP00000003547	ENSMMUP00000003546	0.4175	NA	IR_ENSMMUP00000003547	6	111755583	111756548	1.11756e+08	-	ENSMMUP00000003546	1	46295667	46296611	46296139	-	1	0	1
CLPP	15736	IR_ENSMMUP00000031933	ENSP00000245816	0.4133	NA	IR_ENSMMUP00000031933	19	6261139	6272085	6266612	+	ENSP00000245816	19	6372497	6380972	6.37673e+06	+	0	0	0
Spred3	16229	IR_ENSMMUP00000030256	ENSP00000345405	0.4131	NA	IR_ENSMMUP00000030256	19	44722198	44728050	44725124	+	ENSP00000345405	19	44817026	44822761	4.48199e+07	+	0	0	0
C8G	13255	IR_ENSMMUP00000040230	ENSP00000224181	0.4074	NA	IR_ENSMMUP00000040230	15	1308610	1311347	1.30998e+06	-	ENSP00000224181	15	1308371	1310787	1309579	-	0	0	0
MKX	8228	IR_ENSMMUP00000027187	ENSP00000400896	0.4063	NA	IR_ENSMMUP00000027187	9	27694905	27764989	27729947	-	ENSP00000400896	9	27696220	27767318	27731769	-	0	0	0
ZNF2	2458	IR_ENSMMUP00000039036	ENSP00000403107	0.4053	NA	IR_ENSMMUP00000039036	2	93638160	93641707	9.36399e+07	-	ENSP00000403107	2	94901692	94997624	94949658	-	0	0	0
KCTD13	17093	IR_ENSMMUP00000024981	ENSP00000311202	0.4046	NA	IR_ENSMMUP00000024981	20	27878885	27898163	27888524	-	ENSP00000311202	20	27996393	28015764	2.80061e+07	-	0	0	0
Foxo4	17871	IR_ENSMMUP00000040996	ENSP00000363377	0.3916	NA	IR_ENSMMUP00000040996	X	70005519	70010173	70007846	+	ENSP00000363377	X	70657900	70663425	7.06607e+07	+	0	0	0
HSD17B7	1385	IR_ENSMMUP00000012224	ENSP00000254521	0.391	NA	IR_ENSMMUP00000012224	1	141342458	141355971	1.41349e+08	+	ENSP00000254521	1	141879983	141897192	1.41889e+08	+	0	0	0
CTSZ	8891	IR_ENSMMUP00000020183	ENSP00000217131	0.3892	NA	IR_ENSMMUP00000020183	10	5520533	5544127	5532330	+	ENSP00000217131	10	5413468	5425228	5419348	+	0	0	0
E2RF41	6	IR_ENSMMUP00000011011	ENSP00000411584	0.3889	NA	IR_ENSMMUP00000011011	1	679977	694688	687332	-	ENSP00000411584	1	615375	622088	618732	-	0	0	0
PTTG1IP	2957	IR_ENSMMUP00000001275	ENSP00000328325	0.3888	NA	IR_ENSMMUP00000001275	3	1826945	1853945	1840445	+	ENSP00000328325	3	1845042	1864778	1854910	+	0	0	0
ASIC2	14326	IR_ENSMMUP00000014975	ENSP00000225823	0.3884	NA	IR_ENSMMUP00000014975	16	28332051	29460670	2.88964e+07	-	ENSP00000225823	16	29116069	29396212	2.92561e+07	-	0	0	0
MICALL1	9592	IR_ENSMMUP00000028391	ENSP00000215957	0.3857	NA	IR_ENSMMUP00000028391	10	81838314	81874073	8.18562e+07	+	ENSP00000215957	10	82757955	82794833	82776394	+	0	0	0
PRSS36	17145	IR_ENSMMUP00000016894	ENSP00000280606	0.3842	NA	IR_ENSMMUP00000016894	20	29178018	29178752	29178385	-	ENSP00000280606	20	29321755	29327329	29324542	-	0	0	0
OR1F12	10572	IR_ENSMMUP00000006563	ENSP00000367353	0.3804	NA	IR_ENSMMUP00000006563	11	104437488	104527599	1.04483e+08	-	ENSP00000367353	11	104966314	105126200	105046257	-	0	0	0
ZNF358	15763	IR_ENSMMUP00000031908	ENSP00000354703	0.38	NA	IR_ENSMMUP00000031908	19	7471850	7473223	7.47254e+06	+	ENSP00000354703	19	7490858	7492662	7491760	+	0	0	0
NKAIN	4580	IR_ENSMMUP00000017512	ENSP00000357402	0.3743	NA	IR_ENSMMUP00000017512	4	139717615	140243994	1.39981e+08	-	ENSP00000357402	4	141344657	141872209	141608433	-	0	0	0
Gsg1l	17067	IR_ENSMMUP00000032509	ENSP00000394954	0.373	NA	IR_ENSMMUP00000032509	20	26242278	26516294	26379286	-	ENSP00000394954	20	26357208	26540702	26448955	-	0	0	0
IL36RN	11937	IR_ENSMMUP00000036116	ENSP00000341794	0.3723	NA	IR_ENSMMUP00000036116	13	112443591	112446245	112444918	+	ENSP00000341794	13	112242773	112245399	112244086	+	0	0	0
Ier2	1690	IR_ENSMMUP00000037855	ENSP00000356549	0.3719	NA	IR_ENSMMUP00000037855	1	189630736	189631662	189631199	-	ENSP00000356549	1	190272232	190273033	1.90273e+08	-	0	0	0
GPATCH2L	7253	IR_ENSMMUP00000011533	ENSP00000261530	0.368	NA	IR_ENSMMUP00000011533	7	139303157	139351545	139327351	+	ENSP00000261530	7	139740548	139788821	1.39765e+08	+	0	0	0
sf3a3	1415	IR_ENSMMUP00000038419	ENSP00000272091	0.3637	NA	IR_ENSMMUP00000038419	1	144401311	144415163	144408237	+	ENSP00000272091	1	144943428	144957556	144950492	+	0	0	0
LY6K	8026	IR_ENSMMUP00000025574	ENSP00000292430	0.3613	NA	IR_ENSMMUP00000025574	8	145236063	145239246	1.45238e+08	+	ENSP00000292430	8	147712948	147716313	1.47715e+08	+	0	0	0
POFUT1	9144	IR_ENSMMUP00000008312	ENSP00000364902	0.3605	NA	IR_ENSMMUP00000008312	10	32339570	32368158	32353864	-	ENSP00000364902	10	32325896	32355060	32340478	-	0	0	0
WSB1	10688	IR_ENSMMUP00000013402	ENSP00000409131	0.3601	NA	IR_ENSMMUP00000013402	11	118978860	118996245	1.18988e+08	-	ENSP00000409131	11	119877859	119895711	119886785	-	0	0	0
T16K5.10	16112	IR_ENSMMUP00000030118	ENSP00000348129	0.3571	NA	IR_ENSMMUP00000030118	19	39654358	39694575	3.96745e+07	+	ENSP00000348129	19	39742473	39795757	39769115	+	0	0	0
Rhbdd2	3301	IR_ENSMMUP00000009659	ENSP00000006777	0.3548	NA	IR_ENSMMUP00000009659	3	50391806	50401560	50396683	-	ENSP00000006777	3	50750869	50760355	50755612	-	0	0	0
RBM6	2338	IR_ENSMMUP00000004658	ENSP00000266022	0.3546	NA	IR_ENSMMUP00000004658	2	86346777	86438414	8.63926e+07	-	ENSP00000266022	2	87668912	87770511	8.77197e+07	-	0	0	0
2014-03-02	15791	IR_ENSMMUP00000003008	ENSP00000377518	0.3522	NA	IR_ENSMMUP00000003008	19	8406968	8424685	8.41583e+06	+	ENSP00000377518	19	8527637	8547549	8537593	+	0	0	0
SNRNP27	11677	IR_ENSMMUP00000013388	ENSP00000386608	0.3519	NA	IR_ENSMMUP00000013388	13	70151982	70161333	7.01567e+07	+	ENSP00000386608	13	70140791	70150548	7.01457e+07	+	0	0	0
CASP6	5113	IR_ENSMMUP00000010702	ENSP00000265164	0.351	NA	IR_ENSMMUP00000010702	5	102601681	102616309	102608995	-	ENSP00000265164	5	103887757	103902142	1.03895e+08	-	0	0	0
SLC25A16	8449	IR_ENSMMUP00000035812	ENSP00000265870	0.3472	NA	IR_ENSMMUP00000035812	9	68716937	68761221	68739079	+	ENSP00000265870	9	66561946	66605166	66583556	+	0	0	0
LSM1	7635	IR_ENSMMUP00000018112	ENSP00000310596	0.3461	NA	IR_ENSMMUP00000018112	8	38618462	38631718	38625090	-	ENSP00000310596	8	39028794	39042168	39035481	-	0	0	0
MACF1	512	IR_ENSMMUP00000012511	ENSP00000289893	0.3434	NA	IR_ENSMMUP00000012511	1	42188810	42239791	4.22143e+07	+	ENSP00000289893	1	42413515	42570700	4.24921e+07	+	0	0	0
ANO8	16004	IR_ENSMMUP00000021332	ENSP00000159087	0.3433	NA	IR_ENSMMUP00000021332	19	16879897	16892970	1.68864e+07	-	ENSP00000159087	19	17270166	17280093	1.72751e+07	-	0	0	0
FXYD2	13049	IR_ENSMMUP00000010245	ENSP00000314528	0.3397	NA	IR_ENSMMUP00000010245	14	116212278	116216107	1.16214e+08	-	ENSP00000314528	14	118755537	118757891	118756714	-	0	0	0
COMMD4	6587	IR_ENSMMUP00000013699	ENSP00000394723	0.3394	NA	IR_ENSMMUP00000013699	7	52885563	52889107	52887335	-	ENSP00000394723	7	52625654	52663570	52644612	-	0	0	0
SCARA5	7589	IR_ENSMMUP00000009478	ENSP00000346990	0.3371	NA	IR_ENSMMUP00000009478	8	28023310	28136792	28080051	-	ENSP00000346990	8	28105006	28221883	2.81634e+07	-	0	0	0
MIA3	16977	IR_ENSMMUP00000032618	ENSP00000331567	0.3355	NA	IR_ENSMMUP00000032618	20	14854197	14868683	14861440	+	ENSP00000331567	20	14911966	14915172	14913569	+	0	0	0
RABGEF1	7805	IR_ENSMMUP00000032064	ENSP00000387400	0.3339	NA	IR_ENSMMUP00000032064	8	83093858	83235687	8.31648e+07	-	ENSP00000387400	7	12546569	12553191	12549880	-	1	0	1
NRBP2	8058	IR_ENSMMUP00000031870	ENSP00000414055	0.3336	NA	IR_ENSMMUP00000031870	8	146469083	146474551	146471817	-	ENSP00000414055	8	148848331	148855174	1.48852e+08	-	0	0	0
Serhl	9668	IR_ENSMMUP00000012715	ENSMMUP00000012715	0.3334	NA	IR_ENSMMUP00000012715	10	86476700	86485489	8.64811e+07	+	ENSMMUP00000012715	10	87307429	87316663	87312046	+	0	0	0
TAL1	632	IR_ENSMMUP00000040235	ENSP00000360950	0.3303	NA	IR_ENSMMUP00000040235	1	50044263	50048346	5.00463e+07	-	ENSP00000360950	1	50476370	50482786	50479578	-	0	0	0
RAPSN	12455	IR_ENSMMUP00000012423	ENSP00000298854	0.3297	NA	IR_ENSMMUP00000012423	14	24666959	24676909	24671934	+	ENSP00000298854	14	24781786	24791915	2.47869e+07	+	0	0	0
ITGAD	17154	IR_ENSMMUP00000018853	ENSP00000394604	0.3283	NA	IR_ENSMMUP00000018853	20	29506241	29519888	2.95131e+07	+	ENSP00000394604	20	29652903	29684109	29668506	+	0	0	0
SHMT2	10316	IR_ENSMMUP00000028687	ENSP00000406881	0.327	NA	IR_ENSMMUP00000028687	11	54298113	54302790	5.43005e+07	+	ENSP00000406881	11	54534917	54539170	5.4537e+07	+	0	0	0
ALG12	9725	IR_ENSMMUP00000014774	ENSP00000333813	0.3267	NA	IR_ENSMMUP00000014774	10	93866569	93878262	9.38724e+07	-	ENSP00000333813	10	94803314	94814594	94808954	-	0	0	0
B4GALNT4	12024	IR_ENSMMUP00000028608	ENSP00000328277	0.3263	NA	IR_ENSMMUP00000028608	14	185347	194541	189944	+	ENSP00000328277	14	214577	223640	219108	+	0	0	0
Hmg20b	15673	IR_ENSMMUP00000031974	ENSP00000328269	0.3263	NA	IR_ENSMMUP00000031974	19	3410611	3411741	3411176	+	ENSP00000328269	19	3488660	3493389	3.49102e+06	+	0	0	0
DPH7	13223	IR_ENSMMUP00000025751	ENSP00000277540	0.3255	NA	IR_ENSMMUP00000025751	15	665296	686012	675654	+	ENSP00000277540	15	663413	682365	672889	+	0	0	0
EHD2	16438	IR_ENSMMUP00000007917	ENSP00000263277	0.3218	NA	IR_ENSMMUP00000007917	19	54056318	54074373	5.40653e+07	+	ENSP00000263277	19	53778489	53796510	5.37875e+07	+	0	0	0
C12orf65	10758	IR_ENSMMUP00000038440	ENSP00000390647	0.3175	NA	IR_ENSMMUP00000038440	11	124531712	124532065	1.24532e+08	+	ENSP00000390647	11	125241362	125245173	1.25243e+08	+	0	0	0
ACSL6	5832	IR_ENSMMUP00000022230	ENSP00000296869	0.3171	NA	IR_ENSMMUP00000022230	6	128381858	128420274	128401066	-	ENSP00000296869	6	129870805	129928904	1.299e+08	-	0	0	0
SARDH	13835	IR_ENSMMUP00000038933	ENSMMUP00000008872	0.3158	NA	IR_ENSMMUP00000038933	15	94650067	94685465	94667766	-	ENSMMUP00000008872	1	222541024	222541317	2.22541e+08	-	1	0	1
TNFRSF10C	7559	IR_ENSMMUP00000025055	ENSMMUP00000025055	0.3147	NA	IR_ENSMMUP00000025055	8	23076612	23077082	23076847	+	ENSMMUP00000025055	8	23152277	23152747	23152512	+	0	0	0
G6B	4001	C6orf25	ENSP00000364964	0.3118	NA	C6orf25	4	31666733	31668276	3.16675e+07	+	ENSP00000364964	4	31946424	31948124	31947274	+	0	0	0
TTC25	14612	IR_ENSMMUP00000028650	ENSP00000366766	0.3117	NA	IR_ENSMMUP00000028650	16	52031061	52053554	5.20423e+07	+	ENSP00000366766	16	54028308	54068763	5.40485e+07	+	0	0	0
AN8070.2	10014	IR_ENSP00000403613	ENSP00000403613	0.3115	NA	IR_ENSP00000403613	11	29522461	29522666	2.95226e+07	+	ENSP00000403613	X	136405518	136405726	136405622	-	1	0	1
Hdgfrp2	15702	IR_ENSMMUP00000025108	ENSP00000301284	0.3109	NA	IR_ENSMMUP00000025108	19	4339156	4373506	4356331	+	ENSP00000301284	19	4421084	4457255	4.43917e+06	+	0	0	0
FGF13	5057	IR_ENSMMUP00000034982	ENSP00000359635	0.3091	NA	IR_ENSMMUP00000034982	5	91371905	91372633	91372269	+	ENSP00000359635	X	137840827	138065747	137953287	-	1	0	1
Aqp12	11314	IR_ENSMMUP00000037298	ENSP00000405899	0.3088	NA	IR_ENSMMUP00000037298	12	104594374	104600447	1.04597e+08	+	ENSP00000405899	12	104897480	104903716	104900598	+	0	0	0
AEN	6703	IR_ENSMMUP00000033297	ENSP00000368533	0.3064	NA	IR_ENSMMUP00000033297	7	68236923	68238079	68237501	+	ENSP00000368533	7	67654202	67659154	67656678	+	0	0	0
COMMD7	9139	IR_ENSMMUP00000037701	ENSP00000278980	0.3059	NA	IR_ENSMMUP00000037701	10	31813839	31849952	3.18319e+07	+	ENSP00000278980	10	31840753	31862484	3.18516e+07	+	0	0	0
OsJ_034056	6319	IR_ENSMMUP00000002299	ENSP00000347498	0.3024	NA	IR_ENSMMUP00000002299	7	19190763	19194482	1.91926e+07	+	ENSP00000347498	7	18076836	18083763	1.80803e+07	+	0	0	0
RHBG	1254	IR_ENSMMUP00000038722	ENSP00000255013	0.3013	NA	IR_ENSMMUP00000038722	1	134972667	134989107	134980887	+	ENSP00000255013	1	135470143	135486807	135478475	+	0	0	0
WIPI1	14787	IR_ENSMMUP00000009583	ENSP00000262139	0.3002	NA	IR_ENSMMUP00000009583	16	63689762	63727544	63708653	-	ENSP00000262139	16	65772457	65806094	6.57893e+07	-	0	0	0
PPP1R37	16374	IR_ENSMMUP00000030200	ENSP00000390861	0.3	NA	IR_ENSMMUP00000030200	19	51566488	51574522	51570505	+	ENSP00000390861	19	51131618	51184687	5.11582e+07	+	0	0	0
ZRANB2	772	IR_ENSMMUP00000022777	ENSP00000359958	0.2989	NA	IR_ENSMMUP00000022777	1	73828457	73844193	73836325	-	ENSP00000359958	1	74443024	74458674	74450849	-	0	0	0
ZNF254	16089	IR_ENSMMUP00000031697	ENSP00000349494	0.2983	NA	IR_ENSMMUP00000031697	19	23109385	23112134	2.31108e+07	+	ENSP00000349494	19	23477632	23512489	2.34951e+07	+	0	0	0
GLIS2	16911	IR_ENSMMUP00000020691	ENSP00000395547	0.2979	NA	IR_ENSMMUP00000020691	20	4479275	4485496	4.48239e+06	+	ENSP00000395547	20	4480620	4486377	4.4835e+06	+	0	0	0
NFS1	13110	IR_ENSMMUP00000036638	ENSMMUP00000036638	0.2951	NA	IR_ENSMMUP00000036638	14	119925323	119970040	1.19948e+08	-	ENSMMUP00000036638	20	87583049	87606655	87594852	-	1	0	1
Mro	15494	IR_ENSMMUP00000029566	ENSP00000397900	0.2941	NA	IR_ENSMMUP00000029566	18	43897530	43907453	4.39025e+07	-	ENSP00000397900	18	44879460	44897031	4.48882e+07	-	0	0	0
PSG7	16333	IR_ENSP00000332215	ENSMMUP00000015035	0.2936	NA	IR_ENSP00000332215	19	49046468	49057511	4.9052e+07	-	ENSMMUP00000015035	19	49376604	49436790	49406697	-	0	0	0
ZNF233	16357	IR_ENSMMUP00000016811	ENSP00000375820	0.2934	NA	IR_ENSMMUP00000016811	19	50684301	50699165	50691733	+	ENSP00000375820	19	50402066	50410137	5.04061e+07	+	0	0	0
SLC5A5	16017	IR_ENSMMUP00000031751	ENSP00000222248	0.2928	NA	IR_ENSMMUP00000031751	19	17442958	17462114	17452536	+	ENSP00000222248	19	17857356	17888195	1.78728e+07	+	0	0	0
SARDH	2204	IR_ENSMMUP00000039643	ENSMMUP00000039643	0.2927	NA	IR_ENSMMUP00000039643	2	63232833	63245234	6.3239e+07	-	ENSMMUP00000039643	10	25171583	25399214	2.52854e+07	-	1	0	1
NT5C	14842	IR_ENSMMUP00000034100	ENSP00000245552	0.2909	NA	IR_ENSMMUP00000034100	16	70418932	70419647	7.04193e+07	-	ENSP00000245552	16	72637695	72638483	72638089	-	0	0	0
SCARB1	10771	IR_ENSMMUP00000038414	ENSMMUP00000038414	0.2909	NA	IR_ENSMMUP00000038414	11	126096068	126176851	1.26136e+08	-	ENSMMUP00000038414	11	126818362	126865849	1.26842e+08	-	0	0	0
O15302	15482	IR_ENSMMUP00000024790	ENSMMUP00000021497	0.2904	NA	IR_ENSMMUP00000024790	18	42534119	42536619	42535369	-	ENSMMUP00000021497	5	73859682	73892988	73876335	-	1	0	1
LAMA3	5724	IR_ENSMMUP00000013934	ENSP00000283357	0.2904	NA	IR_ENSMMUP00000013934	6	91625006	91674016	91649511	+	ENSP00000283357	6	92574745	92626125	92600435	+	0	0	0
CLCN4	17559	IR_ENSMMUP00000017923	ENSP00000370213	0.2898	NA	IR_ENSMMUP00000017923	X	7826216	7851225	7.83872e+06	+	ENSP00000370213	X	7765645	7813660	7.78965e+06	+	0	0	0
CCND2	9790	IR_ENSMMUP00000011210	ENSP00000261254	0.2877	NA	IR_ENSMMUP00000011210	11	4377074	4404351	4.39071e+06	+	ENSP00000261254	11	4396701	4422941	4409821	+	0	0	0
C1R	9845	IR_ENSMMUP00000011664	ENSP00000290575	0.287	NA	IR_ENSMMUP00000011664	11	7289200	7370573	7.32989e+06	-	ENSP00000290575	11	7322670	7331986	7327328	-	0	0	0
AMN	7397	IR_ENSP00000299155	ENSP00000299155	0.2866	NA	IR_ENSP00000299155	7	166237659	166246153	166241906	+	ENSP00000299155	7	166878235	166886306	1.66882e+08	+	0	0	0
PTCD2	5625	IR_ENSMMUP00000023543	ENSP00000370013	0.2866	NA	IR_ENSMMUP00000023543	6	68483037	68504853	68493945	+	ENSP00000370013	6	68875888	68911839	6.88939e+07	+	0	0	0
Q14473	12736	IR_ENSMMUP00000006469	ENSP00000333994	0.2838	NA	IR_ENSMMUP00000006469	14	68167353	68176163	68171758	+	ENSP00000333994	14	68487842	68489270	68488556	+	0	0	0
Foxg1	6963	IR_ENSMMUP00000028245	ENSP00000339004	0.2836	NA	IR_ENSMMUP00000028245	7	91663342	91664899	9.16641e+07	+	ENSP00000339004	7	91435098	91436048	91435573	+	0	0	0
Ino80c	15439	IR_ENSMMUP00000026468	ENSP00000391457	0.2833	NA	IR_ENSMMUP00000026468	18	28419053	28461626	2.84403e+07	-	ENSP00000391457	18	29399025	29427796	2.94134e+07	-	0	0	0
ATP6V1G2	3982	ATP6V1G2	ENSP00000413222	0.2826	NA	ATP6V1G2	4	31481674	31484725	3.14832e+07	-	ENSP00000413222	4	31758485	31759625	31759055	-	0	0	0
PAT23	13370	IR_ENSMMUP00000039942	ENSP00000361752	0.28	NA	IR_ENSMMUP00000039942	15	10137172	10140049	1.01386e+07	+	ENSP00000361752	15	10013550	10016466	10015008	+	0	0	0
Slc25a35	14139	IR_ENSMMUP00000035238	ENSP00000369407	0.2793	NA	IR_ENSMMUP00000035238	16	8037853	8039319	8038586	-	ENSP00000369407	16	8616045	8621056	8.61855e+06	-	0	0	0
AVPR2	18266	IR_ENSMMUP00000006651	ENSP00000393513	0.2772	NA	IR_ENSMMUP00000006651	X	152025855	152027024	1.52026e+08	+	ENSP00000393513	X	153515965	153517225	153516595	+	0	0	0
S100A7A	1163	IR_ENSMMUP00000006420	ENSP00000357711	0.2768	NA	IR_ENSMMUP00000006420	1	131941280	131942705	1.31942e+08	+	ENSP00000357711	1	132462848	132464064	132463456	-	0	0	0
Scamp4	15639	IR_ENSMMUP00000018076	ENSP00000387909	0.2761	NA	IR_ENSMMUP00000018076	19	1691589	1700054	1.69582e+06	+	ENSP00000387909	19	1709532	1730906	1720219	+	0	0	0
PDZD11	17865	IR_ENSMMUP00000018318	ENSP00000363578	0.2756	NA	IR_ENSMMUP00000018318	X	69255372	69257561	6.92565e+07	-	ENSP00000363578	X	69908820	69911069	6.99099e+07	-	0	0	0
Fcer1g	1363	IR_ENSMMUP00000006016	ENSP00000356971	0.2737	NA	IR_ENSMMUP00000006016	1	139825807	139829331	139827569	+	ENSP00000356971	1	140361082	140366183	1.40364e+08	+	0	0	0
Itga7	10257	IR_ENSMMUP00000017374	ENSP00000343009	0.2737	NA	IR_ENSMMUP00000017374	11	52741282	52763900	52752591	-	ENSP00000343009	11	52937191	52958738	5.2948e+07	-	0	0	0
NFS1	11365	IR_ENSMMUP00000015952	ENSMMUP00000015952	0.2735	NA	IR_ENSMMUP00000015952	13	9762634	9888048	9825341	+	ENSMMUP00000015952	10	85722715	85747747	85735231	+	1	0	1
GHRHR	3452	IR_ENSMMUP00000015446	ENSP00000320180	0.2692	NA	IR_ENSMMUP00000015446	3	95244660	95254113	9.52494e+07	-	ENSP00000320180	3	95832354	95846723	9.58395e+07	-	0	0	0
URM1	13378	IR_ENSMMUP00000024487	ENSP00000412922	0.2689	NA	IR_ENSMMUP00000024487	15	10481581	10501814	1.04917e+07	-	ENSP00000412922	15	10379639	10399874	1.03898e+07	-	0	0	0
SARDH	5672	IR_ENSMMUP00000011989	ENSP00000406697	0.2688	NA	IR_ENSMMUP00000011989	6	75177806	75213615	7.51957e+07	+	ENSP00000406697	3	122321991	122322429	122322210	-	1	0	1
TGFB1	16303	IR_ENSMMUP00000031221	ENSP00000221930	0.2684	NA	IR_ENSMMUP00000031221	19	47723850	47746804	47735327	-	ENSP00000221930	19	47786064	47808737	4.77974e+07	-	0	0	0
RPS2	13820	IR_ENSMMUP00000021073	ENSMMUP00000021073	0.2683	NA	IR_ENSMMUP00000021073	15	90876555	90878030	9.08773e+07	+	ENSMMUP00000021073	15	91743583	91744992	9.17443e+07	+	0	0	0
CRLS1	9263	IR_ENSMMUP00000018072	ENSP00000368140	0.2675	NA	IR_ENSMMUP00000018072	10	39308617	39341217	39324917	+	ENSP00000368140	10	40379231	40408406	4.03938e+07	+	0	0	0
CFHR1	1641	IR_ENSMMUP00000037984	ENSP00000356391	0.2663	NA	IR_ENSMMUP00000037984	1	173579903	173601254	1.73591e+08	-	ENSP00000356391	1	174208933	174223526	1.74216e+08	-	0	0	0
Lrrc41	615	IR_ENSMMUP00000040256	ENSP00000254454	0.2655	NA	IR_ENSMMUP00000040256	1	49214964	49217628	49216296	-	ENSP00000254454	1	49630438	49652516	49641477	-	0	0	0
ZNF256	16724	IR_ENSMMUP00000031394	ENSP00000282308	0.2649	NA	IR_ENSMMUP00000031394	19	63700365	63717361	63708863	-	ENSP00000282308	19	63470212	63476575	6.34734e+07	-	0	0	0
P0021G06.102	9699	IR_ENSMMUP00000005524	ENSP00000379397	0.2641	NA	IR_ENSMMUP00000005524	10	89183499	89199292	8.91914e+07	-	ENSP00000379397	10	90012565	90028005	90020285	-	0	0	0
RCAN3	321	IR_ENSMMUP00000040524	ENSP00000363516	0.264	NA	IR_ENSMMUP00000040524	1	27147523	27171748	2.71596e+07	+	ENSP00000363516	1	27368702	27392950	27380826	+	0	0	0
ZNF365	8471	IR_ENSMMUP00000013424	ENSP00000387091	0.2637	NA	IR_ENSMMUP00000013424	9	74849492	74873008	74861250	-	ENSP00000387091	9	72448177	72741884	7.2595e+07	-	0	0	0
LIMK2	9528	IR_ENSMMUP00000037087	ENSP00000339916	0.2634	NA	IR_ENSMMUP00000037087	10	75108652	75161866	75135259	+	ENSP00000339916	10	75993813	76024188	7.6009e+07	+	0	0	0
PARVA	12630	IR_ENSMMUP00000027577	ENSP00000334008	0.2632	NA	IR_ENSMMUP00000027577	14	59386289	59545514	5.94659e+07	-	ENSP00000334008	14	59737318	59793713	5.97655e+07	-	0	0	0
NUCB1	16479	IR_ENSMMUP00000031535	ENSP00000385211	0.262	NA	IR_ENSMMUP00000031535	19	55180126	55205627	5.51929e+07	+	ENSP00000385211	19	54949807	54973100	5.49615e+07	+	0	0	0
NUSAP1	6329	IR_ENSMMUP00000016654	ENSP00000260359	0.2613	NA	IR_ENSMMUP00000016654	7	19714405	19763893	19739149	+	ENSP00000260359	7	18607014	18647277	1.86271e+07	+	0	0	0
alaS	13387	IR_ENSMMUP00000039884	ENSP00000362085	0.2604	NA	IR_ENSMMUP00000039884	15	10721472	10722011	1.07217e+07	-	ENSP00000362085	15	10616214	10619611	1.06179e+07	-	0	0	0
Fam69a	13267	IR_ENSMMUP00000040208	ENSP00000360757	0.2604	NA	IR_ENSMMUP00000040208	15	1547529	1559062	1.5533e+06	-	ENSP00000360757	15	1544052	1550152	1547102	-	0	0	0
Lman1	6600	IR_ENSMMUP00000017029	ENSP00000310431	0.2603	NA	IR_ENSMMUP00000017029	7	53624105	53633653	53628879	+	ENSP00000310431	7	53414942	53428042	53421492	+	0	0	0
GALNS	17499	IR_ENSMMUP00000016319	ENSP00000268695	0.26	NA	IR_ENSMMUP00000016319	20	86971404	87015022	86993213	-	ENSP00000268695	20	87132155	87160178	8.71462e+07	-	0	0	0
NFU1	11672	IR_ENSMMUP00000000584	ENSP00000387219	0.259	NA	IR_ENSMMUP00000000584	13	69639467	69688182	6.96638e+07	-	ENSP00000387219	13	69633654	69676202	69654928	-	0	0	0
SPAC17H9.04c	18034	IR_ENSMMUP00000040886	ENSP00000303777	0.2588	NA	IR_ENSMMUP00000040886	X	106687846	106689082	106688464	-	ENSP00000303777	X	107105760	107106803	1.07106e+08	-	0	0	0
NDRG3	9073	IR_ENSMMUP00000010746	ENSP00000362909	0.2583	NA	IR_ENSMMUP00000010746	10	27757761	27826382	2.77921e+07	+	ENSP00000362909	10	27786996	27850885	2.78189e+07	+	0	0	0
IGLV2-33	9445	IR_ENSP00000374837	ENSP00000374837	0.2576	NA	IR_ENSP00000374837	10	66574645	66575085	66574865	+	ENSP00000374837	10	67642919	67652880	6.76479e+07	+	0	0	0
Rgs8	1680	IR_ENSMMUP00000007453	ENSP00000258302	0.2569	NA	IR_ENSMMUP00000007453	1	187984237	188059627	188021932	+	ENSP00000258302	1	188647219	188672405	188659812	+	0	0	0
PFDN4	8921	IR_ENSMMUP00000022760	ENSMMUP00000022760	0.2554	NA	IR_ENSMMUP00000022760	10	10257658	10268529	1.02631e+07	-	ENSMMUP00000022760	3	41197078	41197473	4.11973e+07	+	1	0	1
Ifltd1	12032	IR_ENSMMUP00000028528	ENSP00000331167	0.2545	NA	IR_ENSMMUP00000028528	14	359143	363209	361176	-	ENSP00000331167	14	386614	389285	387950	-	0	0	0
IL6	3507	IR_ENSMMUP00000026278	ENSP00000405994	0.2533	NA	IR_ENSMMUP00000026278	3	103512778	103517082	103514930	-	ENSP00000405994	3	104093849	104096366	1.04095e+08	-	0	0	0
NPLOC4	14948	IR_ENSMMUP00000033915	ENSP00000363879	0.2525	NA	IR_ENSMMUP00000033915	16	77023311	77049542	7.70364e+07	-	ENSP00000363879	16	79162659	79244495	79203577	-	0	0	0
Slc25a48	5881	IR_ENSMMUP00000002605	ENSP00000407973	0.2515	NA	IR_ENSMMUP00000002605	6	132255571	132293865	132274718	+	ENSP00000407973	6	133767529	133814262	1.33791e+08	+	0	0	0
Caln1	3332	IR_ENSMMUP00000001639	ENSP00000378690	0.2511	NA	IR_ENSMMUP00000001639	3	57006315	57502593	57254454	-	ENSP00000378690	3	57523891	58138593	57831242	-	0	0	0
TPD52	7801	IR_ENSMMUP00000032067	ENSP00000368391	0.251	NA	IR_ENSMMUP00000032067	8	82462885	82596862	8.25299e+07	-	ENSP00000368391	8	84776170	84819707	8.47979e+07	-	0	0	0
snz	5364	IR_ENSMMUP00000004685	ENSP00000264694	0.2506	NA	IR_ENSMMUP00000004685	5	177354467	177450078	1.77402e+08	+	ENSP00000264694	5	179364679	179476252	1.7942e+08	+	0	0	0
ABR	13958	IR_ENSMMUP00000029679	ENSP00000303909	0.2502	NA	IR_ENSMMUP00000029679	16	793785	976982	885384	-	ENSP00000303909	16	1319917	1439621	1379769	-	0	0	0
DCTN3	13636	IR_ENSMMUP00000027356	ENSP00000259632	0.2502	NA	IR_ENSMMUP00000027356	15	42901990	42908385	4.29052e+07	+	ENSP00000259632	15	43759913	43766604	4.37633e+07	+	0	0	0
PPIL3	11054	IR_ENSMMUP00000008728	ENSP00000386893	0.2502	NA	IR_ENSMMUP00000008728	12	64623818	64637902	64630860	-	ENSP00000386893	12	64408567	64427095	64417831	-	0	0	0
SNRNP40	15895	IR_ENSMMUP00000031798	ENSMMUP00000031798	0.25	NA	IR_ENSMMUP00000031798	19	12262064	12270846	12266455	+	ENSMMUP00000031798	6	70229315	70229628	7.02295e+07	-	1	0	1
CTSS	1088	IR_ENSMMUP00000013979	ENSP00000357981	0.2499	NA	IR_ENSMMUP00000013979	1	129132891	129166851	129149871	-	ENSP00000357981	1	129616298	129649752	129633025	-	0	0	0
NFS1	18113	IR_ENSMMUP00000040835	ENSMMUP00000040835	0.249	NA	IR_ENSMMUP00000040835	X	122170787	122506582	1.22339e+08	-	ENSMMUP00000040835	1	217965421	217970406	2.17968e+08	+	1	0	1
GORASP2	14266	IR_ENSMMUP00000020692	ENSMMUP00000002335	0.2488	NA	IR_ENSMMUP00000020692	16	23556607	23557137	23556872	+	ENSMMUP00000002335	16	36519498	36519602	36519550	-	0	1	1
Gal	13216	IR_ENSMMUP00000010130	ENSP00000396615	0.2483	NA	IR_ENSMMUP00000010130	14	132326457	132344828	1.32336e+08	+	ENSP00000396615	14	134847828	134888074	134867951	+	0	0	0
RAB24	6168	IR_ENSMMUP00000011856	ENSP00000377235	0.2482	NA	IR_ENSMMUP00000011856	6	173824814	173825908	173825361	-	ENSP00000377235	6	176061592	176063422	176062507	-	0	0	0
KCNQ2	8843	IR_ENSMMUP00000020945	ENSP00000359244	0.2478	NA	IR_ENSMMUP00000020945	10	885307	951425	918366	+	ENSP00000359244	10	860912	902575	881744	+	0	0	0
MAGEB6	17640	IR_ENSP00000380696	ENSP00000380696	0.2475	NA	IR_ENSP00000380696	X	24038750	24040222	24039486	+	ENSP00000380696	X	24059725	24061331	24060528	+	0	0	0
XAGE3	17785	IR_ENSMMUP00000015838	ENSMMUP00000015838	0.2463	NA	IR_ENSMMUP00000015838	X	50846786	50851589	5.08492e+07	+	ENSMMUP00000015838	X	51867503	51872673	51870088	-	0	0	0
SUZ12	14310	IR_ENSMMUP00000001483	ENSP00000316578	0.2457	NA	IR_ENSMMUP00000001483	16	27140502	27206423	2.71735e+07	+	ENSP00000316578	16	27907474	27972719	2.79401e+07	+	0	0	0
SARS2	16245	IR_ENSMMUP00000020455	ENSP00000406754	0.2451	NA	IR_ENSMMUP00000020455	19	45258749	45275290	4.5267e+07	-	ENSP00000406754	19	45353402	45370099	4.53618e+07	-	0	0	0
KIF28P	1848	IR_ENSMMUP00000011936	ENSP00000412987	0.245	NA	IR_ENSMMUP00000011936	1	210165785	210222789	210194287	+	ENSP00000412987	1	211332211	211336969	211334590	+	0	0	0
CKB	11748	IR_ENSMMUP00000024964	ENSP00000221476	0.2449	NA	IR_ENSMMUP00000024964	13	76401457	76402599	76402028	-	ENSP00000221476	19	51353008	51363984	51358496	-	1	0	1
GNB5	6440	IR_ENSMMUP00000022869	ENSP00000351635	0.2448	NA	IR_ENSMMUP00000022869	7	30417473	30474507	30445990	-	ENSP00000351635	7	29255601	29312997	29284299	-	0	0	0
SARDH	14107	IR_ENSMMUP00000012759	ENSMMUP00000012759	0.2441	NA	IR_ENSMMUP00000012759	16	7328611	7334069	7331340	-	ENSMMUP00000012759	9	12106052	12106316	12106184	+	1	0	1
TNFRSF10B	7558	IR_ENSMMUP00000009898	ENSP00000276431	0.2439	NA	IR_ENSMMUP00000009898	8	22986623	22989924	2.29883e+07	-	ENSP00000276431	8	23048391	23108833	23078612	-	0	0	0
Epn3	14427	IR_ENSMMUP00000022685	ENSP00000408537	0.2436	NA	IR_ENSMMUP00000022685	16	34777031	34783207	34780119	+	ENSP00000408537	16	36746839	36755593	36751216	+	0	0	0
pab1	6031	IR_ENSMMUP00000022171	ENSP00000322424	0.2434	NA	IR_ENSMMUP00000022171	6	147250993	147251719	147251356	+	ENSP00000322424	6	148851524	148851909	1.48852e+08	+	0	0	0
CCDC64	10699	IR_ENSMMUP00000014688	ENSP00000380690	0.2422	NA	IR_ENSMMUP00000014688	11	120992414	121092275	1.21042e+08	+	ENSP00000380690	11	121846036	121953247	1.219e+08	+	0	0	0
DHTKD1	8148	IR_ENSMMUP00000022541	ENSP00000263035	0.2419	NA	IR_ENSMMUP00000022541	9	12345183	12354432	1.23498e+07	+	ENSP00000263035	9	12286768	12334753	1.23108e+07	+	0	0	0
Isl1	5532	IR_ENSMMUP00000005313	ENSP00000230658	0.2415	NA	IR_ENSMMUP00000005313	6	48930898	48940674	48935786	+	ENSP00000230658	6	49339602	49349871	4.93447e+07	+	0	0	0
SMPD4	12003	IR_ENSMMUP00000017845	ENSP00000376704	0.2411	NA	IR_ENSMMUP00000017845	13	136640405	136665569	136652987	-	ENSP00000376704	13	135785633	135815874	1.35801e+08	-	0	0	0
EFR3A	8001	IR_ENSMMUP00000016487	ENSMMUP00000016487	0.2401	NA	IR_ENSMMUP00000016487	8	134521648	134584398	134553023	+	ENSMMUP00000016487	8	136917729	136980389	136949059	+	0	0	0
PIGX	2914	IR_ENSMMUP00000005029	ENSP00000296333	0.2396	NA	IR_ENSMMUP00000005029	2	188696720	188715791	1.88706e+08	-	ENSP00000296333	2	191644349	191663491	191653920	-	0	0	0
OJ1124_H03.8	1058	IR_ENSMMUP00000030640	ENSMMUP00000030640	0.2389	NA	IR_ENSMMUP00000030640	1	127975317	127975740	1.27976e+08	+	ENSMMUP00000030640	1	128463962	128464385	1.28464e+08	+	0	0	0
PASD1	18229	IR_ENSMMUP00000029978	ENSP00000359382	0.2381	NA	IR_ENSMMUP00000029978	X	149681224	149746109	1.49714e+08	+	ENSP00000359382	X	150807285	150871802	1.5084e+08	+	0	0	0
GTPBP4	8108	IR_ENSMMUP00000014176	ENSP00000354040	0.2378	NA	IR_ENSMMUP00000014176	9	1174118	1204116	1189117	+	ENSP00000354040	9	1054979	1084121	1069550	+	0	0	0
DPY30	11513	IR_ENSMMUP00000019013	ENSP00000415620	0.2377	NA	IR_ENSMMUP00000019013	13	32059450	32074610	32067030	-	ENSP00000415620	13	30245568	30261100	30253334	-	0	0	0
RABEPK	13887	IR_ENSMMUP00000006901	ENSP00000377683	0.2372	NA	IR_ENSMMUP00000006901	15	101405872	101432967	1.01419e+08	-	ENSP00000377683	15	102600512	102621313	1.02611e+08	-	0	0	0
INPP5A	8801	IR_ENSMMUP00000005070	ENSP00000357583	0.2369	NA	IR_ENSMMUP00000005070	9	132316265	132447239	132381752	+	ENSP00000357583	9	129988668	130253077	1.30121e+08	+	0	0	0
KAL1	17547	IR_ENSMMUP00000041259	ENSP00000262648	0.2369	NA	IR_ENSMMUP00000041259	X	6123577	6186162	6.15487e+06	-	ENSP00000262648	X	6060578	6236939	6.14876e+06	-	0	0	0
PROC	11990	IR_ENSMMUP00000031015	ENSP00000404030	0.2361	NA	IR_ENSMMUP00000031015	13	133868729	133877758	1.33873e+08	+	ENSP00000404030	13	133030336	133040672	133035504	+	0	0	0
GSTP1	12125	IR_ENSMMUP00000024369	ENSP00000381607	0.2356	NA	IR_ENSMMUP00000024369	14	6863754	6866203	6.86498e+06	-	ENSP00000381607	14	7044239	7046670	7.04545e+06	-	0	0	0
VKORC1	17146	IR_ENSMMUP00000021085	ENSP00000378426	0.234	NA	IR_ENSMMUP00000021085	20	29184856	29186779	2.91858e+07	-	ENSP00000378426	20	29329948	29333492	29331720	-	0	0	0
PIGZ	2909	IR_ENSMMUP00000038223	ENSP00000413405	0.2337	NA	IR_ENSMMUP00000038223	2	188473691	188480207	188476949	+	ENSP00000413405	2	191421502	191430568	191426035	+	0	0	0
GP6	16636	IR_ENSMMUP00000004169	ENSP00000308782	0.2331	NA	IR_ENSMMUP00000004169	19	61016410	61034266	61025338	-	ENSP00000308782	19	60659046	60672053	6.06655e+07	-	0	0	0
ASZ1	3680	IR_ENSMMUP00000028610	ENSP00000284629	0.2329	NA	IR_ENSMMUP00000028610	3	154693680	154758253	1.54726e+08	-	ENSP00000284629	3	156179698	156240568	156210133	-	0	0	0
DZIP1	15240	IR_ENSMMUP00000007696	ENSP00000366025	0.2316	NA	IR_ENSMMUP00000007696	17	75995563	76055661	76025612	-	ENSP00000366025	17	76138355	76205161	76171758	-	0	0	0
WDR13	17736	IR_ENSMMUP00000020189	ENSP00000365919	0.2309	NA	IR_ENSMMUP00000020189	X	46448076	46454837	4.64515e+07	+	ENSP00000365919	X	47285850	47293062	47289456	+	0	0	0
Dmrta2	648	IR_ENSMMUP00000025050	ENSP00000383909	0.2308	NA	IR_ENSMMUP00000025050	1	53247737	53250296	5.3249e+07	-	ENSP00000383909	1	53718595	53721424	5.372e+07	-	0	0	0
DSP	10667	IR_ENSMMUP00000038586	ENSP00000400669	0.2286	NA	IR_ENSMMUP00000038586	11	114125366	114132929	1.14129e+08	-	ENSP00000400669	11	114994942	115007085	1.15001e+08	-	0	0	0
ESPN	116	IR_ENSMMUP00000031175	ENSP00000367059	0.2284	NA	IR_ENSMMUP00000031175	1	9439265	9477714	9.45849e+06	+	ENSP00000367059	1	9536185	9569561	9552873	+	0	0	0
BTN2A2	8181	IR_ENSMMUP00000010851	ENSMMUP00000010851	0.228	NA	IR_ENSMMUP00000010851	9	17538632	17540424	17539528	+	ENSMMUP00000010851	4	26553885	26563601	26558743	+	1	0	1
ACSM2B	17013	IR_ENSMMUP00000011788	ENSP00000327453	0.2278	NA	IR_ENSMMUP00000011788	20	19457662	19484501	1.94711e+07	+	ENSP00000327453	20	19501889	19528785	19515337	+	0	0	0
DDB_0168967	15520	IR_ENSMMUP00000041190	ENSMMUP00000041190	0.2277	NA	IR_ENSMMUP00000041190	18	52337434	52355347	5.23464e+07	+	ENSMMUP00000041190	18	53257273	53279051	53268162	+	0	0	0
Rtn4ip1	4412	IR_ENSMMUP00000010634	ENSP00000358059	0.2277	NA	IR_ENSMMUP00000010634	4	103211610	103265539	1.03239e+08	-	ENSP00000358059	4	104793219	104847260	1.0482e+08	-	0	0	0
RHCG	6712	IR_ENSMMUP00000029856	ENSP00000268122	0.2274	NA	IR_ENSMMUP00000029856	7	69100312	69123910	69112111	-	ENSP00000268122	7	68548555	68572119	68560337	-	0	0	0
TM7SF2	12211	IR_ENSMMUP00000024707	ENSP00000279263	0.2273	NA	IR_ENSMMUP00000024707	14	9322656	9326686	9324671	-	ENSP00000279263	14	9572645	9576775	9574710	-	0	0	0
Hoxd10	10952	IR_ENSMMUP00000030940	ENSP00000249501	0.2266	NA	IR_ENSMMUP00000030940	12	39758095	39760422	3.97593e+07	+	ENSP00000249501	12	39459096	39461581	3.94603e+07	+	0	0	0
RUNX2	4217	IR_ENSMMUP00000026056	ENSP00000352514	0.2263	NA	IR_ENSMMUP00000026056	4	45902016	46024467	4.59632e+07	+	ENSP00000352514	4	45798405	46016871	45907638	+	0	0	0
GCFC2	11747	IR_ENSMMUP00000024357	ENSP00000318690	0.2261	NA	IR_ENSMMUP00000024357	13	75973622	76022601	7.59981e+07	-	ENSP00000318690	13	75969880	76018489	7.59942e+07	-	0	0	0
Pnpla6	15765	IR_ENSMMUP00000031906	ENSP00000407509	0.2258	NA	IR_ENSMMUP00000031906	19	7489215	7516893	7503054	+	ENSP00000407509	19	7508730	7535370	7522050	+	0	0	0
TLE2	15665	IR_ENSMMUP00000003902	ENSP00000262953	0.2257	NA	IR_ENSMMUP00000003902	19	2850595	2885370	2.86798e+06	-	ENSP00000262953	19	2895808	2937793	2.9168e+06	-	0	0	0
FAM213B	90	IR_ENSMMUP00000040666	ENSP00000413218	0.2243	NA	IR_ENSMMUP00000040666	1	5669345	5671464	5.6704e+06	+	ENSP00000413218	1	5810317	5812488	5.8114e+06	+	0	0	0
CACNA1B	13220	IR_ENSMMUP00000040300	ENSP00000277549	0.2226	NA	IR_ENSMMUP00000040300	15	84457	332416	208436	-	ENSP00000277549	15	82372	342887	212630	-	0	0	0
mab21l2	11317	IR_ENSMMUP00000014979	ENSP00000373586	0.2225	NA	IR_ENSMMUP00000014979	12	104798957	104803781	104801369	-	ENSP00000373586	12	105102534	105111345	1.05107e+08	-	0	0	0
MIS18A	3066	IR_ENSMMUP00000029675	ENSP00000290130	0.2215	NA	IR_ENSMMUP00000029675	3	14236788	14242568	14239678	+	ENSP00000290130	3	14365924	14376838	14371381	+	0	0	0
HYAL3	2329	IR_ENSMMUP00000039334	ENSP00000066014	0.2214	NA	IR_ENSMMUP00000039334	2	86115962	86125831	8.61209e+07	+	ENSP00000066014	2	87432817	87435315	87434066	+	0	0	0
ZNF480	16607	IR_ENSMMUP00000031472	ENSMMUP00000029701	0.2211	NA	IR_ENSMMUP00000031472	19	59545864	59546308	59546086	+	ENSMMUP00000029701	19	59129366	59129846	59129606	+	0	0	0
Nlrc3	11300	IR_ENSMMUP00000037311	ENSMMUP00000037311	0.2205	NA	IR_ENSMMUP00000037311	12	103460235	103461200	1.03461e+08	-	ENSMMUP00000037311	12	103784497	103785949	103785223	-	0	0	0
NRXN1	11596	IR_ENSMMUP00000003888	ENSP00000385142	0.2195	NA	IR_ENSMMUP00000003888	13	50104068	50537710	50320889	-	ENSP00000385142	13	49276163	51019488	5.01478e+07	-	0	0	0
USP54	8384	IR_ENSMMUP00000002424	ENSP00000386080	0.2195	NA	IR_ENSMMUP00000002424	9	63363943	63417399	63390671	+	ENSP00000386080	9	61285509	61352987	61319248	+	0	0	0
COL20A1	8846	IR_ENSMMUP00000020930	ENSP00000323077	0.2192	NA	IR_ENSMMUP00000020930	10	1029601	1062678	1.04614e+06	-	ENSP00000323077	10	982924	1017958	1000441	-	0	0	0
Ppm1j	970	IR_ENSMMUP00000010206	ENSP00000308926	0.2191	NA	IR_ENSMMUP00000010206	1	115700061	115705209	115702635	-	ENSP00000308926	1	116398168	116403181	1.16401e+08	-	0	0	0
JAM2	3105	IR_ENSMMUP00000011433	ENSP00000383376	0.2189	NA	IR_ENSMMUP00000011433	3	20955902	21031935	2.09939e+07	-	ENSP00000383376	3	21121554	21197361	2.11595e+07	-	0	0	0
SARDH	13650	IR_ENSMMUP00000010924	ENSMMUP00000010924	0.2187	NA	IR_ENSMMUP00000010924	15	43646821	43655798	4.36513e+07	-	ENSMMUP00000010924	13	42075092	42445824	42260458	-	1	0	1
NFS1	6534	IR_ENSMMUP00000033472	ENSMMUP00000033472	0.2179	NA	IR_ENSMMUP00000033472	7	45447100	45464419	4.54558e+07	+	ENSMMUP00000033472	12	2654320	2937847	2.79608e+06	-	1	0	1
SARDH	12491	IR_ENSMMUP00000007151	ENSMMUP00000007151	0.2178	NA	IR_ENSMMUP00000007151	14	27384538	27412706	27398622	+	ENSMMUP00000007151	13	28407338	28415299	2.84113e+07	-	1	0	1
GRB2	14849	IR_ENSMMUP00000034092	ENSP00000376345	0.2168	NA	IR_ENSMMUP00000034092	16	70629520	70701620	70665570	-	ENSP00000376345	16	72846982	72918519	7.28828e+07	-	0	0	0
B3GALNT2	1897	IR_ENSMMUP00000011051	ENSP00000355558	0.2156	NA	IR_ENSMMUP00000011051	1	221502155	221545916	2.21524e+08	+	ENSP00000355558	1	222710817	222762927	222736872	+	0	0	0
OAZ1	15647	IR_ENSMMUP00000023594	ENSMMUP00000018042	0.2149	NA	IR_ENSMMUP00000023594	19	2071005	2074382	2.07269e+06	+	ENSMMUP00000018042	1	43230904	43231476	43231190	+	1	0	1
Ntn1	16467	IR_ENSMMUP00000025947	ENSP00000270235	0.2143	NA	IR_ENSMMUP00000025947	19	54966859	54975349	54971104	-	ENSP00000270235	19	54714653	54726260	5.47205e+07	-	0	0	0
Ttn	2935	IR_ENSMMUP00000016954	ENSP00000291691	0.2135	NA	IR_ENSMMUP00000016954	3	464998	481459	473228	+	ENSP00000291691	3	460722	481766	471244	+	0	0	0
SOX7	7493	IR_ENSMMUP00000013309	ENSP00000346908	0.2131	NA	IR_ENSMMUP00000013309	8	10007433	10012153	10009793	+	ENSP00000346908	8	9871787	9985788	9.92879e+06	+	0	0	0
DDB_0204663	11657	IR_ENSMMUP00000011216	ENSP00000345575	0.213	NA	IR_ENSMMUP00000011216	13	65743798	65745263	6.57445e+07	-	ENSP00000345575	9	62572071	62591950	6.2582e+07	+	1	0	1
CHEK1	13164	IR_ENSMMUP00000011489	ENSP00000391090	0.2119	NA	IR_ENSMMUP00000011489	14	123755631	123783020	1.23769e+08	+	ENSP00000391090	14	126320163	126348717	126334440	+	0	0	0
NFS1	17160	IR_ENSMMUP00000032451	ENSMMUP00000032451	0.2117	NA	IR_ENSMMUP00000032451	20	29613594	29643847	2.96287e+07	+	ENSMMUP00000032451	20	5315220	5315426	5315323	+	0	1	1
F7H3G7	16629	IR_ENSMMUP00000031454	ENSP00000251377	0.2113	NA	IR_ENSMMUP00000031454	19	60724553	60767483	60746018	+	ENSP00000251377	19	60391985	60501692	6.04468e+07	+	0	0	0
Dfnb59	10969	IR_ENSMMUP00000038088	ENSP00000364271	0.2102	NA	IR_ENSMMUP00000038088	12	42105417	42105680	4.21055e+07	+	ENSP00000364271	12	41811183	41818608	4.18149e+07	+	0	0	0
SARDH	1907	IR_ENSMMUP00000017483	ENSP00000383034	0.209	NA	IR_ENSMMUP00000017483	1	223660794	223787723	2.23724e+08	+	ENSP00000383034	11	48486496	48486804	48486650	+	1	0	1
NFS1	11860	IR_ENSMMUP00000036242	ENSMMUP00000036242	0.2082	NA	IR_ENSMMUP00000036242	13	99326218	99523519	9.94249e+07	+	ENSMMUP00000036242	15	6799707	6828294	6.814e+06	-	1	0	1
RBM12B	7851	IR_ENSMMUP00000007346	ENSP00000382239	0.2082	NA	IR_ENSMMUP00000007346	8	96308993	96311649	96310321	-	ENSP00000382239	8	98624150	98627301	9.86257e+07	-	0	0	0
Cux2	10646	IR_ENSMMUP00000002550	ENSP00000261726	0.2078	NA	IR_ENSMMUP00000002550	11	112230027	112285002	1.12258e+08	+	ENSP00000261726	11	112944743	113080980	1.13013e+08	+	0	0	0
FGF21	16473	IR_ENSMMUP00000031540	ENSP00000222157	0.2076	NA	IR_ENSMMUP00000031540	19	55063813	55066641	55065227	+	ENSP00000222157	19	54811137	54813632	5.48124e+07	+	0	0	0
Trim9	111	IR_ENSMMUP00000040644	ENSP00000367173	0.2066	NA	IR_ENSMMUP00000040644	1	9214875	9216505	9215690	+	ENSP00000367173	1	9310162	9322343	9.31625e+06	+	0	0	0
jagn	2165	IR_ENSMMUP00000024031	ENSP00000306106	0.2065	NA	IR_ENSMMUP00000024031	2	51076762	51079400	51078081	-	ENSP00000306106	2	51293501	51296117	51294809	-	0	0	0
tir	18106	IR_ENSMMUP00000016573	ENSMMUP00000016573	0.2054	NA	IR_ENSMMUP00000016573	X	119096312	119098224	119097268	-	ENSMMUP00000016573	X	120022350	120025463	1.20024e+08	-	0	0	0
GPIHBP1	8038	IR_ENSMMUP00000022656	ENSP00000329266	0.2053	NA	IR_ENSMMUP00000022656	8	145833092	145835237	1.45834e+08	+	ENSP00000329266	8	148205467	148207603	148206535	+	0	0	0
NEK4	13503	IR_ENSMMUP00000002973	ENSMMUP00000002973	0.2047	NA	IR_ENSMMUP00000002973	15	28813831	28813983	28813907	-	ENSMMUP00000002973	4	35988854	35989000	35988927	+	1	0	1
DLL1	4706	IR_ENSMMUP00000027839	ENSP00000355718	0.2044	NA	IR_ENSMMUP00000027839	4	167893902	167901592	167897747	-	ENSP00000355718	4	169526548	169532366	169529457	-	0	0	0
Lmf1	9744	IR_ENSMMUP00000036859	ENSP00000216080	0.2042	NA	IR_ENSMMUP00000036859	10	94525612	94530176	94527894	-	ENSP00000216080	10	95388296	95391650	95389973	-	0	0	0
P4ha3	12820	IR_ENSMMUP00000022908	ENSP00000401749	0.204	NA	IR_ENSMMUP00000022908	14	72457456	72493038	72475247	-	ENSP00000401749	14	72754729	72793156	7.27739e+07	-	0	0	0
SGK3	7751	IR_ENSMMUP00000027848	ENSP00000262211	0.204	NA	IR_ENSMMUP00000027848	8	69423559	69490888	6.94572e+07	+	ENSP00000262211	8	71246334	71314035	7.12802e+07	+	0	0	0
Pcbp2	10209	IR_ENSMMUP00000008685	ENSP00000305556	0.2039	NA	IR_ENSMMUP00000008685	11	50530340	50555370	50542855	+	ENSP00000305556	13	70356595	70357662	7.03571e+07	+	1	0	1
PDPK1	16863	IR_ENSMMUP00000015038	ENSP00000344220	0.2039	NA	IR_ENSMMUP00000015038	20	2583010	2623564	2603287	+	ENSP00000344220	20	2619068	2637779	2.62842e+06	+	0	0	0
PLA2G4C	16446	IR_ENSMMUP00000018771	ENSP00000346228	0.2038	NA	IR_ENSMMUP00000018771	19	54333039	54385856	5.43594e+07	-	ENSP00000346228	19	54069146	54118711	5.40939e+07	-	0	0	0
ITIH1	2279	IR_ENSMMUP00000019065	ENSP00000273283	0.2034	NA	IR_ENSMMUP00000019065	2	83560429	83575118	8.35678e+07	-	ENSP00000273283	2	84841630	84856005	8.48488e+07	-	0	0	0
GET4	3137	IR_ENSMMUP00000022458	ENSP00000265857	0.2029	NA	IR_ENSMMUP00000022458	3	38804014	38823890	38813952	+	ENSP00000265857	3	39039296	39049642	39044469	+	0	0	0
AGRN	59	IR_ENSMMUP00000040699	ENSP00000368678	0.2017	NA	IR_ENSMMUP00000040699	1	4095194	4129912	4112553	+	ENSP00000368678	1	4235614	4269071	4.25234e+06	+	0	0	0
IGHM	7441	IR_ENSMMUP00000019938	ENSP00000400255	0.2013	NA	IR_ENSMMUP00000019938	7	169114222	169359348	169236785	-	ENSP00000400255	7	169720400	169846720	169783560	-	0	0	0
NFS1	13964	IR_ENSMMUP00000035452	ENSMMUP00000035452	0.2005	NA	IR_ENSMMUP00000035452	16	1402369	1409976	1.40617e+06	+	ENSMMUP00000035452	3	54442735	54514691	54478713	-	1	0	1
Nt5dc3	2285	IR_ENSMMUP00000022850	ENSP00000406933	0.1995	NA	IR_ENSMMUP00000022850	2	83839843	83850124	8.3845e+07	+	ENSP00000406933	6	87979606	87991835	8.79857e+07	+	1	0	1
ZNF93	8039	IR_ENSMMUP00000024341	ENSMMUP00000024341	0.1995	NA	IR_ENSMMUP00000024341	8	145862113	145889144	1.45876e+08	+	ENSMMUP00000024341	8	148239593	148266620	1.48253e+08	+	0	0	0
SLC9A3	5390	IR_ENSMMUP00000005050	ENSP00000264938	0.199	NA	IR_ENSMMUP00000005050	6	239455	282912	261184	-	ENSP00000264938	6	255233	298356	276794	-	0	0	0
Emid1	9487	IR_ENSMMUP00000028150	ENSP00000384452	0.1974	NA	IR_ENSMMUP00000028150	10	73043641	73085856	7.30647e+07	+	ENSP00000384452	10	73627383	73671329	73649356	+	0	0	0
PDE4DIP	1026	IR_ENSMMUP00000024881	ENSMMUP00000024881	0.1973	NA	IR_ENSMMUP00000024881	1	122751996	122775157	1.22764e+08	-	ENSMMUP00000024881	1	123456804	123479585	1.23468e+08	-	0	0	0
AN8928.2	4703	IR_ENSMMUP00000032906	ENSMMUP00000032906	0.197	NA	IR_ENSMMUP00000032906	4	166580574	166581412	166580993	-	ENSMMUP00000032906	4	168334324	168335162	168334743	-	0	0	0
TOMM20	7094	IR_ENSMMUP00000004683	ENSP00000354204	0.1962	NA	IR_ENSMMUP00000004683	7	121404070	121415646	121409858	+	ENSP00000354204	7	121419098	121430946	121425022	+	0	0	0
TM9SF2	15253	IR_ENSMMUP00000025694	ENSP00000365567	0.196	NA	IR_ENSMMUP00000025694	17	79856087	79927657	79891872	+	ENSP00000365567	17	80074831	80149257	80112044	+	0	0	0
NFS1	2240	IR_ENSMMUP00000039552	ENSMMUP00000039552	0.1959	NA	IR_ENSMMUP00000039552	2	74697998	74730414	74714206	+	ENSMMUP00000039552	7	98723174	98768963	9.87461e+07	+	1	0	1
Gpr149	2664	IR_ENSMMUP00000014895	ENSP00000374390	0.1959	NA	IR_ENSMMUP00000014895	2	133229074	133315343	1.33272e+08	+	ENSP00000374390	2	135702546	135788666	135745606	+	0	0	0
ELF4	18129	IR_ENSMMUP00000011513	ENSP00000311280	0.1931	NA	IR_ENSMMUP00000011513	X	128297877	128312854	1.28305e+08	-	ENSP00000311280	X	129386292	129401183	1.29394e+08	-	0	0	0
KCNK2	1469	IR_ENSMMUP00000022263	ENSP00000394033	0.1931	NA	IR_ENSMMUP00000022263	1	155278871	155355811	155317341	-	ENSP00000394033	1	155754611	155898141	155826376	-	0	0	0
BPNT1	1457	IR_ENSMMUP00000022898	ENSP00000307087	0.193	NA	IR_ENSMMUP00000022898	1	150309921	150319324	1.50315e+08	+	ENSP00000307087	1	150840607	150862642	1.50852e+08	+	0	0	0
LRRC37B	14729	IR_ENSMMUP00000034259	ENSP00000398865	0.1929	NA	IR_ENSMMUP00000034259	16	57039195	57082789	57060992	+	ENSP00000398865	16	57627606	57807700	57717653	-	0	0	0
SYF2	326	IR_ENSMMUP00000003967	ENSP00000236273	0.1927	NA	IR_ENSMMUP00000003967	1	27853497	27862679	27858088	-	ENSP00000236273	1	28080270	28089574	28084922	-	0	0	0
GTF2H1	15528	IR_ENSMMUP00000041182	ENSMMUP00000023608	0.1926	NA	IR_ENSMMUP00000041182	18	53463551	53465455	53464503	+	ENSMMUP00000023608	14	53839127	53876633	53857880	-	1	0	1
PALM	15601	IR_ENSMMUP00000030128	ENSP00000341911	0.1922	NA	IR_ENSMMUP00000030128	19	463220	484332	473776	+	ENSP00000341911	19	460604	481081	470842	+	0	0	0
MEN1	12227	IR_ENSMMUP00000037478	ENSP00000396940	0.1916	NA	IR_ENSMMUP00000037478	14	9641258	9644572	9642915	+	ENSP00000396940	14	9894836	9901142	9897989	+	0	0	0
Eea1	15128	IR_ENSMMUP00000009266	ENSP00000281508	0.1913	NA	IR_ENSMMUP00000009266	17	22757757	22786262	2.2772e+07	-	ENSP00000281508	17	23020509	23030249	23025379	-	0	0	0
CBS	2980	IR_ENSMMUP00000012168	ENSP00000381234	0.1912	NA	IR_ENSMMUP00000012168	3	3608320	3631931	3.62013e+06	+	ENSP00000381234	3	3637781	3667188	3.65248e+06	+	0	0	0
ATN1	9836	IR_ENSMMUP00000040312	ENSP00000349076	0.1906	NA	IR_ENSMMUP00000040312	11	7115693	7123461	7119577	+	ENSP00000349076	11	7156718	7164512	7160615	+	0	0	0
FAM9B	17570	IR_ENSMMUP00000018682	ENSP00000334430	0.1906	NA	IR_ENSMMUP00000018682	X	10728283	10733934	1.07311e+07	-	ENSP00000334430	X	10666910	10672432	10669671	-	0	0	0
SLC22A12	12232	IR_ENSMMUP00000029742	ENSP00000366797	0.1902	NA	IR_ENSMMUP00000029742	14	9857817	9867044	9.86243e+06	-	ENSP00000366797	14	10110495	10118811	10114653	-	0	0	0
RSPH9	4200	IR_ENSMMUP00000033600	ENSMMUP00000033600	0.19	NA	IR_ENSMMUP00000033600	4	44136598	44168032	44152315	+	ENSMMUP00000033600	4	44152960	44177827	4.41654e+07	+	0	0	0
Mto1	4312	IR_ENSMMUP00000025319	ENSP00000402038	0.1892	NA	IR_ENSMMUP00000025319	4	70296760	70328163	7.03125e+07	+	ENSP00000402038	4	70807247	70841769	70824508	+	0	0	0
SARDH	488	IR_ENSMMUP00000040424	ENSMMUP00000017483	0.1887	NA	IR_ENSMMUP00000040424	1	39350196	39358505	3.93544e+07	+	ENSMMUP00000017483	X	43579695	43579991	43579843	+	1	0	1
SFXN3	8622	IR_ENSMMUP00000029783	ENSP00000411722	0.1886	NA	IR_ENSMMUP00000029783	9	100646076	100651032	100648554	+	ENSP00000411722	9	98213497	98218509	98216003	+	0	0	0
ERI1	7501	IR_ENSMMUP00000011629	ENSP00000250263	0.1885	NA	IR_ENSMMUP00000011629	8	11680343	11703015	11691679	-	ENSP00000250263	8	11671069	11698575	11684822	-	0	0	0
SPTSSA	6978	IR_ENSMMUP00000008390	ENSMMUP00000008390	0.1881	NA	IR_ENSMMUP00000008390	7	97359287	97395227	97377257	-	ENSMMUP00000008390	1	119594925	119595088	1.19595e+08	+	1	0	1
RNF114	17495	IR_ENSMMUP00000032283	ENSP00000326095	0.188	NA	IR_ENSMMUP00000032283	20	86854862	86863809	8.68593e+07	-	ENSP00000326095	20	87010569	87014421	87012495	-	0	0	0
YBX1	550	IR_ENSMMUP00000017257	ENSP00000389639	0.188	NA	IR_ENSMMUP00000017257	1	45577077	45595582	4.55863e+07	+	ENSP00000389639	1	45811980	45830066	45821023	+	0	0	0
PIWIL1	10784	IR_ENSMMUP00000007441	ENSP00000245255	0.1875	NA	IR_ENSMMUP00000007441	11	131610581	131640202	1.31625e+08	+	ENSP00000245255	11	132362183	132392052	1.32377e+08	+	0	0	0
DNPH1	4184	IR_ENSMMUP00000018387	ENSP00000230431	0.1869	NA	IR_ENSMMUP00000018387	4	43706521	43710185	43708353	-	ENSP00000230431	4	43724825	43728269	43726547	-	0	0	0
PPP1R2	11896	IR_ENSMMUP00000002401	ENSMMUP00000002401	0.186	NA	IR_ENSMMUP00000002401	13	106629493	106629995	106629744	-	ENSMMUP00000002401	13	106466907	106467317	106467112	-	0	0	0
PCOLCE2	2714	IR_ENSMMUP00000038554	ENSP00000295992	0.1859	NA	IR_ENSMMUP00000038554	2	144981279	145061603	145021441	+	ENSP00000295992	2	147490683	147569418	1.4753e+08	+	0	0	0
CD40	8972	IR_ENSMMUP00000004910	ENSP00000361359	0.1856	NA	IR_ENSMMUP00000004910	10	18354312	18364559	1.83594e+07	-	ENSP00000361359	10	18346623	18356844	1.83517e+07	-	0	0	0
NME6	2390	IR_ENSMMUP00000004110	ENSP00000416658	0.1853	NA	IR_ENSMMUP00000004110	2	88198868	88203147	8.8201e+07	+	ENSP00000416658	2	89528373	89532378	8.95304e+07	+	0	0	0
Slc25a47	7374	IR_ENSMMUP00000018215	ENSP00000354886	0.1851	NA	IR_ENSMMUP00000018215	7	163603299	163610017	163606658	+	ENSP00000354886	7	164206569	164213420	1.6421e+08	+	0	0	0
SPPL2B	15650	IR_ENSMMUP00000031983	ENSP00000404539	0.1851	NA	IR_ENSMMUP00000031983	19	2132134	2153945	2.14304e+06	+	ENSP00000404539	19	2181037	2197474	2.18926e+06	+	0	0	0
NFS1	10599	IR_ENSMMUP00000038703	ENSMMUP00000009395	0.1845	NA	IR_ENSMMUP00000038703	11	108753134	108773038	108763086	+	ENSMMUP00000009395	16	6465357	6605705	6535531	+	1	0	1
SMARCC1	2398	IR_ENSMMUP00000012240	ENSP00000254480	0.1845	NA	IR_ENSMMUP00000012240	2	88782866	88856747	8.88198e+07	+	ENSP00000254480	2	90086620	90265920	90176270	+	0	0	0
NREP	5763	IR_ENSMMUP00000003714	ENSP00000403383	0.1841	NA	IR_ENSMMUP00000003714	6	108015417	108020004	1.08018e+08	-	ENSP00000403383	6	108989616	109226206	109107911	-	0	0	0
LPL	7528	IR_ENSMMUP00000006264	ENSP00000309757	0.184	NA	IR_ENSMMUP00000006264	8	19838042	19860974	19849508	+	ENSP00000309757	8	19866894	19899246	19883070	+	0	0	0
MZB1	5908	IR_ENSMMUP00000014925	ENSP00000303920	0.1835	NA	IR_ENSMMUP00000014925	6	135808746	135810684	135809715	-	ENSP00000303920	5	47935006	47937050	47936028	+	1	0	1
CABP2	12126	IR_ENSMMUP00000015516	ENSP00000294288	0.1833	NA	IR_ENSMMUP00000015516	14	6932445	6936744	6.93459e+06	+	ENSP00000294288	14	7119889	7124167	7122028	+	0	0	0
ZNF195	11921	IR_ENSMMUP00000036131	ENSMMUP00000036131	0.1829	NA	IR_ENSMMUP00000036131	13	111600944	111642133	1.11622e+08	-	ENSMMUP00000036131	6	126501172	126501310	126501241	+	1	0	1
Atf-2	13248	IR_ENSMMUP00000023483	ENSP00000360659	0.1826	NA	IR_ENSMMUP00000023483	15	1213204	1219040	1216122	+	ENSP00000360659	15	1214314	1217698	1216006	+	0	0	0
IGF2	12073	IR_ENSP00000338297	ENSP00000338297	0.1825	NA	IR_ENSP00000338297	14	2030142	2147950	2089046	-	ENSP00000338297	14	1981520	1988411	1.98497e+06	-	0	0	0
PAX5	13576	IR_ENSMMUP00000025802	ENSP00000350844	0.1819	NA	IR_ENSMMUP00000025802	15	40400567	40593945	40497256	+	ENSP00000350844	15	41281978	41475734	41378856	+	0	0	0
ANKRD30A	10813	IR_ENSMMUP00000005876	ENSP00000386398	0.1816	NA	IR_ENSMMUP00000005876	12	724955	734574	729764	-	ENSP00000386398	12	17291	32113	24702	-	0	0	0
CSRP2	10427	IR_ENSMMUP00000023999	ENSP00000310901	0.1802	NA	IR_ENSMMUP00000023999	11	73856570	73864480	73860525	-	ENSP00000310901	11	74294338	74302198	74298268	-	0	0	0
PSD	8643	IR_ENSMMUP00000004002	ENSP00000020673	0.1796	NA	IR_ENSMMUP00000004002	9	102060684	102074646	102067665	-	ENSP00000020673	9	99693375	99707388	9.97004e+07	-	0	0	0
SPNS1	14017	IR_ENSMMUP00000030102	ENSP00000347721	0.1795	NA	IR_ENSMMUP00000030102	16	4202023	4259153	4230588	+	ENSP00000347721	16	4731544	4788593	4.76007e+06	+	0	0	0
OVOL2	9306	IR_ENSMMUP00000028476	ENSP00000278780	0.1791	NA	IR_ENSMMUP00000028476	10	51345205	51377572	5.13614e+07	-	ENSP00000278780	10	52407277	52439989	52423633	-	0	0	0
Zdhhc1	5393	IR_ENSMMUP00000035016	ENSP00000283441	0.1789	NA	IR_ENSMMUP00000035016	6	543458	552149	547804	-	ENSP00000283441	6	515594	545296	530445	-	0	0	0
ADAM18	7648	IR_ENSMMUP00000029143	ENSP00000265707	0.1785	NA	IR_ENSMMUP00000029143	8	40146455	40269481	40207968	+	ENSP00000265707	8	40488802	40619858	40554330	+	0	0	0
CASQ2	999	IR_ENSMMUP00000011753	ENSP00000261448	0.1785	NA	IR_ENSMMUP00000011753	1	118682936	118751385	1.18717e+08	-	ENSP00000261448	1	119380190	119448172	119414181	-	0	0	0
Marveld3	17369	IR_ENSMMUP00000025239	ENSP00000299952	0.1783	NA	IR_ENSMMUP00000025239	20	71018905	71033084	7.1026e+07	-	ENSP00000299952	20	71060940	71084028	71072484	-	0	0	0
SARDH	13065	IR_ENSMMUP00000036668	ENSMMUP00000036668	0.1778	NA	IR_ENSMMUP00000036668	14	116870717	116887843	116879280	-	ENSMMUP00000036668	X	133942844	134078798	134010821	-	1	0	1
VIPR1	2470	IR_ENSMMUP00000026152	ENSP00000327246	0.1778	NA	IR_ENSMMUP00000026152	2	94039598	94072979	9.40563e+07	-	ENSP00000327246	2	95400885	95428340	9.54146e+07	-	0	0	0
LOC697860	4415	IR_ENSMMUP00000020648	ENSP00000372291	0.1771	NA	IR_ENSMMUP00000020648	4	103590528	103593500	103592014	-	ENSP00000372291	X	66662135	66662361	66662248	-	1	0	1
TRNAU1AP	393	IR_ENSMMUP00000008636	ENSP00000362936	0.177	NA	IR_ENSMMUP00000008636	1	31291185	31309093	31300139	+	ENSP00000362936	1	31479133	31500071	31489602	+	0	0	0
RPL17	10824	IR_ENSMMUP00000005669	ENSMMUP00000005669	0.1768	NA	IR_ENSMMUP00000005669	12	9755550	9756098	9755824	+	ENSMMUP00000005669	12	9137547	9138048	9.1378e+06	+	0	0	0
COMMD6	15208	IR_ENSMMUP00000027917	ENSP00000366845	0.1765	NA	IR_ENSMMUP00000027917	17	55977356	55988094	55982725	-	ENSP00000366845	17	56001457	56012277	56006867	-	0	0	0
TRPV2	14195	IR_ENSMMUP00000020489	ENSP00000342222	0.1765	NA	IR_ENSMMUP00000020489	16	16014892	16034707	1.60248e+07	-	ENSP00000342222	16	16711584	16731142	16721363	-	0	0	0
CYP26B1	11698	IR_ENSMMUP00000015927	ENSP00000001146	0.1762	NA	IR_ENSMMUP00000015927	13	72385302	72400868	72393085	-	ENSP00000001146	13	72381289	72393806	7.23875e+07	-	0	0	0
HSD17B12	12498	IR_ENSMMUP00000024289	ENSP00000278353	0.1758	NA	IR_ENSMMUP00000024289	14	28256744	28423686	28340215	-	ENSP00000278353	14	28386100	28553263	2.84697e+07	-	0	0	0
Tle6	15664	IR_ENSMMUP00000003898	ENSP00000403096	0.1757	NA	IR_ENSMMUP00000003898	19	2840917	2848117	2844517	+	ENSP00000403096	19	2876401	2893258	2.88483e+06	+	0	0	0
Cdh22	8971	IR_ENSMMUP00000005970	ENSP00000361336	0.1754	NA	IR_ENSMMUP00000005970	10	18232212	18308391	1.82703e+07	+	ENSP00000361336	10	18224899	18301425	18263162	+	0	0	0
Pisd	9535	IR_ENSMMUP00000037071	ENSP00000391739	0.1753	NA	IR_ENSMMUP00000037071	10	75510884	75517202	75514043	-	ENSP00000391739	10	76369111	76413476	7.63913e+07	-	0	0	0
EFEMP2	12185	IR_ENSMMUP00000037551	ENSP00000309953	0.1751	NA	IR_ENSMMUP00000037551	14	8583105	8587667	8585386	+	ENSP00000309953	14	8837254	8842682	8839968	+	0	0	0
Hmgb1	13424	IR_ENSMMUP00000039817	ENSMMUP00000039817	0.175	NA	IR_ENSMMUP00000039817	15	14477114	14477736	14477425	+	ENSMMUP00000039817	15	14376388	14376944	14376666	+	0	0	0
SARDH	489	IR_ENSMMUP00000040423	ENSMMUP00000040423	0.1749	NA	IR_ENSMMUP00000040423	1	39464022	39526387	3.94952e+07	+	ENSMMUP00000040423	1	11188186	11193810	11190998	+	0	1	1
EME1	14422	IR_ENSMMUP00000022666	ENSP00000376952	0.1749	NA	IR_ENSMMUP00000022666	16	34621516	34627243	3.46244e+07	+	ENSP00000376952	16	36594541	36600362	3.65975e+07	+	0	0	0
BCAP31	3646	IR_ENSMMUP00000034964	ENSP00000400718	0.1748	NA	IR_ENSMMUP00000034964	3	145005416	145046197	1.45026e+08	+	ENSP00000400718	3	146460717	146499069	146479893	+	0	0	0
NAA20	9319	IR_ENSMMUP00000010124	ENSP00000335636	0.1748	NA	IR_ENSMMUP00000010124	10	53333420	53344704	53339062	+	ENSP00000335636	10	54400558	54416547	5.44086e+07	+	0	0	0
NFS1	1790	IR_ENSMMUP00000037610	ENSMMUP00000037610	0.1744	NA	IR_ENSMMUP00000037610	1	203632702	203687091	2.0366e+08	+	ENSMMUP00000037610	1	126940232	126954533	1.26947e+08	-	0	1	1
SLC26A11	14928	IR_ENSMMUP00000003813	ENSP00000403998	0.1743	NA	IR_ENSMMUP00000003813	16	75683861	75709294	7.56966e+07	+	ENSP00000403998	16	77815513	77845623	77830568	+	0	0	0
PPARGC1B	6013	IR_ENSMMUP00000006315	ENSP00000312649	0.1741	NA	IR_ENSMMUP00000006315	6	146206301	146322433	146264367	+	ENSP00000312649	6	147893585	147923306	1.47908e+08	+	0	0	0
MUC19	10046	IR_ENSMMUP00000024516	ENSP00000395253	0.174	NA	IR_ENSMMUP00000024516	11	37318223	37345468	3.73318e+07	+	ENSP00000395253	11	37204353	37290813	37247583	+	0	0	0
O00370	7832	IR_ENSMMUP00000002338	ENSP00000316547	0.1734	NA	IR_ENSMMUP00000002338	8	89461612	89935789	8.96987e+07	+	ENSP00000316547	8	92096397	92240128	9.21683e+07	+	0	0	0
GLP1R	4124	IR_ENSMMUP00000030790	ENSP00000362353	0.1733	NA	IR_ENSMMUP00000030790	4	39461135	39498748	3.94799e+07	+	ENSP00000362353	4	39439991	39470411	39455201	+	0	0	0
RHOD	12144	IR_ENSMMUP00000037630	ENSP00000308576	0.1733	NA	IR_ENSMMUP00000037630	14	7413942	7429765	7.42185e+06	-	ENSP00000308576	14	7606105	7621407	7613756	-	0	0	0
KLK11	16560	IR_ENSP00000324414	ENSP00000324414	0.1732	NA	IR_ENSP00000324414	19	57215911	57220694	5.72183e+07	-	ENSP00000324414	19	56997232	57002181	5.69997e+07	-	0	0	0
LYPLA1	7705	IR_ENSMMUP00000017285	ENSP00000397807	0.1729	NA	IR_ENSMMUP00000017285	8	56642140	56692586	56667363	-	ENSP00000397807	5	105111126	105111745	1.05111e+08	+	1	0	1
ARRB1	12835	IR_ENSMMUP00000036827	ENSP00000377141	0.1728	NA	IR_ENSMMUP00000036827	14	73429278	73454206	73441742	-	ENSP00000377141	14	73750757	73778735	73764746	-	0	0	0
CFL1	12187	IR_ENSMMUP00000025002	ENSMMUP00000035086	0.1726	NA	IR_ENSMMUP00000025002	14	8598395	8599245	8598820	+	ENSMMUP00000035086	1	67183722	67184195	6.7184e+07	-	1	0	1
FXYD5	16140	IR_ENSMMUP00000030546	ENSP00000376053	0.1725	NA	IR_ENSMMUP00000030546	19	41650475	41666848	4.16587e+07	+	ENSP00000376053	19	41752700	41768806	41760753	+	0	0	0
Fam162a	4602	IR_ENSMMUP00000005566	ENSMMUP00000005566	0.1722	NA	IR_ENSMMUP00000005566	4	147773896	147786544	147780220	+	ENSMMUP00000005566	4	149412171	149424589	149418380	+	0	0	0
TRPM7	6426	IR_ENSMMUP00000011247	ENSP00000320239	0.1721	NA	IR_ENSMMUP00000011247	7	28882445	28965308	2.89239e+07	-	ENSP00000320239	7	27711140	27811281	2.77612e+07	-	0	0	0
TAF8	4156	IR_ENSMMUP00000033697	ENSP00000417867	0.172	NA	IR_ENSMMUP00000033697	4	42493846	42520885	4.25074e+07	+	ENSP00000417867	4	42515347	42542719	42529033	+	0	0	0
DPT	1747	IR_ENSMMUP00000003922	ENSP00000356791	0.1719	NA	IR_ENSMMUP00000003922	1	198429759	198461026	1.98445e+08	-	ENSP00000356791	1	199105961	199138734	1.99122e+08	-	0	0	0
cadm4	16341	IR_ENSMMUP00000006133	ENSP00000222374	0.1717	NA	IR_ENSMMUP00000006133	19	50082130	50097825	5.009e+07	-	ENSP00000222374	19	49788112	49792754	49790433	-	0	0	0
CaO19.11901	16133	IR_ENSMMUP00000002052	ENSP00000393821	0.1716	NA	IR_ENSMMUP00000002052	19	41490255	41516794	4.15035e+07	+	ENSP00000393821	19	41586318	41616329	4.16013e+07	+	0	0	0
IL1RAP	2878	IR_ENSMMUP00000029702	ENSP00000408893	0.1714	NA	IR_ENSMMUP00000029702	2	182886968	182972358	182929663	+	ENSP00000408893	2	185301295	185396345	185348820	+	0	0	0
SDR9C7	10305	IR_ENSMMUP00000017600	ENSP00000293502	0.171	NA	IR_ENSMMUP00000017600	11	53955733	53966320	5.3961e+07	-	ENSP00000293502	11	54194589	54205049	54199819	-	0	0	0
ZNF208	16083	IR_ENSMMUP00000014771	ENSMMUP00000014771	0.1709	NA	IR_ENSMMUP00000014771	19	21613154	21628588	21620871	+	ENSMMUP00000014771	19	22012941	22027776	2.20204e+07	+	0	0	0
ATP6AP1	18280	IR_ENSMMUP00000040748	ENSP00000358777	0.1706	NA	IR_ENSMMUP00000040748	X	152451125	152458632	1.52455e+08	+	ENSP00000358777	X	153944269	153951673	153947971	+	0	0	0
Lypd2	8029	IR_ENSMMUP00000015924	ENSP00000352163	0.1706	NA	IR_ENSMMUP00000015924	8	145291544	145293570	145292557	-	ENSP00000352163	8	147768270	147770378	147769324	-	0	0	0
ARSJ	5139	IR_ENSMMUP00000031065	ENSP00000320219	0.1703	NA	IR_ENSMMUP00000031065	5	106777263	106853317	106815290	-	ENSP00000320219	5	108099570	108183617	1.08142e+08	-	0	0	0
WHSC1	23	IR_ENSMMUP00000013004	ENSP00000372351	0.1702	NA	IR_ENSMMUP00000013004	1	2014872	2057400	2036136	-	ENSP00000372351	1	1955201	2034225	1994713	-	0	0	0
ZNF136	15885	IR_ENSMMUP00000018849	ENSP00000344162	0.1695	NA	IR_ENSMMUP00000018849	19	11955069	11957496	1.19563e+07	+	ENSP00000344162	19	12169042	12171257	1.21701e+07	+	0	0	0
NFS1	17648	IR_ENSMMUP00000041147	ENSMMUP00000041147	0.1693	NA	IR_ENSMMUP00000041147	X	26009746	26009919	2.60098e+07	-	ENSMMUP00000041147	19	5466131	5466301	5466216	-	1	0	1
BAI2	416	IR_ENSMMUP00000030810	ENSP00000362762	0.1692	NA	IR_ENSMMUP00000030810	1	34484103	34514770	3.44994e+07	-	ENSP00000362762	1	34673506	34703746	34688626	-	0	0	0
ZIC2	15256	IR_ENSMMUP00000019457	ENSP00000365514	0.1687	NA	IR_ENSMMUP00000019457	17	80332715	80336317	80334516	+	ENSP00000365514	17	80577149	80583546	8.05803e+07	+	0	0	0
Efnb3	14113	IR_ENSMMUP00000010690	ENSP00000226091	0.1685	NA	IR_ENSMMUP00000010690	16	7440490	7444626	7442558	+	ENSP00000226091	16	8021861	8026600	8.02423e+06	+	0	0	0
PKMYT1	16875	IR_ENSMMUP00000005636	ENSMMUP00000005636	0.1684	NA	IR_ENSMMUP00000005636	20	3113953	3118364	3.11616e+06	-	ENSMMUP00000005636	20	3124813	3128909	3126861	-	0	0	0
ZNF208	48	IR_ENSMMUP00000014435	ENSP00000340524	0.1679	NA	IR_ENSMMUP00000014435	1	3549277	3551670	3.55047e+06	+	ENSP00000340524	1	3564417	3593618	3.57902e+06	+	0	0	0
MEF2B	16054	IR_ENSMMUP00000024153	ENSP00000386374	0.1677	NA	IR_ENSMMUP00000024153	19	18786270	18791280	18788775	-	ENSP00000386374	19	19227758	19232635	1.92302e+07	-	0	0	0
PTPRH	16642	IR_ENSMMUP00000031431	ENSP00000365528	0.1677	NA	IR_ENSMMUP00000031431	19	61196818	61220512	61208665	-	ENSP00000365528	19	60849050	60883333	6.08662e+07	-	0	0	0
Rabl5	3282	IR_ENSMMUP00000008063	ENSP00000320359	0.1674	NA	IR_ENSMMUP00000008063	3	48611940	48618173	4.86151e+07	-	ENSP00000320359	3	48949348	48955640	48952494	-	0	0	0
SMYD1	11801	IR_ENSMMUP00000010559	ENSP00000393453	0.1666	NA	IR_ENSMMUP00000010559	13	88557010	88595769	8.85764e+07	+	ENSP00000393453	13	88526063	88568222	8.85471e+07	+	0	0	0
woc	2368	IR_ENSMMUP00000007480	ENSP00000350094	0.1665	NA	IR_ENSMMUP00000007480	2	87378985	87427581	87403283	+	ENSP00000350094	2	88697342	88746760	88722051	+	0	0	0
NFS1	17039	IR_ENSMMUP00000032548	ENSMMUP00000032548	0.1661	NA	IR_ENSMMUP00000032548	20	21662336	21665036	21663686	+	ENSMMUP00000032548	14	7057405	7071662	7.06453e+06	+	1	0	1
SARDH	5338	IR_ENSMMUP00000034507	ENSMMUP00000033850	0.1641	NA	IR_ENSMMUP00000034507	5	168300294	168301539	1.68301e+08	+	ENSMMUP00000033850	13	100936254	100936544	100936399	-	1	0	1
ZNF160	16593	IR_ENSMMUP00000005907	ENSP00000353410	0.1641	NA	IR_ENSMMUP00000005907	19	58856832	58866181	5.88615e+07	-	ENSP00000353410	19	58571796	58580766	58576281	-	0	0	0
PPP2R5B	12223	IR_ENSMMUP00000005305	ENSP00000164133	0.1639	NA	IR_ENSMMUP00000005305	14	9513190	9520547	9.51687e+06	-	ENSP00000164133	14	9766987	9775202	9.77109e+06	-	0	0	0
P0493C11.33	13352	IR_ENSMMUP00000005621	ENSP00000402109	0.1632	NA	IR_ENSMMUP00000005621	15	8694024	8776557	8.73529e+06	-	ENSP00000402109	15	8536519	8615539	8576029	-	0	0	0
TSPAN4	12050	IR_ENSMMUP00000037823	ENSP00000386899	0.1629	NA	IR_ENSMMUP00000037823	14	662046	677397	669722	+	ENSP00000386899	14	686452	704429	695440	+	0	0	0
sel-10	2626	IR_ENSMMUP00000030193	ENSP00000311343	0.1628	NA	IR_ENSMMUP00000030193	2	119516567	119637943	119577255	+	ENSP00000311343	2	122069291	122205792	1.22138e+08	+	0	0	0
CRELD1	2162	IR_ENSMMUP00000024044	ENSP00000295982	0.1627	NA	IR_ENSMMUP00000024044	2	51025451	51034557	51030004	-	ENSP00000295982	2	51238391	51246973	51242682	-	0	0	0
Mbtd1	14437	IR_ENSMMUP00000016660	ENSP00000374147	0.1627	NA	IR_ENSMMUP00000016660	16	35429792	35460433	3.54451e+07	-	ENSP00000374147	16	37396959	37441759	37419359	-	0	0	0
ICAM5	15829	IR_ENSMMUP00000019554	ENSP00000221980	0.1621	NA	IR_ENSMMUP00000019554	19	10085401	10109498	1.00974e+07	+	ENSP00000221980	19	10297576	10303286	10300431	+	0	0	0
RHOC	969	IR_ENSMMUP00000020569	ENSP00000358650	0.1621	NA	IR_ENSMMUP00000020569	1	115690775	115693376	1.15692e+08	-	ENSP00000358650	1	116389292	116391623	1.1639e+08	-	0	0	0
TSPAN12	3686	IR_ENSMMUP00000030687	ENSP00000397699	0.162	NA	IR_ENSMMUP00000030687	3	158307196	158376090	158341643	-	ENSP00000397699	3	159798562	159867639	1.59833e+08	-	0	0	0
Gp1ba	16770	IR_ENSMMUP00000000827	ENSMMUP00000000827	0.1612	NA	IR_ENSMMUP00000000827	20	526166	526857	526512	+	ENSMMUP00000000827	20	514513	515063	514788	+	0	0	0
YIPF6	17850	IR_ENSMMUP00000022343	ENSP00000417573	0.1611	NA	IR_ENSMMUP00000022343	X	67457235	67494604	6.74759e+07	+	ENSP00000417573	X	68118076	68155359	6.81367e+07	+	0	0	0
UCKL1	8827	IR_ENSMMUP00000020399	ENSMMUP00000020399	0.1606	NA	IR_ENSMMUP00000020399	10	387565	404913	396239	+	ENSMMUP00000020399	10	353522	360840	357181	+	0	0	0
IDH3G	18262	IR_ENSMMUP00000004496	ENSP00000217901	0.1602	NA	IR_ENSMMUP00000004496	X	151900211	151909456	1.51905e+08	-	ENSP00000217901	X	153391443	153400889	153396166	-	0	0	0
Lactb2	7768	IR_ENSMMUP00000016431	ENSP00000276590	0.1602	NA	IR_ENSMMUP00000016431	8	73231088	73260882	73245985	-	ENSP00000276590	8	75059010	75088660	75073835	-	0	0	0
AFUA_3G08990	4705	IR_ENSMMUP00000032905	ENSMMUP00000032905	0.1601	NA	IR_ENSMMUP00000032905	4	166763629	166766372	1.66765e+08	+	ENSMMUP00000032905	4	168513777	168518025	168515901	+	0	0	0
ZNF675	16088	IR_ENSMMUP00000031698	ENSP00000352836	0.1601	NA	IR_ENSMMUP00000031698	19	22799067	22809303	22804185	+	ENSP00000352836	19	23193474	23203857	2.31987e+07	+	0	0	0
SLC35B1	14408	IR_ENSMMUP00000034903	ENSP00000409548	0.1599	NA	IR_ENSMMUP00000034903	16	33934651	33940880	3.39378e+07	-	ENSP00000409548	16	35899284	35905625	3.59025e+07	-	0	0	0
Arpp21	11952	IR_ENSMMUP00000012885	ENSP00000391579	0.1599	NA	IR_ENSMMUP00000012885	13	116435059	116563101	116499080	-	ENSP00000391579	13	116118513	116239592	1.16179e+08	-	0	0	0
HSPBP1	16644	IR_ENSMMUP00000031429	ENSP00000255631	0.1599	NA	IR_ENSMMUP00000031429	19	61282813	61302791	61292802	-	ENSP00000255631	19	60947117	60969218	6.09582e+07	-	0	0	0
NFS1	14615	IR_ENSMMUP00000034478	ENSMMUP00000027435	0.1598	NA	IR_ENSMMUP00000034478	16	52087302	52315137	5.22012e+07	+	ENSMMUP00000027435	13	55877150	55877428	55877289	+	1	0	1
TBX1	9389	IR_ENSMMUP00000022546	ENSMMUP00000022546	0.1597	NA	IR_ENSMMUP00000022546	10	63809018	63827606	63818312	+	ENSMMUP00000022546	10	64906591	64922835	64914713	+	0	0	0
Csnk2b-Ly6g5b	3995	CSNK2B	ENSP00000365046	0.1596	NA	CSNK2B	4	31612686	31617097	3.16149e+07	+	ENSP00000365046	4	31887239	31891688	3.18895e+07	+	0	0	0
SYNE4	16180	IR_ENSMMUP00000031652	ENSP00000414993	0.1593	NA	IR_ENSMMUP00000031652	19	42494434	42497949	4.24962e+07	-	ENSP00000414993	19	42603558	42615027	4.26093e+07	-	0	0	0
TYW1	3333	IR_ENSMMUP00000035344	ENSP00000352645	0.1593	NA	IR_ENSMMUP00000035344	3	57797612	58047773	5.79227e+07	-	ENSP00000352645	3	58315113	58565569	58440341	-	0	0	0
MYL6B	10279	IR_ENSMMUP00000006900	ENSP00000384669	0.1591	NA	IR_ENSMMUP00000006900	11	53212578	53216381	5.32145e+07	+	ENSP00000384669	11	53411276	53413100	53412188	+	0	0	0
MINPP1	8501	IR_ENSMMUP00000006332	ENSP00000361064	0.1589	NA	IR_ENSMMUP00000006332	9	87081746	87127314	87104530	+	ENSP00000361064	9	84625873	84670729	84648301	+	0	0	0
Arid2	5412	IR_ENSMMUP00000020891	ENSP00000380935	0.1584	NA	IR_ENSMMUP00000020891	6	2649245	2650345	2649795	+	ENSP00000380935	6	2681541	2684732	2.68314e+06	+	0	0	0
SCRN1	3463	IR_ENSMMUP00000022087	ENSP00000407460	0.158	NA	IR_ENSMMUP00000022087	3	96235980	96281705	9.62588e+07	+	ENSP00000407460	3	96803061	96871709	96837385	+	0	0	0
P4hb	14961	IR_ENSMMUP00000012107	ENSP00000327801	0.1574	NA	IR_ENSMMUP00000012107	16	77263494	77281908	77272701	-	ENSP00000327801	16	79398071	79414947	79406509	-	0	0	0
RPL5	7907	IR_ENSMMUP00000004643	ENSMMUP00000006721	0.1571	NA	IR_ENSMMUP00000004643	8	105444462	105445637	1.05445e+08	-	ENSMMUP00000006721	1	96555084	96565414	96560249	+	1	0	1
ZNF91	7916	IR_ENSMMUP00000032010	ENSP00000414182	0.1568	NA	IR_ENSMMUP00000032010	8	106637223	106637637	106637430	+	ENSP00000414182	16	80142238	80142498	80142368	-	1	0	1
MAP2K2	15690	IR_ENSMMUP00000025705	ENSP00000262948	0.1567	NA	IR_ENSMMUP00000025705	19	3940637	3961470	3.95105e+06	-	ENSP00000262948	19	4032441	4061587	4047014	-	0	0	0
pchC	8168	IR_ENSMMUP00000021376	ENSP00000367462	0.1563	NA	IR_ENSMMUP00000021376	9	15341830	15359881	1.53509e+07	+	ENSP00000367462	9	15239808	15265856	15252832	+	0	0	0
F11	5376	IR_ENSMMUP00000015267	ENSP00000384957	0.1558	NA	IR_ENSMMUP00000015267	5	178391219	178410376	1.78401e+08	+	ENSP00000384957	5	180364370	180388540	180376455	+	0	0	0
SOBP	4419	IR_ENSMMUP00000030232	ENSP00000318900	0.1558	NA	IR_ENSMMUP00000030232	4	104091640	104239075	1.04165e+08	+	ENSP00000318900	4	105685867	105835049	105760458	+	0	0	0
NFS1	7147	IR_ENSMMUP00000032867	ENSMMUP00000032867	0.1553	NA	IR_ENSMMUP00000032867	7	128117496	128117777	1.28118e+08	-	ENSMMUP00000032867	7	12253712	12253875	1.22538e+07	-	0	1	1
CDK11B	75	IR_ENSMMUP00000002520	ENSP00000345856	0.1553	NA	IR_ENSMMUP00000002520	1	4698308	4722192	4710250	-	ENSP00000345856	1	4840693	4864417	4852555	-	0	0	0
FLOT1	3972	FLOT1	ENSP00000373056	0.1553	NA	FLOT1	4	29872143	29881071	29876607	-	ENSP00000373056	4	31005620	31016095	3.10109e+07	-	0	0	0
PDK2	14415	IR_ENSMMUP00000019264	ENSP00000007708	0.1552	NA	IR_ENSMMUP00000019264	16	34332201	34346694	3.43394e+07	+	ENSP00000007708	16	36295062	36309443	3.63023e+07	+	0	0	0
ETNK2	1568	IR_ENSMMUP00000038124	ENSP00000356169	0.1551	NA	IR_ENSMMUP00000038124	1	166280237	166299589	166289913	+	ENSP00000356169	1	166857492	166874704	166866098	+	0	0	0
SF3A3	503	IR_ENSMMUP00000030538	ENSP00000362110	0.155	NA	IR_ENSMMUP00000030538	1	40835234	40865962	40850598	-	ENSP00000362110	1	41035981	41068133	41052057	-	0	0	0
TRIM26	3959	TRIM26	ENSP00000408233	0.1549	NA	TRIM26	4	29351656	29364435	2.9358e+07	-	ENSP00000408233	4	30463778	30476473	3.04701e+07	-	0	0	0
ADAM17	11364	IR_ENSMMUP00000016967	ENSP00000309968	0.1543	NA	IR_ENSMMUP00000016967	13	9584186	9614783	9.59948e+06	-	ENSP00000309968	13	7724939	7793108	7.75902e+06	-	0	0	0
FGF18	6119	IR_ENSMMUP00000025492	ENSP00000274625	0.1543	NA	IR_ENSMMUP00000025492	6	167801949	167839125	167820537	+	ENSP00000274625	6	169495917	169517245	169506581	+	0	0	0
MRPL35	11788	IR_ENSP00000338389	ENSP00000338389	0.1543	NA	IR_ENSP00000338389	13	86785045	86796272	8.67907e+07	+	ENSP00000338389	13	86809023	86813640	8.68113e+07	+	0	0	0
Mypop	16404	IR_ENSMMUP00000031562	ENSP00000325402	0.1542	NA	IR_ENSMMUP00000031562	19	52405708	52416015	5.24109e+07	-	ENSP00000325402	19	51974014	51984419	5.19792e+07	-	0	0	0
DUT	6411	IR_ENSMMUP00000022213	ENSMMUP00000022213	0.1538	NA	IR_ENSMMUP00000022213	7	26659957	26670431	26665194	+	ENSMMUP00000022213	7	25491687	25501555	25496621	+	0	0	0
pan1	7654	IR_ENSMMUP00000001048	ENSMMUP00000001048	0.1536	NA	IR_ENSMMUP00000001048	8	41419078	41420890	41419984	-	ENSMMUP00000001048	8	41773261	41776386	4.17748e+07	-	0	0	0
Lcn5	13266	IR_ENSMMUP00000040209	ENSP00000418491	0.1535	NA	IR_ENSMMUP00000040209	15	1530854	1534355	1.5326e+06	+	ENSP00000418491	15	1528014	1530766	1529390	+	0	0	0
NUBP1	16949	IR_ENSMMUP00000027143	ENSP00000283027	0.1532	NA	IR_ENSMMUP00000027143	20	10811889	10836362	1.08241e+07	+	ENSP00000283027	20	10853561	10878137	10865849	+	0	0	0
NEK4	12009	IR_ENSMMUP00000028480	ENSMMUP00000028480	0.1531	NA	IR_ENSMMUP00000028480	13	137533931	137534879	137534405	-	ENSMMUP00000028480	20	2365784	2430471	2.39813e+06	+	1	0	1
Ndrg2	6832	IR_ENSMMUP00000027300	ENSP00000298687	0.1528	NA	IR_ENSMMUP00000027300	7	83729440	83735293	8.37324e+07	-	ENSP00000298687	7	83087285	83092989	83090137	-	0	0	0
ITPKC	16290	IR_ENSMMUP00000023289	ENSP00000263370	0.1526	NA	IR_ENSMMUP00000023289	19	47082252	47104375	4.70933e+07	+	ENSP00000263370	19	47173132	47197432	47185282	+	0	0	0
TP53INP2	9108	IR_ENSMMUP00000014040	ENSP00000363942	0.1524	NA	IR_ENSMMUP00000014040	10	29858925	29860512	2.98597e+07	-	ENSP00000363942	10	29889828	29891280	29890554	-	0	0	0
COL4A3BP	5648	IR_ENSMMUP00000008069	ENSP00000369862	0.1521	NA	IR_ENSMMUP00000008069	6	71579805	71659886	7.16198e+07	-	ENSP00000369862	6	71992085	72129739	72060912	-	0	0	0
C19orf10	15708	IR_ENSMMUP00000031956	ENSP00000262947	0.152	NA	IR_ENSMMUP00000031956	19	4537737	4546288	4.54201e+06	-	ENSP00000262947	19	4625211	4636549	4630880	-	0	0	0
NARFL	16790	IR_ENSMMUP00000008506	ENSP00000251588	0.1519	NA	IR_ENSMMUP00000008506	20	723212	733660	728436	-	ENSP00000251588	20	705548	715588	710568	-	0	0	0
abu-10	13297	IR_ENSMMUP00000040133	ENSMMUP00000040133	0.1513	NA	IR_ENSMMUP00000040133	15	3665478	3666929	3.6662e+06	-	ENSMMUP00000040133	15	3662936	3665154	3664045	-	0	0	0
TUBD1	14490	IR_ENSMMUP00000025359	ENSP00000320797	0.1512	NA	IR_ENSMMUP00000025359	16	44105390	44136858	44121124	-	ENSP00000320797	16	46107986	46137867	4.61229e+07	-	0	0	0
IHPK2	2377	IR_ENSMMUP00000019326	ENSP00000378885	0.1509	NA	IR_ENSMMUP00000019326	2	87777226	87785029	8.77811e+07	+	ENSP00000378885	2	89094706	89102402	89098554	+	0	0	0
Cdk8	4635	IR_ENSMMUP00000027166	ENSP00000357907	0.1507	NA	IR_ENSMMUP00000027166	4	153728804	153939435	1.53834e+08	+	ENSP00000357907	4	155409462	155624584	155517023	+	0	0	0
E5KMK5	8041	IR_ENSMMUP00000030204	ENSP00000328835	0.1507	NA	IR_ENSMMUP00000030204	8	145928415	145951881	145940148	-	ENSP00000328835	8	148305520	148330466	148317993	-	0	0	0
EXOC3	16378	IR_ENSMMUP00000024839	ENSP00000400713	0.1507	NA	IR_ENSMMUP00000024839	19	51646324	51664672	51655498	-	ENSP00000400713	19	51257474	51275371	5.12664e+07	-	0	0	0
SLC1A5	16421	IR_ENSMMUP00000029175	ENSP00000303623	0.1506	NA	IR_ENSMMUP00000029175	19	53122542	53129969	5.31263e+07	-	ENSP00000303623	19	52795418	52809532	52802475	-	0	0	0
CDK9	13864	IR_ENSMMUP00000017333	ENSP00000362362	0.1504	NA	IR_ENSMMUP00000017333	15	98789476	98793534	98791505	-	ENSP00000362362	15	99622864	99634397	9.96286e+07	-	0	0	0
LUC7L	16757	IR_ENSMMUP00000000800	ENSP00000293872	0.1504	NA	IR_ENSMMUP00000000800	20	150255	196487	173371	-	ENSP00000293872	20	151033	194488	172760	-	0	0	0
SSX2	17730	IR_ENSMMUP00000015319	ENSP00000312415	0.1502	NA	IR_ENSMMUP00000015319	X	46276936	46290954	46283945	+	ENSP00000312415	X	46937638	47079066	47008352	+	0	0	0
DAGLB	3188	IR_ENSMMUP00000013474	ENSP00000297056	0.1501	NA	IR_ENSMMUP00000013474	3	44624072	44652869	4.46385e+07	-	ENSP00000297056	3	45025057	45065694	4.50454e+07	-	0	0	0
CCND1	12101	IR_ENSMMUP00000003165	ENSP00000227507	0.15	NA	IR_ENSMMUP00000003165	14	5118789	5128641	5123715	-	ENSP00000227507	14	4952619	4962417	4957518	-	0	0	0
CYP2A6	16297	IR_ENSMMUP00000008431	ENSMMUP00000008431	0.15	NA	IR_ENSMMUP00000008431	19	47320666	47326456	47323561	-	ENSMMUP00000008431	19	47444971	47451344	4.74482e+07	-	0	0	0
CLNS1A	12857	IR_ENSMMUP00000036815	ENSP00000263309	0.1498	NA	IR_ENSMMUP00000036815	14	75813622	75833338	75823480	-	ENSP00000263309	14	76135867	76155699	76145783	-	0	0	0
OSBPL5	12085	IR_ENSMMUP00000037738	ENSP00000263650	0.1498	NA	IR_ENSMMUP00000037738	14	3092592	3135778	3114185	-	ENSP00000263650	14	2945249	2986103	2965676	-	0	0	0
GPR123	8807	IR_ENSMMUP00000007999	ENSP00000376386	0.1494	NA	IR_ENSMMUP00000007999	9	132747547	132780104	1.32764e+08	+	ENSP00000376386	9	130527830	130581585	1.30555e+08	+	0	0	0
TUBGCP3	15295	IR_ENSP00000261965	ENSP00000261965	0.1494	NA	IR_ENSP00000261965	17	92643091	92738321	92690706	-	ENSP00000261965	17	93012579	93118504	9.30655e+07	-	0	0	0
PKD1L2	17436	IR_ENSMMUP00000004885	ENSMMUP00000004885	0.1493	NA	IR_ENSMMUP00000004885	20	79251457	79358836	7.93051e+07	-	ENSMMUP00000004885	20	79365892	79473709	7.94198e+07	-	0	0	0
COQ4	13380	IR_ENSMMUP00000018589	ENSP00000300452	0.1489	NA	IR_ENSMMUP00000018589	15	10540909	10552066	1.05465e+07	-	ENSP00000300452	15	10438311	10449472	1.04439e+07	-	0	0	0
TDO2	5277	IR_ENSMMUP00000028993	ENSP00000281525	0.1489	NA	IR_ENSMMUP00000028993	5	148089929	148107099	148098514	+	ENSP00000281525	5	149623328	149640417	1.49632e+08	+	0	0	0
PMM1	9650	IR_ENSMMUP00000002462	ENSP00000216259	0.1486	NA	IR_ENSMMUP00000002462	10	85536842	85547578	85542210	-	ENSP00000216259	10	86366801	86377251	86372026	-	0	0	0
Rai14	15693	IR_ENSMMUP00000031964	ENSP00000262970	0.1486	NA	IR_ENSMMUP00000031964	19	4054484	4073146	4063815	+	ENSP00000262970	19	4144530	4173035	4.15878e+06	+	0	0	0
TBCB	16186	IR_ENSMMUP00000000707	ENSP00000221855	0.1486	NA	IR_ENSMMUP00000000707	19	42609020	42620249	4.26146e+07	+	ENSP00000221855	19	42719672	42730880	42725276	+	0	0	0
FABP7	4584	IR_ENSMMUP00000028845	ENSP00000348931	0.148	NA	IR_ENSMMUP00000028845	4	141749050	141753207	1.41751e+08	-	ENSP00000348931	4	143400524	143402083	1.43401e+08	-	0	0	0
THOP1	15659	IR_ENSMMUP00000009528	ENSP00000304467	0.1478	NA	IR_ENSMMUP00000009528	19	2623199	2642993	2633096	+	ENSP00000304467	19	2679472	2700107	2.68979e+06	+	0	0	0
DYX1C1	6452	IR_ENSMMUP00000001158	ENSP00000392005	0.1474	NA	IR_ENSMMUP00000001158	7	33781383	33843073	33812228	-	ENSP00000392005	7	32594495	32660042	3.26273e+07	-	0	0	0
MXD4	17	IR_ENSMMUP00000001542	ENSP00000337889	0.1474	NA	IR_ENSMMUP00000001542	1	1697950	1700205	1.69908e+06	+	ENSP00000337889	1	1667709	1675402	1.67156e+06	+	0	0	0
OSJNBa0054K20.7	4300	IR_ENSMMUP00000011889	ENSP00000410768	0.1471	NA	IR_ENSMMUP00000011889	4	67376819	67493037	67434928	+	ENSP00000410768	4	67867445	67988638	6.7928e+07	+	0	0	0
Nlrc3	7257	IR_ENSMMUP00000030164	ENSP00000377369	0.147	NA	IR_ENSMMUP00000030164	7	139979152	140006064	139992608	+	ENSP00000377369	7	140407040	140449826	140428433	+	0	0	0
PLCE1	8551	IR_ENSMMUP00000002160	ENSP00000360431	0.1468	NA	IR_ENSMMUP00000002160	9	93549231	93785664	9.36674e+07	+	ENSP00000360431	9	91046761	91368485	91207623	+	0	0	0
UBE2T	1598	IR_ENSMMUP00000018144	ENSP00000356243	0.1467	NA	IR_ENSMMUP00000018144	1	168165115	168169244	1.68167e+08	+	ENSP00000356243	1	168751974	168755845	1.68754e+08	+	0	0	0
NISCH	2287	IR_ENSMMUP00000007426	ENSP00000418232	0.1465	NA	IR_ENSMMUP00000007426	2	83883030	83922137	8.39026e+07	-	ENSP00000418232	6	88025254	88065720	88045487	-	1	0	1
SLC25A37	7564	IR_ENSMMUP00000021912	ENSP00000290075	0.1463	NA	IR_ENSMMUP00000021912	8	23630443	23674504	2.36525e+07	+	ENSP00000290075	8	23717143	23761683	23739413	+	0	0	0
mysm1	15698	IR_ENSMMUP00000031958	ENSP00000262967	0.1462	NA	IR_ENSMMUP00000031958	19	4201144	4219844	4210494	+	ENSP00000262967	19	4288622	4305981	4.2973e+06	+	0	0	0
2014-03-01	5300	IR_ENSMMUP00000013429	ENSP00000274056	0.146	NA	IR_ENSMMUP00000013429	5	155767807	155853811	155810809	-	ENSP00000274056	5	157282547	157597485	157440016	-	0	0	0
PDLIM2	7551	IR_ENSMMUP00000024367	ENSP00000380867	0.146	NA	IR_ENSMMUP00000024367	8	22530019	22544290	2.25372e+07	+	ENSP00000380867	8	22596819	22611098	2.2604e+07	+	0	0	0
WIPI2	3180	IR_ENSMMUP00000009239	ENSP00000288828	0.1459	NA	IR_ENSMMUP00000009239	3	43784763	43829111	43806937	-	ENSP00000288828	3	44174049	44224308	4.41992e+07	-	0	0	0
HSD17B11	5030	IR_ENSMMUP00000025029	ENSP00000333300	0.1458	NA	IR_ENSMMUP00000025029	5	80255761	80273251	80264506	-	ENSP00000333300	5	81263446	81281372	81272409	-	0	0	0
D1MGU0	17000	IR_ENSMMUP00000019375	ENSP00000382146	0.1453	NA	IR_ENSMMUP00000019375	20	18252084	18269774	18260929	+	ENSP00000382146	20	18302705	18325012	1.83139e+07	+	0	0	0
RUSC1	1227	IR_ENSMMUP00000030469	ENSMMUP00000030469	0.1451	NA	IR_ENSMMUP00000030469	1	133884210	133893530	133888870	+	ENSMMUP00000030469	1	134375519	134385649	134380584	+	0	0	0
SHPK	14001	IR_ENSMMUP00000030791	ENSP00000225519	0.145	NA	IR_ENSMMUP00000030791	16	3335182	3362276	3348729	-	ENSP00000225519	16	3866101	3895041	3880571	-	0	0	0
trpC	8103	IR_ENSMMUP00000031821	ENSMMUP00000031821	0.1445	NA	IR_ENSMMUP00000031821	8	147783756	147790385	1.47787e+08	+	ENSMMUP00000031821	4	432	676	554	-	1	0	1
AT3G07890	15305	IR_ENSMMUP00000012816	ENSP00000364579	0.1438	NA	IR_ENSMMUP00000012816	17	93454101	93480728	9.34674e+07	-	ENSP00000364579	17	93837674	93863930	93850802	-	0	0	0
GPR88	888	IR_ENSMMUP00000039623	ENSP00000314223	0.1436	NA	IR_ENSMMUP00000039623	1	103601384	103602599	1.03602e+08	+	ENSP00000314223	1	104332654	104333690	104333172	+	0	0	0
Zdhhc22	7260	IR_ENSMMUP00000009917	ENSP00000318222	0.1435	NA	IR_ENSMMUP00000009917	7	140275972	140282164	140279068	-	ENSP00000318222	7	140702720	140708808	140705764	-	0	0	0
DNAJC4	12246	IR_ENSMMUP00000037434	ENSP00000396896	0.1433	NA	IR_ENSMMUP00000037434	14	10194679	10198128	1.01964e+07	-	ENSP00000396896	14	10482493	10485836	1.04842e+07	-	0	0	0
MED8	568	IR_ENSMMUP00000031169	ENSP00000290663	0.1429	NA	IR_ENSMMUP00000031169	1	46290901	46294769	46292835	-	ENSP00000290663	1	46618440	46622416	46620428	-	0	0	0
AGPAT3	2970	IR_ENSMMUP00000019549	ENSP00000381140	0.1428	NA	IR_ENSMMUP00000019549	3	2745903	2764707	2755305	-	ENSP00000381140	3	2771260	2796454	2783857	-	0	0	0
GLI2	11978	IR_ENSMMUP00000002494	ENSP00000354586	0.1421	NA	IR_ENSMMUP00000002494	13	127029343	127225830	1.27128e+08	+	ENSP00000354586	13	125870322	126067641	1.25969e+08	+	0	0	0
FGF9	15018	IR_ENSMMUP00000012970	ENSP00000371790	0.1419	NA	IR_ENSMMUP00000012970	17	2288529	2317781	2303155	+	ENSP00000371790	17	2313784	2343060	2328422	+	0	0	0
GAL3ST2	11335	IR_ENSMMUP00000022277	ENSP00000192314	0.1419	NA	IR_ENSMMUP00000022277	12	105729207	105734961	105732084	+	ENSP00000192314	12	106016274	106043600	106029937	+	0	0	0
Rbbp8	8867	IR_ENSMMUP00000027544	ENSP00000252998	0.1419	NA	IR_ENSMMUP00000027544	10	2106603	2115404	2.111e+06	+	ENSP00000252998	10	1959855	1968286	1.96407e+06	+	0	0	0
BID	9370	IR_ENSMMUP00000007910	ENSP00000318822	0.1417	NA	IR_ENSMMUP00000007910	10	62434282	62450271	6.24423e+07	-	ENSP00000318822	10	63531268	63565782	63548525	-	0	0	0
B4GALT2	579	IR_ENSMMUP00000019869	ENSP00000310696	0.1416	NA	IR_ENSMMUP00000019869	1	46905055	46914974	4.691e+07	+	ENSP00000310696	1	47253783	47263316	4.72585e+07	+	0	0	0
Trpm8	11270	IR_ENSMMUP00000027950	ENSP00000323926	0.1415	NA	IR_ENSMMUP00000027950	12	97816165	97822642	9.78194e+07	+	ENSP00000323926	12	97740569	97827513	97784041	+	0	0	0
PLEKHA4	16476	IR_ENSMMUP00000012085	ENSP00000263265	0.1414	NA	IR_ENSMMUP00000012085	19	55122229	55148880	5.51356e+07	-	ENSP00000263265	19	54886675	54917833	54902254	-	0	0	0
NFS1	15515	IR_ENSMMUP00000041197	ENSMMUP00000018366	0.1412	NA	IR_ENSMMUP00000041197	18	50872895	51007794	5.09403e+07	-	ENSMMUP00000018366	9	27477739	27477957	27477848	-	1	0	1
Grid2ip	3191	IR_ENSMMUP00000028757	ENSP00000397351	0.141	NA	IR_ENSMMUP00000028757	3	44721505	44758230	4.47399e+07	-	ENSP00000397351	3	45115734	45183774	45149754	-	0	0	0
KCNK6	16226	IR_ENSMMUP00000018744	ENSP00000263372	0.1405	NA	IR_ENSMMUP00000018744	19	44650899	44660649	44655774	+	ENSP00000263372	19	44743003	44752958	4.4748e+07	+	0	0	0
CELF2	8142	IR_ENSMMUP00000015049	ENSP00000389951	0.1403	NA	IR_ENSMMUP00000015049	9	11408668	11570064	11489366	+	ENSP00000389951	9	11408911	11518432	1.14637e+07	+	0	0	0
OPALIN	8567	IR_ENSMMUP00000029593	ENSP00000360214	0.1403	NA	IR_ENSMMUP00000029593	9	95886073	95895232	9.58907e+07	-	ENSP00000360214	9	93441959	93451443	93446701	-	0	0	0
PPFIA3	16492	IR_ENSMMUP00000009886	ENSP00000335614	0.14	NA	IR_ENSMMUP00000009886	19	55404389	55426645	55415517	+	ENSP00000335614	19	55182130	55204781	5.51935e+07	+	0	0	0
Nlrc3	9409	IR_ENSMMUP00000014644	ENSP00000341179	0.1399	NA	IR_ENSMMUP00000014644	10	64845757	64847847	64846802	-	ENSP00000341179	10	65966777	65982132	6.59745e+07	-	0	0	0
UBASH3A	2987	IR_ENSMMUP00000035680	ENSP00000317327	0.1397	NA	IR_ENSMMUP00000035680	3	4221385	4257432	4.23941e+06	-	ENSP00000317327	3	4283265	4334480	4.30887e+06	-	0	0	0
STEAP4	3593	IR_ENSMMUP00000029888	ENSP00000369419	0.1396	NA	IR_ENSMMUP00000029888	3	128983328	128988194	128985761	+	ENSP00000369419	3	129609046	129614061	1.29612e+08	+	0	0	0
SLC14A1	15457	IR_ENSMMUP00000014454	ENSP00000412309	0.1393	NA	IR_ENSMMUP00000014454	18	38782475	38801854	3.87922e+07	+	ENSP00000412309	18	39749464	39771405	3.97604e+07	+	0	0	0
SARDH	10201	IR_ENSMMUP00000009290	ENSMMUP00000009290	0.1392	NA	IR_ENSMMUP00000009290	11	50361534	50366096	50363815	-	ENSMMUP00000009290	6	69488715	69508580	6.94986e+07	+	1	0	1
Actr10	7090	IR_ENSMMUP00000004673	ENSP00000254286	0.139	NA	IR_ENSMMUP00000004673	7	121210435	121248549	121229492	+	ENSP00000254286	7	121226450	121261998	121244224	+	0	0	0
syne3	8020	IR_ENSMMUP00000031899	ENSMMUP00000031899	0.1387	NA	IR_ENSMMUP00000031899	8	144564737	144565551	144565144	+	ENSMMUP00000031899	8	147027835	147028581	147028208	+	0	0	0
NFS1	14811	IR_ENSMMUP00000034125	ENSMMUP00000034125	0.1383	NA	IR_ENSMMUP00000034125	16	68548714	68549693	6.85492e+07	-	ENSMMUP00000034125	16	70725734	70727265	7.07265e+07	-	0	0	0
AFM	4939	IR_ENSMMUP00000005107	ENSP00000226355	0.1382	NA	IR_ENSMMUP00000005107	5	56177441	56194154	5.61858e+07	-	ENSP00000226355	5	57286767	57306778	5.72968e+07	-	0	0	0
DENR	10749	IR_ENSMMUP00000038451	ENSP00000413661	0.1381	NA	IR_ENSMMUP00000038451	11	124004357	124023384	1.24014e+08	+	ENSP00000413661	11	124715448	124733924	124724686	+	0	0	0
HDAC2	4616	IR_ENSMMUP00000011716	ENSMMUP00000011716	0.1381	NA	IR_ENSMMUP00000011716	4	150540515	150570636	1.50556e+08	+	ENSMMUP00000011716	4	152194687	152223831	152209259	+	0	0	0
Tprn	3968	KIAA1949	ENSP00000405234	0.138	NA	KIAA1949	4	29818507	29827805	29823156	-	ENSP00000405234	4	30954354	30963236	30958795	-	0	0	0
ACE2	17589	IR_ENSMMUP00000018466	ENSP00000252519	0.1375	NA	IR_ENSMMUP00000018466	X	13306792	13359547	1.33332e+07	-	ENSP00000252519	X	13247302	13298648	13272975	-	0	0	0
BLOC1S3	16377	IR_ENSMMUP00000030205	ENSP00000393840	0.1375	NA	IR_ENSMMUP00000030205	19	51607627	51608226	5.16079e+07	+	ENSP00000393840	19	51217460	51218069	5.12178e+07	+	0	0	0
SATB2	11042	IR_ENSMMUP00000037934	ENSP00000405420	0.1375	NA	IR_ENSMMUP00000037934	12	62959335	62973454	6.29664e+07	-	ENSP00000405420	12	62643026	62826635	6.27348e+07	-	0	0	0
CCR2	2421	IR_ENSMMUP00000018750	ENSP00000383681	0.1373	NA	IR_ENSMMUP00000018750	2	90142827	90159373	90151100	-	ENSP00000383681	2	91510544	91512909	9.15117e+07	-	0	0	0
BICD1	10032	IR_ENSMMUP00000009705	ENSP00000281474	0.1372	NA	IR_ENSMMUP00000009705	11	32189314	32454239	3.23218e+07	+	ENSP00000281474	11	32178903	32445253	32312078	+	0	0	0
IL7	7796	IR_ENSMMUP00000002219	ENSP00000263851	0.1371	NA	IR_ENSMMUP00000002219	8	81188561	81242751	81215656	-	ENSP00000263851	8	83483336	83536787	8.35101e+07	-	0	0	0
HABP4	13935	IR_ENSMMUP00000014919	ENSP00000364398	0.1369	NA	IR_ENSMMUP00000014919	15	108229695	108269989	108249842	+	ENSP00000364398	15	110260289	110292836	1.10277e+08	+	0	0	0
PWWP2A	6083	IR_ENSMMUP00000015054	ENSP00000305151	0.1367	NA	IR_ENSMMUP00000015054	6	156465362	156511925	1.56489e+08	-	ENSP00000305151	6	158096410	158128080	158112245	-	0	0	0
RHBDL2	508	IR_ENSMMUP00000040414	ENSP00000362076	0.1367	NA	IR_ENSMMUP00000040414	1	41749333	41781734	4.17655e+07	-	ENSP00000362076	1	41954123	41992962	4.19735e+07	-	0	0	0
CSDC2	9649	IR_ENSMMUP00000002461	ENSP00000387939	0.1366	NA	IR_ENSMMUP00000002461	10	85530799	85534050	8.55324e+07	+	ENSP00000387939	10	86361062	86364082	86362572	+	0	0	0
FAM186B	10142	IR_ENSMMUP00000039700	ENSP00000329995	0.1361	NA	IR_ENSMMUP00000039700	11	47463163	47491341	47477252	-	ENSP00000329995	11	47592859	47665821	47629340	-	0	0	0
KLHL17	55	IR_ENSMMUP00000020763	ENSP00000343930	0.136	NA	IR_ENSMMUP00000020763	1	4031821	4036271	4034046	+	ENSP00000343930	1	4171168	4174808	4172988	+	0	0	0
CEP135	5001	IR_ENSMMUP00000012986	ENSMMUP00000012986	0.1359	NA	IR_ENSMMUP00000012986	5	73349644	73421904	73385774	-	ENSMMUP00000012986	5	74322278	74401107	7.43617e+07	-	0	0	0
DDX21	8434	IR_ENSMMUP00000001348	ENSP00000346120	0.1358	NA	IR_ENSMMUP00000001348	9	68039153	68066788	6.8053e+07	-	ENSP00000346120	9	65982315	66009816	6.59961e+07	-	0	0	0
SPDEF	4073	IR_ENSMMUP00000010266	ENSP00000363149	0.1358	NA	IR_ENSMMUP00000010266	4	34848954	34855604	34852279	-	ENSP00000363149	4	34815620	34821728	34818674	-	0	0	0
PFE1355c	17044	IR_ENSMMUP00000027029	ENSP00000219638	0.1357	NA	IR_ENSMMUP00000027029	20	22057465	22070051	22063758	+	ENSP00000219638	20	22114921	22128167	22121544	+	0	0	0
MAGT1	17911	IR_ENSMMUP00000018926	ENSP00000354649	0.1354	NA	IR_ENSMMUP00000018926	X	76509781	76568291	76539036	-	ENSP00000354649	X	77119211	77175654	7.71474e+07	-	0	0	0
Q865C2	2544	IR_ENSMMUP00000038845	ENSP00000384223	0.1353	NA	IR_ENSMMUP00000038845	2	102375969	102393232	1.02385e+08	-	ENSP00000384223	2	103831269	103878904	1.03855e+08	-	0	0	0
Zswim6	5579	IR_ENSMMUP00000034641	ENSP00000252744	0.1351	NA	IR_ENSMMUP00000034641	6	59178514	59252536	59215525	+	ENSP00000252744	6	59607599	59685128	5.96464e+07	+	0	0	0
NR1D1	14554	IR_ENSMMUP00000003923	ENSP00000246672	0.135	NA	IR_ENSMMUP00000003923	16	50197859	50205115	50201487	-	ENSP00000246672	16	52200126	52207473	5.22038e+07	-	0	0	0
PAK1	12855	IR_ENSMMUP00000001854	ENSMMUP00000001854	0.135	NA	IR_ENSMMUP00000001854	14	75509419	75575725	75542572	-	ENSMMUP00000001854	14	75835558	75889733	7.58626e+07	-	0	0	0
ZNF345	2480	IR_ENSMMUP00000038990	ENSP00000411132	0.1349	NA	IR_ENSMMUP00000038990	2	96053608	96060524	96057066	-	ENSP00000411132	2	97458807	97469772	9.74643e+07	-	0	0	0
TRPM2	2961	IR_ENSMMUP00000005586	ENSP00000381026	0.1347	NA	IR_ENSMMUP00000005586	3	2274968	2362904	2318936	-	ENSP00000381026	3	2305549	2390011	2347780	-	0	0	0
NHEJ1	11176	IR_ENSMMUP00000001062	ENSP00000387290	0.1346	NA	IR_ENSMMUP00000001062	12	82930561	83015048	8.29728e+07	-	ENSP00000387290	12	82818733	82904339	82861536	-	0	0	0
SLC38A5	17731	IR_ENSMMUP00000022328	ENSP00000366073	0.1344	NA	IR_ENSMMUP00000022328	X	46308146	46317574	46312860	-	ENSP00000366073	X	47145531	47154649	47150090	-	0	0	0
HNRNPA1	10555	IR_ENSMMUP00000038816	ENSP00000381119	0.1341	NA	IR_ENSMMUP00000038816	11	102085325	102086391	102085858	-	ENSP00000381119	X	118432645	118433547	118433096	+	1	0	1
Zbtb46	434	IR_ENSMMUP00000026389	ENSP00000362609	0.1341	NA	IR_ENSMMUP00000026389	1	35358807	35370871	35364839	+	ENSP00000362609	1	35556399	35568634	3.55625e+07	+	0	0	0
CCDC155	16498	IR_ENSMMUP00000019419	ENSP00000293331	0.1339	NA	IR_ENSMMUP00000019419	19	55643631	55667355	55655493	+	ENSP00000293331	19	55418615	55446423	55432519	+	0	0	0
PNMA2	16415	IR_ENSMMUP00000027918	ENSP00000396880	0.1339	NA	IR_ENSMMUP00000027918	19	52847264	52850645	5.2849e+07	-	ENSP00000396880	19	52529982	52532432	52531207	-	0	0	0
SDF4	64	IR_ENSMMUP00000025643	ENSP00000353094	0.1339	NA	IR_ENSMMUP00000025643	1	4290941	4301951	4296446	-	ENSP00000353094	1	4435123	4446366	4.44074e+06	-	0	0	0
Cmya5	4642	IR_ENSMMUP00000033003	ENSMMUP00000033003	0.1335	NA	IR_ENSMMUP00000033003	4	154612509	154613186	1.54613e+08	+	ENSMMUP00000033003	4	156312949	156313521	156313235	+	0	0	0
An08g11190	11836	IR_ENSMMUP00000036285	ENSP00000377170	0.1334	NA	IR_ENSMMUP00000036285	13	97286530	97292982	97289756	-	ENSP00000377170	13	97095673	97102245	97098959	-	0	0	0
ZNF606	16726	IR_ENSMMUP00000031393	ENSP00000343617	0.1334	NA	IR_ENSMMUP00000031393	19	63754407	63767380	6.37609e+07	-	ENSP00000343617	19	63509951	63534935	63522443	-	0	0	0
Serinc5	6378	IR_ENSMMUP00000029980	ENSP00000319796	0.1333	NA	IR_ENSMMUP00000029980	7	22187798	22190809	2.21893e+07	-	ENSP00000319796	7	21046679	21051700	2.10492e+07	-	0	0	0
BNIPL	1097	IR_ENSMMUP00000013168	ENSP00000357927	0.1331	NA	IR_ENSMMUP00000013168	1	129450951	129464496	1.29458e+08	+	ENSP00000357927	1	129942065	129953498	1.29948e+08	+	0	0	0
PDHX	12515	IR_ENSMMUP00000008498	ENSP00000227868	0.1331	NA	IR_ENSMMUP00000008498	14	36835564	36907618	36871591	-	ENSP00000227868	14	37075091	37148262	3.71117e+07	-	0	0	0
Dhx15	15479	IR_ENSP00000404878	ENSP00000404878	0.1328	NA	IR_ENSP00000404878	18	42069441	42070378	4.20699e+07	-	ENSP00000404878	18	43067735	43068308	4.3068e+07	-	0	0	0
CACNG1	14777	IR_ENSMMUP00000003954	ENSP00000226021	0.1327	NA	IR_ENSMMUP00000003954	16	62404055	62415816	6.24099e+07	+	ENSP00000226021	16	64460970	64474250	64467610	+	0	0	0
VPS37B	10752	IR_ENSMMUP00000019959	ENSMMUP00000019959	0.1325	NA	IR_ENSMMUP00000019959	11	124126633	124160651	124143642	-	ENSMMUP00000019959	11	124837295	124868854	1.24853e+08	-	0	0	0
Tsen34	16620	IR_ENSMMUP00000021771	ENSP00000397402	0.1324	NA	IR_ENSMMUP00000021771	19	60297106	60299549	6.02983e+07	+	ENSP00000397402	19	60035738	60038247	6.0037e+07	+	0	0	0
DDX18	11965	IR_ENSMMUP00000028115	ENSP00000263239	0.1322	NA	IR_ENSMMUP00000028115	13	123991540	124007914	123999727	+	ENSP00000263239	13	122820678	122836643	1.22829e+08	+	0	0	0
TP53I11	12488	IR_ENSMMUP00000037114	ENSMMUP00000037114	0.132	NA	IR_ENSMMUP00000037114	14	27158586	27172568	27165577	+	ENSMMUP00000037114	14	27276876	27292451	2.72847e+07	+	0	0	0
ASL	3340	IR_ENSMMUP00000015581	ENSP00000307188	0.1319	NA	IR_ENSMMUP00000015581	3	58841664	58853488	58847576	+	ENSP00000307188	3	59412961	59423903	59418432	+	0	0	0
GRIN2C	14830	IR_ENSMMUP00000007584	ENSP00000293190	0.1319	NA	IR_ENSMMUP00000007584	16	70116874	70129539	7.01232e+07	-	ENSP00000293190	16	72325389	72338079	72331734	-	0	0	0
AGPAT4	4679	IR_ENSMMUP00000008081	ENSP00000314036	0.1318	NA	IR_ENSMMUP00000008081	4	158540393	158634178	1.58587e+08	-	ENSP00000314036	4	160271886	160365157	1.60319e+08	-	0	0	0
ALDH9A1	1720	IR_ENSMMUP00000020979	ENSP00000346827	0.1317	NA	IR_ENSMMUP00000020979	1	195505696	195545048	195525372	-	ENSP00000346827	1	196167986	196206673	1.96187e+08	-	0	0	0
ZNF234	1804	IR_ENSMMUP00000000847	ENSMMUP00000000847	0.1315	NA	IR_ENSMMUP00000000847	1	207842368	207844204	207843286	-	ENSMMUP00000000847	1	209296945	209298703	209297824	-	0	0	0
Slc25a25	13854	IR_ENSMMUP00000038905	ENSP00000362160	0.1314	NA	IR_ENSMMUP00000038905	15	98456492	98499610	98478051	-	ENSP00000362160	15	10670855	10712986	1.06919e+07	-	0	0	0
HNRNPA3	10961	IR_ENSMMUP00000002473	ENSP00000376309	0.131	NA	IR_ENSMMUP00000002473	12	40832386	40838252	40835319	+	ENSP00000376309	12	40540285	40544017	40542151	+	0	0	0
CG8086	5055	IR_ENSMMUP00000017749	ENSP00000295268	0.1309	NA	IR_ENSMMUP00000017749	5	90663436	91064656	90864046	-	ENSP00000295268	5	91499415	92047080	9.17732e+07	-	0	0	0
TMEM8C	13306	IR_ENSMMUP00000022628	ENSP00000419712	0.1309	NA	IR_ENSMMUP00000022628	15	5017244	5027510	5022377	+	ENSP00000419712	15	4881289	4891431	4886360	+	0	0	0
BTRC	8626	IR_ENSMMUP00000008870	ENSP00000359206	0.1308	NA	IR_ENSMMUP00000008870	9	101051973	101175096	1.01114e+08	+	ENSP00000359206	9	98552638	98751096	98651867	+	0	0	0
OsI_003587	3173	IR_ENSMMUP00000008588	ENSMMUP00000008588	0.1307	NA	IR_ENSMMUP00000008588	3	43066230	43066903	4.30666e+07	+	ENSMMUP00000008588	3	43459832	43460083	4.346e+07	+	0	0	0
PF13_0198	11072	IR_ENSMMUP00000002505	ENSMMUP00000002505	0.1307	NA	IR_ENSMMUP00000002505	12	65954804	66014887	6.59848e+07	+	ENSMMUP00000002505	12	65727082	65800806	65763944	+	0	0	0
DENND1A	13399	IR_ENSMMUP00000008376	ENSP00000362727	0.1306	NA	IR_ENSMMUP00000008376	15	11877911	12354104	1.2116e+07	+	ENSP00000362727	15	11772497	12269881	12021189	+	0	0	0
FUCA1	312	IR_ENSMMUP00000005638	ENSP00000363603	0.1303	NA	IR_ENSMMUP00000005638	1	26462957	26488353	26475655	-	ENSP00000363603	1	26673027	26696986	2.6685e+07	-	0	0	0
Acrv1	13168	IR_ENSP00000391885	ENSP00000391885	0.13	NA	IR_ENSP00000391885	14	123945140	123946399	1.23946e+08	+	ENSP00000391885	14	126505191	126507710	1.26506e+08	+	0	0	0
DAPP1	5070	IR_ENSMMUP00000008977	ENSP00000296414	0.1299	NA	IR_ENSMMUP00000008977	5	92772455	92832553	92802504	+	ENSP00000296414	5	93989354	94043665	9.40165e+07	+	0	0	0
GABRG3	6244	IR_ENSMMUP00000031003	ENSP00000331912	0.1292	NA	IR_ENSMMUP00000031003	7	5884264	6436392	6160328	+	ENSP00000331912	7	5079081	5283116	5.1811e+06	+	0	0	0
THEM5	1125	IR_ENSMMUP00000018674	ENSMMUP00000018674	0.1291	NA	IR_ENSMMUP00000018674	1	130302793	130308452	1.30306e+08	-	ENSMMUP00000018674	1	130825954	130833442	130829698	-	0	0	0
CG1582	11544	IR_ENSMMUP00000027724	ENSP00000295373	0.1288	NA	IR_ENSMMUP00000027724	13	38785948	38851043	3.88185e+07	-	ENSP00000295373	13	37026559	37084275	37055417	-	0	0	0
NFS1	141	IR_ENSMMUP00000026641	ENSMMUP00000026641	0.1287	NA	IR_ENSMMUP00000026641	1	12192756	12197816	12195286	-	ENSMMUP00000026641	1	12294472	12299517	1.2297e+07	-	0	0	0
SMTN	9523	IR_ENSMMUP00000006213	ENSP00000403684	0.1287	NA	IR_ENSMMUP00000006213	10	74964024	74985147	7.49746e+07	+	ENSP00000403684	10	75822992	75841154	75832073	+	0	0	0
SLC7A6	17330	IR_ENSMMUP00000002756	ENSP00000219343	0.1286	NA	IR_ENSMMUP00000002756	20	66637831	66647794	6.66428e+07	+	ENSP00000219343	20	66617926	66642057	6.663e+07	+	0	0	0
SPBC29A3.03c	11796	IR_ENSMMUP00000004693	ENSP00000283632	0.1286	NA	IR_ENSMMUP00000004693	13	88328467	88385467	88356967	+	ENSP00000283632	13	88317372	88353265	8.83353e+07	+	0	0	0
POLR1C	4195	IR_ENSMMUP00000033620	ENSP00000361465	0.1284	NA	IR_ENSMMUP00000033620	4	44010758	44022075	4.40164e+07	+	ENSP00000361465	4	44027489	44032006	4.40297e+07	+	0	0	0
ccdc28b	4504	IR_ENSMMUP00000023216	ENSP00000332716	0.1282	NA	IR_ENSMMUP00000023216	4	125637894	125656528	125647211	-	ENSP00000332716	4	127269046	127286707	1.27278e+08	-	0	0	0
MBNL2	15245	IR_ENSMMUP00000029953	ENSP00000365861	0.128	NA	IR_ENSMMUP00000029953	17	77668966	77792972	77730969	+	ENSP00000365861	17	77817171	77935149	77876160	+	0	0	0
QRFPR	5160	IR_ENSMMUP00000010459	ENSP00000335610	0.128	NA	IR_ENSMMUP00000010459	5	113709706	113765636	113737671	-	ENSP00000335610	5	115085931	115140274	1.15113e+08	-	0	0	0
Rpl23a	1389	IR_ENSMMUP00000038489	ENSMMUP00000038489	0.1278	NA	IR_ENSMMUP00000038489	1	141934715	141935170	1.41935e+08	+	ENSMMUP00000038489	1	142472588	142473004	142472796	+	0	0	0
NPSR1	3438	IR_ENSMMUP00000018684	ENSP00000370950	0.1277	NA	IR_ENSMMUP00000018684	3	91285229	91512585	91398907	-	ENSP00000370950	3	91861369	92064030	9.19627e+07	-	0	0	0
REC8	6934	IR_ENSMMUP00000016388	ENSP00000402424	0.1274	NA	IR_ENSMMUP00000016388	7	87066791	87074780	8.70708e+07	+	ENSP00000402424	7	86392182	86400003	8.63961e+07	+	0	0	0
Tpm1	15979	IR_ENSMMUP00000020739	ENSP00000345230	0.1274	NA	IR_ENSMMUP00000020739	19	15596083	15630508	1.56133e+07	+	ENSP00000345230	19	15981394	16014498	15997946	+	0	0	0
Atxn7	920	IR_ENSMMUP00000007665	ENSP00000358886	0.1273	NA	IR_ENSMMUP00000007665	1	112545368	112550504	112547936	+	ENSP00000358886	1	113245811	113251799	113248805	+	0	0	0
IGLV5-45	9435	IR_ENSMMUP00000009754	ENSP00000374831	0.1271	NA	IR_ENSMMUP00000009754	10	66226801	66227112	6.6227e+07	+	ENSP00000374831	10	67449484	67449969	6.74497e+07	+	0	0	0
kctd9	12546	IR_ENSMMUP00000037064	ENSP00000404672	0.1271	NA	IR_ENSMMUP00000037064	14	40843578	40876734	40860156	+	ENSP00000404672	14	41098933	41157689	41128311	+	0	0	0
AQP5	10131	IR_ENSMMUP00000039722	ENSMMUP00000039722	0.1269	NA	IR_ENSMMUP00000039722	11	47088112	47091609	4.70899e+07	+	ENSMMUP00000039722	11	47218022	47221017	4.72195e+07	+	0	0	0
kri1	15841	IR_ENSMMUP00000015671	ENSP00000320917	0.1269	NA	IR_ENSMMUP00000015671	19	10358732	10370621	1.03647e+07	-	ENSP00000320917	19	10557951	10569569	10563760	-	0	0	0
EMC3	2160	IR_ENSMMUP00000024046	ENSP00000245046	0.1267	NA	IR_ENSMMUP00000024046	2	50981586	51003953	5.09928e+07	+	ENSP00000245046	2	51192985	51217216	5.12051e+07	+	0	0	0
SPAST	11514	IR_ENSMMUP00000028561	ENSP00000320885	0.1267	NA	IR_ENSMMUP00000028561	13	32103558	32191881	3.21477e+07	+	ENSP00000320885	13	30313635	30375268	3.03445e+07	+	0	0	0
Cd300a	14820	IR_ENSMMUP00000022888	ENSP00000353259	0.1264	NA	IR_ENSMMUP00000022888	16	69743381	69759203	69751292	+	ENSP00000353259	16	71947267	71963390	7.19553e+07	+	0	0	0
PCYT2	14965	IR_ENSMMUP00000016929	ENSP00000331719	0.1264	NA	IR_ENSMMUP00000016929	16	77334290	77340934	77337612	-	ENSP00000331719	16	79466156	79472777	7.94695e+07	-	0	0	0
PLEKHG6	9807	IR_ENSMMUP00000000495	ENSP00000011684	0.1264	NA	IR_ENSMMUP00000000495	11	6427355	6443965	6435660	+	ENSP00000011684	11	6494644	6510250	6502447	+	0	0	0
FCN3	370	IR_ENSMMUP00000024088	ENSP00000270879	0.1263	NA	IR_ENSMMUP00000024088	1	30042561	30048399	30045480	-	ENSP00000270879	1	30233275	30238883	30236079	-	0	0	0
HOGA1	8583	IR_ENSMMUP00000035745	ENSP00000359680	0.1263	NA	IR_ENSMMUP00000035745	9	97165540	97183166	97174353	+	ENSP00000359680	9	94728286	94756062	94742174	+	0	0	0
PRPF6	8824	IR_ENSMMUP00000020409	ENSP00000266079	0.1262	NA	IR_ENSMMUP00000020409	10	309934	363117	336526	-	ENSP00000266079	10	265225	318967	292096	-	0	0	0
Iqce	3161	IR_ENSMMUP00000035531	ENSP00000407786	0.1259	NA	IR_ENSMMUP00000035531	3	40607639	40658313	40632976	-	ENSP00000407786	3	40962518	41002148	40982333	-	0	0	0
AN8468.2	15991	IR_ENSMMUP00000024346	ENSP00000400248	0.1258	NA	IR_ENSMMUP00000024346	19	16285810	16359780	16322795	+	ENSP00000400248	19	16668334	16748598	16708466	+	0	0	0
GALK1	14858	IR_ENSMMUP00000028663	ENSP00000406305	0.1256	NA	IR_ENSMMUP00000028663	16	71071243	71078734	7.1075e+07	-	ENSP00000406305	16	73289659	73296130	7.32929e+07	-	0	0	0
CHERP	15987	IR_ENSMMUP00000017007	ENSP00000198939	0.1254	NA	IR_ENSMMUP00000017007	19	16065762	16089885	1.60778e+07	-	ENSP00000198939	19	16465357	16489260	1.64773e+07	-	0	0	0
Usp4	14153	IR_ENSMMUP00000018450	ENSP00000285199	0.1251	NA	IR_ENSMMUP00000018450	16	9406289	9491937	9449113	+	ENSP00000285199	16	10004382	10096001	1.00502e+07	+	0	0	0
Sfpq	464	IR_ENSMMUP00000025177	ENSP00000349748	0.1248	NA	IR_ENSMMUP00000025177	1	37981757	37990641	37986199	-	ENSP00000349748	1	38176618	38183967	3.81803e+07	-	0	0	0
CCDC130	15926	IR_ENSMMUP00000023215	ENSP00000221554	0.1247	NA	IR_ENSMMUP00000023215	19	13438713	13446506	1.34426e+07	+	ENSP00000221554	19	13657236	13664842	13661039	+	0	0	0
DEFB4A	7473	IR_ENSMMUP00000032234	ENSMMUP00000032234	0.1245	NA	IR_ENSMMUP00000032234	8	8070118	8072502	8071310	+	ENSMMUP00000032234	8	8075120	8077212	8076166	+	0	0	0
OCA2	6245	IR_ENSMMUP00000015777	ENSP00000346659	0.1245	NA	IR_ENSMMUP00000015777	7	6746295	6979366	6.86283e+06	-	ENSP00000346659	7	5504295	5840722	5.67251e+06	-	0	0	0
SLC7A10	16114	IR_ENSMMUP00000030123	ENSP00000253188	0.1244	NA	IR_ENSMMUP00000030123	19	39727316	39745347	3.97363e+07	-	ENSP00000253188	19	39832664	39850240	39841452	-	0	0	0
Coq10b	10287	IR_ENSMMUP00000039412	ENSMMUP00000039412	0.1243	NA	IR_ENSMMUP00000039412	11	53339067	53342125	53340596	+	ENSMMUP00000039412	11	53537071	53540516	5.35388e+07	+	0	0	0
TCF7	5859	IR_ENSMMUP00000030004	ENSP00000378472	0.1243	NA	IR_ENSMMUP00000030004	6	130543730	130551519	1.30548e+08	+	ENSP00000378472	6	132034655	132065602	1.3205e+08	+	0	0	0
MAPK13	4096	IR_ENSMMUP00000007763	ENSP00000211287	0.1241	NA	IR_ENSMMUP00000007763	4	36476361	36485120	3.64807e+07	+	ENSP00000211287	4	36445050	36453751	3.64494e+07	+	0	0	0
Ndufv1	12124	IR_ENSMMUP00000024372	ENSP00000322450	0.124	NA	IR_ENSMMUP00000024372	14	6837781	6843832	6.84081e+06	-	ENSP00000322450	14	7018244	7024138	7021191	-	0	0	0
Sarnp	1245	IR_ENSMMUP00000038767	ENSP00000392892	0.1239	NA	IR_ENSMMUP00000038767	1	134775384	134776037	1.34776e+08	-	ENSP00000392892	11	53010419	53077073	53043746	-	1	0	1
PMS1	11009	IR_ENSMMUP00000037991	ENSP00000406490	0.1239	NA	IR_ENSMMUP00000037991	12	53467382	53553086	53510234	+	ENSP00000406490	12	53261713	53348298	5.3305e+07	+	0	0	0
ABCG4	13089	IR_ENSMMUP00000018146	ENSP00000406874	0.1237	NA	IR_ENSMMUP00000018146	14	117558832	117569939	1.17564e+08	+	ENSP00000406874	14	120139019	120149944	1.20144e+08	+	0	0	0
FAM193A	13	IR_ENSMMUP00000017286	ENSP00000324587	0.1237	NA	IR_ENSMMUP00000017286	1	1276656	1347569	1.31211e+06	-	ENSP00000324587	1	1173402	1276095	1.22475e+06	-	0	0	0
ARHGAP27	14718	IR_ENSMMUP00000034303	ENSP00000408580	0.1236	NA	IR_ENSMMUP00000034303	16	55494361	55505027	55499694	-	ENSP00000408580	16	57470306	57505265	5.74878e+07	-	0	0	0
CARD8	16449	IR_ENSMMUP00000022516	ENSP00000375767	0.1236	NA	IR_ENSMMUP00000022516	19	54486776	54499412	54493094	-	ENSP00000375767	19	54275327	54297180	5.42863e+07	+	0	0	0
APLF	11665	IR_ENSMMUP00000009907	ENSP00000307004	0.1234	NA	IR_ENSMMUP00000009907	13	68717088	68810470	68763779	+	ENSP00000307004	13	68722085	68816872	6.87695e+07	+	0	0	0
TSPAN2	995	IR_ENSMMUP00000039337	ENSP00000358529	0.1233	NA	IR_ENSMMUP00000039337	1	118026878	118068134	118047506	-	ENSP00000358529	1	118734999	118762452	1.18749e+08	-	0	0	0
ZNF208	14045	IR_ENSP00000382513	ENSP00000382513	0.1231	NA	IR_ENSP00000382513	16	4896186	4905144	4900665	-	ENSP00000382513	16	5470008	5471957	5.47098e+06	-	0	0	0
DNAJC5	7563	IR_ENSMMUP00000021909	ENSMMUP00000021909	0.1229	NA	IR_ENSMMUP00000021909	8	23583743	23584257	23584000	-	ENSMMUP00000021909	8	23670537	23671043	23670790	-	0	0	0
ETS1	13183	IR_ENSMMUP00000027251	ENSP00000376436	0.1224	NA	IR_ENSMMUP00000027251	14	126593782	126654119	1.26624e+08	-	ENSP00000376436	14	129120733	129231107	129175920	-	0	0	0
KAT6A	7661	IR_ENSMMUP00000014290	ENSP00000385888	0.1224	NA	IR_ENSMMUP00000014290	8	42513521	42621980	4.25678e+07	-	ENSP00000385888	8	42856027	42974592	4.29153e+07	-	0	0	0
GATA6	15388	IR_ENSMMUP00000014356	ENSP00000269216	0.1223	NA	IR_ENSMMUP00000014356	18	15178731	15208992	1.51939e+07	+	ENSP00000269216	18	16099607	16129635	16114621	+	0	0	0
Mrpl4	15828	IR_ENSMMUP00000001633	ENSMMUP00000001633	0.1223	NA	IR_ENSMMUP00000001633	19	10063214	10069747	1.00665e+07	+	ENSMMUP00000001633	19	10260096	10267637	1.02639e+07	+	0	0	0
BthD	12389	IR_ENSMMUP00000003448	ENSP00000373509	0.1217	NA	IR_ENSMMUP00000003448	14	15670120	15670509	1.56703e+07	-	ENSP00000373509	14	15984028	15984649	1.59843e+07	-	0	0	0
DNASE2	15912	IR_ENSMMUP00000031791	ENSP00000222219	0.1217	NA	IR_ENSMMUP00000031791	19	12541278	12548091	1.25447e+07	-	ENSP00000222219	19	12752047	12758337	12755192	-	0	0	0
PPP1R32	12312	IR_ENSMMUP00000019572	ENSP00000344140	0.1216	NA	IR_ENSMMUP00000019572	14	12596448	12604984	12600716	-	ENSP00000344140	14	12887523	12896754	1.28921e+07	-	0	0	0
NMT2	8171	IR_ENSMMUP00000036231	ENSP00000367385	0.1214	NA	IR_ENSMMUP00000036231	9	15406511	15438781	15422646	-	ENSP00000367385	9	15304417	15338110	1.53213e+07	-	0	0	0
HERC5	5038	IR_ENSMMUP00000013519	ENSP00000264350	0.1213	NA	IR_ENSMMUP00000013519	5	81423229	81473696	8.14485e+07	+	ENSP00000264350	5	82420043	82469735	82444889	+	0	0	0
Ebf4	9216	IR_ENSMMUP00000037618	ENSP00000405003	0.1212	NA	IR_ENSMMUP00000037618	10	36000880	36062319	3.60316e+07	+	ENSP00000405003	10	37047447	37108227	37077837	+	0	0	0
FERMT3	12249	IR_ENSMMUP00000016988	ENSP00000279227	0.1212	NA	IR_ENSMMUP00000016988	14	10205452	10222170	10213811	-	ENSP00000279227	14	10493169	10509618	1.05014e+07	-	0	0	0
SLC26A8	4094	IR_ENSMMUP00000011069	ENSP00000417638	0.1211	NA	IR_ENSMMUP00000011069	4	36288596	36363953	3.63263e+07	-	ENSP00000417638	4	36257574	36331400	36294487	-	0	0	0
Ap4e1	6428	IR_ENSMMUP00000019879	ENSP00000261842	0.1208	NA	IR_ENSMMUP00000019879	7	29225368	29311669	2.92685e+07	+	ENSP00000261842	7	28037621	28133817	28085719	+	0	0	0
CPSF4	14809	IR_ENSMMUP00000001695	ENSP00000343900	0.1207	NA	IR_ENSMMUP00000001695	16	68508589	68517706	6.85131e+07	-	ENSP00000343900	16	70682255	70695211	70688733	-	0	0	0
GLUD1	8312	IR_ENSMMUP00000029068	ENSP00000277865	0.1207	NA	IR_ENSMMUP00000029068	9	49307865	49345473	49326669	-	ENSP00000277865	9	47181569	47217683	47199626	-	0	0	0
NELFB	13229	IR_ENSMMUP00000006553	ENSP00000339495	0.1207	NA	IR_ENSMMUP00000006553	15	966836	984615	975726	-	ENSP00000339495	15	966568	983606	975087	-	0	0	0
SPBPJ4664.02	2452	IR_ENSMMUP00000039044	ENSMMUP00000039044	0.1202	NA	IR_ENSMMUP00000039044	2	92840368	92841579	9.2841e+07	-	ENSMMUP00000039044	2	94196988	94197836	94197412	-	0	0	0
Atg16l1	12803	IR_ENSMMUP00000001729	ENSMMUP00000001729	0.1201	NA	IR_ENSMMUP00000001729	14	70902279	70916835	70909557	+	ENSMMUP00000001729	14	71227165	71241850	7.12345e+07	+	0	0	0
CDS2	9254	IR_ENSMMUP00000017438	ENSP00000419879	0.1196	NA	IR_ENSMMUP00000017438	10	38515659	38532337	38523998	+	ENSP00000419879	10	39529353	39594417	39561885	+	0	0	0
MAP3K3	14744	IR_ENSMMUP00000022022	ENSP00000354927	0.1196	NA	IR_ENSMMUP00000022022	16	59136284	59206667	5.91715e+07	+	ENSP00000354927	16	61159350	61216421	6.11879e+07	+	0	0	0
Pcdh11x	16651	IR_ENSP00000400293	ENSP00000400293	0.1196	NA	IR_ENSP00000400293	19	61450657	61451009	61450833	-	ENSP00000400293	19	61124336	61124565	6.11245e+07	-	0	0	0
Smek1	7307	IR_ENSMMUP00000019608	ENSMMUP00000019608	0.1195	NA	IR_ENSMMUP00000019608	7	154672866	154722110	154697488	-	ENSMMUP00000019608	7	155182149	155249081	155215615	-	0	0	0
MATN1	403	IR_ENSMMUP00000008450	ENSP00000362870	0.1194	NA	IR_ENSMMUP00000008450	1	33474675	33484559	33479617	-	ENSP00000362870	1	33675768	33685577	3.36807e+07	-	0	0	0
EVA1A	3062	IR_ENSMMUP00000013483	ENSP00000300255	0.1192	NA	IR_ENSMMUP00000013483	3	13995418	13995843	1.39956e+07	-	ENSP00000300255	3	14123147	14228885	14176016	-	0	0	0
SARDH	8143	IR_ENSMMUP00000036304	ENSMMUP00000010302	0.119	NA	IR_ENSMMUP00000036304	9	11626419	11665651	11646035	+	ENSMMUP00000010302	11	53649264	53649554	53649409	+	1	0	1
ANKLE2	10803	IR_ENSMMUP00000020289	ENSP00000350686	0.1188	NA	IR_ENSMMUP00000020289	11	134029887	134048913	134039400	-	ENSP00000350686	11	134497266	134529289	1.34513e+08	-	0	0	0
GPC2	3246	IR_ENSP00000292377	ENSP00000292377	0.1188	NA	IR_ENSP00000292377	3	47464744	47471360	47468052	-	ENSP00000292377	3	47887798	47894140	47890969	-	0	0	0
CHAF1B	3027	IR_ENSMMUP00000009712	ENSP00000315700	0.1186	NA	IR_ENSMMUP00000009712	3	10180015	10206611	10193313	-	ENSP00000315700	3	10297301	10325781	10311541	-	0	0	0
TRBV12-3	3827	IR_ENSP00000374883	ENSP00000374883	0.1185	NA	IR_ENSP00000374883	3	179956559	179956992	1.79957e+08	+	ENSP00000374883	3	181838219	181838652	1.81838e+08	+	0	0	0
Gsdmdc1	8045	IR_ENSMMUP00000002186	ENSP00000262580	0.1183	NA	IR_ENSMMUP00000002186	8	146189238	146193369	1.46191e+08	+	ENSP00000262580	8	148569237	148573039	148571138	+	0	0	0
IFT27	9564	IR_ENSMMUP00000037033	ENSP00000216198	0.1179	NA	IR_ENSMMUP00000037033	10	80667746	80680044	80673895	-	ENSP00000216198	10	81577513	81589876	8.15837e+07	-	0	0	0
KCNQ4	534	IR_ENSMMUP00000020943	ENSP00000262916	0.1179	NA	IR_ENSMMUP00000020943	1	43665950	43721273	4.36936e+07	+	ENSP00000262916	1	43893638	43948016	43920827	+	0	0	0
NUCB2	12607	IR_ENSMMUP00000007756	ENSP00000320168	0.1177	NA	IR_ENSMMUP00000007756	14	54603747	54641573	54622660	-	ENSP00000320168	14	54945712	54981869	5.49638e+07	-	0	0	0
CCDC77	9762	IR_ENSMMUP00000018263	ENSP00000239830	0.1175	NA	IR_ENSMMUP00000018263	11	395849	429534	412692	+	ENSP00000239830	11	387546	420219	403882	+	0	0	0
P2RX5	14005	IR_ENSMMUP00000030795	ENSP00000371255	0.1175	NA	IR_ENSMMUP00000030795	16	3409958	3422098	3416028	-	ENSP00000371255	16	3942473	3954488	3.94848e+06	-	0	0	0
RASSF2	9250	IR_ENSMMUP00000026306	ENSMMUP00000026306	0.1175	NA	IR_ENSMMUP00000026306	10	38121118	38139498	38130308	-	ENSMMUP00000026306	10	39170395	39184958	3.91777e+07	-	0	0	0
LZIC	155	IR_ENSMMUP00000017481	ENSP00000366418	0.1174	NA	IR_ENSMMUP00000017481	1	13008286	13017319	1.30128e+07	-	ENSP00000366418	1	13099084	13108098	13103591	-	0	0	0
MAP2K7	15779	IR_ENSMMUP00000031893	ENSP00000411761	0.1174	NA	IR_ENSMMUP00000031893	19	8011349	8019747	8015548	-	ENSP00000411761	19	8034860	8037423	8.03614e+06	-	0	0	0
ADAMTS4	1361	IR_ENSMMUP00000023832	ENSP00000356975	0.1173	NA	IR_ENSMMUP00000023832	1	139801177	139808450	1.39805e+08	-	ENSP00000356975	1	140336347	140343833	140340090	-	0	0	0
DSC3	15415	IR_ENSMMUP00000010078	ENSP00000353608	0.1173	NA	IR_ENSMMUP00000010078	18	23936851	23985292	2.39611e+07	-	ENSP00000353608	18	24892824	24941795	2.49173e+07	-	0	0	0
MPV17	11473	IR_ENSMMUP00000013773	ENSP00000384586	0.1173	NA	IR_ENSMMUP00000013773	13	27281777	27293215	27287496	-	ENSP00000384586	13	25470084	25482731	2.54764e+07	-	0	0	0
Bpifb3	9132	IR_ENSMMUP00000027207	ENSP00000364632	0.1172	NA	IR_ENSMMUP00000027207	10	31443342	31467898	31455620	-	ENSP00000364632	10	31451442	31481276	31466359	-	0	0	0
FOXP3	17762	IR_ENSMMUP00000011309	ENSP00000396415	0.1171	NA	IR_ENSMMUP00000011309	X	47103046	47110851	4.71069e+07	-	ENSP00000396415	X	47954925	47961910	4.79584e+07	-	0	0	0
Pax2	8615	IR_ENSMMUP00000012017	ENSP00000359319	0.1171	NA	IR_ENSMMUP00000012017	9	100353743	100435154	1.00394e+08	+	ENSP00000359319	9	97920996	98001537	9.79613e+07	+	0	0	0
FOLR3	12796	IR_ENSMMUP00000013702	ENSMMUP00000013702	0.117	NA	IR_ENSMMUP00000013702	14	70230672	70235888	70233280	+	ENSMMUP00000013702	14	70558272	70563403	7.05608e+07	+	0	0	0
RAD51	6315	IR_ENSMMUP00000033829	ENSP00000372088	0.117	NA	IR_ENSMMUP00000033829	7	19067085	19100769	19083927	+	ENSP00000372088	7	17949847	17986131	17967989	+	0	0	0
TSPAN6	17957	IR_ENSMMUP00000010759	ENSMMUP00000010759	0.1169	NA	IR_ENSMMUP00000010759	X	99314743	99320806	9.93178e+07	-	ENSMMUP00000010759	X	99796427	99802339	99799383	-	0	0	0
CIDEA	15328	IR_ENSMMUP00000027812	ENSP00000339344	0.1168	NA	IR_ENSMMUP00000027812	18	2421826	2442187	2.43201e+06	-	ENSP00000339344	18	2414923	2431867	2423395	-	0	0	0
DLEC1	2505	IR_ENSMMUP00000001328	ENSP00000315914	0.1168	NA	IR_ENSMMUP00000001328	2	98437349	98503784	9.84706e+07	-	ENSP00000315914	2	99852954	99907411	9.98802e+07	-	0	0	0
PRKCSH	15864	IR_ENSMMUP00000003116	ENSP00000408348	0.1168	NA	IR_ENSMMUP00000003116	19	11259052	11272131	1.12656e+07	+	ENSP00000408348	19	11480656	11494718	11487687	+	0	0	0
NLRP2	16634	IR_ENSMMUP00000031445	ENSP00000414273	0.1167	NA	IR_ENSMMUP00000031445	19	60938424	60953698	60946061	-	ENSP00000414273	19	60580613	60605333	60592973	-	0	0	0
Olfm1	13295	IR_ENSMMUP00000023037	ENSP00000360858	0.1167	NA	IR_ENSMMUP00000023037	15	3173528	3221313	3.19742e+06	-	ENSP00000360858	15	3169774	3203100	3186437	-	0	0	0
SLC39A10	11023	IR_ENSMMUP00000037965	ENSP00000352655	0.1167	NA	IR_ENSMMUP00000037965	12	59314460	59369230	59341845	+	ENSP00000352655	12	59079719	59134489	59107104	+	0	0	0
ZNF185	18244	IR_ENSMMUP00000020017	ENSP00000395228	0.1167	NA	IR_ENSMMUP00000020017	X	151082951	151109677	151096314	+	ENSP00000395228	X	152578290	152631591	1.52605e+08	+	0	0	0
USP18	9375	IR_ENSMMUP00000004362	ENSP00000396091	0.1165	NA	IR_ENSMMUP00000004362	10	62852541	62872888	6.28627e+07	+	ENSP00000396091	10	63949511	63966707	63958109	+	0	0	0
IFT46	13068	IR_ENSMMUP00000018979	ENSP00000264020	0.1164	NA	IR_ENSMMUP00000018979	14	116942018	116955496	116948757	-	ENSP00000264020	14	119512772	119530401	1.19522e+08	-	0	0	0
ACER2	13699	IR_ENSMMUP00000023376	ENSP00000342609	0.1163	NA	IR_ENSMMUP00000023376	15	57523130	57561655	5.75424e+07	-	ENSP00000342609	15	58363298	58402419	5.83829e+07	-	0	0	0
Kidins220	15397	IR_ENSMMUP00000026752	ENSMMUP00000026752	0.1163	NA	IR_ENSMMUP00000026752	18	16615614	16664400	16640007	-	ENSMMUP00000026752	18	17535655	17592836	1.75642e+07	-	0	0	0
Tmc2	14897	IR_ENSMMUP00000015654	ENSP00000325561	0.1161	NA	IR_ENSMMUP00000015654	16	73424438	73435858	73430148	+	ENSP00000325561	16	75722566	75733067	7.57278e+07	+	0	0	0
CHMP4A	6938	IR_ENSMMUP00000033049	ENSP00000324205	0.116	NA	IR_ENSMMUP00000033049	7	87103858	87106120	87104989	-	ENSP00000324205	7	86437295	86441345	86439320	-	0	0	0
APBA1	13778	IR_ENSMMUP00000014961	ENSP00000265381	0.1158	NA	IR_ENSMMUP00000014961	15	78223786	78290762	78257274	-	ENSP00000265381	15	79109327	79176497	79142912	-	0	0	0
CD36	3615	IR_ENSP00000411411	ENSP00000411411	0.1157	NA	IR_ENSP00000411411	3	136626102	136653066	136639584	-	ENSP00000411411	3	137673330	137699035	1.37686e+08	-	0	0	0
KLK1	16550	IR_ENSMMUP00000008403	ENSP00000301420	0.1156	NA	IR_ENSMMUP00000008403	19	57021507	57022813	57022160	-	ENSP00000301420	19	56805463	56809907	56807685	-	0	0	0
ADSL	9630	IR_ENSMMUP00000007062	ENSP00000390107	0.1153	NA	IR_ENSMMUP00000007062	10	84281181	84295569	84288375	+	ENSP00000390107	10	85102627	85124229	85113428	+	0	0	0
INPP5B	502	IR_ENSMMUP00000030638	ENSP00000362114	0.1153	NA	IR_ENSMMUP00000030638	1	40733351	40823069	40778210	-	ENSP00000362114	1	40934076	41024748	40979412	-	0	0	0
HOOK2	15906	IR_ENSMMUP00000007510	ENSP00000380785	0.1151	NA	IR_ENSMMUP00000007510	19	12428244	12438338	12433291	-	ENSP00000380785	19	12630840	12643891	1.26374e+07	-	0	0	0
COX15	8599	IR_ENSMMUP00000031301	ENSP00000016171	0.1147	NA	IR_ENSMMUP00000031301	9	99336725	99354827	99345776	-	ENSP00000016171	9	96903318	96921238	96912278	-	0	0	0
LRP2BP	5365	IR_ENSMMUP00000004687	ENSP00000354846	0.1146	NA	IR_ENSMMUP00000004687	5	177453724	177463869	1.77459e+08	-	ENSP00000354846	5	179479831	179492598	1.79486e+08	-	0	0	0
Caprin1	12522	IR_ENSMMUP00000028504	ENSP00000340329	0.1144	NA	IR_ENSMMUP00000028504	14	37722385	37749118	3.77358e+07	-	ENSP00000340329	14	37971566	38019041	3.79953e+07	-	0	0	0
Vdac3	7370	IR_ENSP00000388732	ENSP00000388732	0.1143	NA	IR_ENSP00000388732	7	163230940	163231782	163231361	+	ENSP00000388732	8	43338289	43349265	43343777	+	1	0	1
PALD1	8412	IR_ENSMMUP00000002843	ENSP00000263563	0.1143	NA	IR_ENSMMUP00000002843	9	66440530	66481203	6.64609e+07	-	ENSP00000263563	9	64371095	64413636	6.43924e+07	-	0	0	0
Fbxl20	14534	IR_ENSMMUP00000034636	ENSP00000264658	0.114	NA	IR_ENSMMUP00000034636	16	49333853	49418776	4.93763e+07	-	ENSP00000264658	16	32397452	32547388	32472420	+	0	0	0
DUX4L9	5384	IR_ENSP00000397631	ENSMMUP00000019302	0.1137	NA	IR_ENSP00000397631	5	182073616	182074155	1.82074e+08	-	ENSMMUP00000019302	1	4021819	4022415	4022117	+	1	0	1
NFS1	9176	IR_ENSMMUP00000037666	ENSMMUP00000037666	0.1136	NA	IR_ENSMMUP00000037666	10	33451657	33467106	3.34594e+07	-	ENSMMUP00000037666	12	96385666	96442683	9.64142e+07	+	1	0	1
CA9	13607	IR_ENSMMUP00000039459	ENSP00000367608	0.1135	NA	IR_ENSMMUP00000039459	15	41840892	41848941	4.18449e+07	-	ENSP00000367608	15	42705033	42711576	4.27083e+07	-	0	0	0
Fbp2	13923	IR_ENSMMUP00000029667	ENSP00000364486	0.1135	NA	IR_ENSMMUP00000029667	15	106361940	106401795	1.06382e+08	-	ENSP00000364486	15	108347619	108385518	1.08367e+08	-	0	0	0
FMR1	18208	IR_ENSMMUP00000020783	ENSMMUP00000020783	0.1135	NA	IR_ENSMMUP00000020783	X	146023644	146059867	1.46042e+08	+	ENSMMUP00000020783	X	147157570	147187680	147172625	+	0	0	0
NRP2	11090	IR_ENSMMUP00000026377	ENSP00000353582	0.1133	NA	IR_ENSMMUP00000026377	12	69565927	69678191	69622059	+	ENSP00000353582	12	69403104	69495017	6.94491e+07	+	0	0	0
PF10_0271	230	IR_ENSMMUP00000040570	ENSP00000335612	0.1133	NA	IR_ENSMMUP00000040570	1	19193960	19226271	1.92101e+07	-	ENSP00000335612	1	19238534	19288356	19263445	-	0	0	0
Trmt112	7708	IR_ENSMMUP00000032102	ENSMMUP00000032102	0.1133	NA	IR_ENSMMUP00000032102	8	57065818	57066725	5.70663e+07	-	ENSMMUP00000032102	8	58874677	58875051	58874864	-	0	0	0
ADAMTS13	13309	IR_ENSMMUP00000001258	ENSP00000360997	0.1132	NA	IR_ENSMMUP00000001258	15	5085217	5122808	5.10401e+06	-	ENSP00000360997	15	4948456	4986824	4967640	-	0	0	0
AGR2	3525	IR_ENSMMUP00000022436	ENSP00000223274	0.1132	NA	IR_ENSMMUP00000022436	3	109312839	109321600	1.09317e+08	+	ENSP00000223274	3	109914717	109921648	1.09918e+08	+	0	0	0
SCRIB	8056	IR_ENSMMUP00000017825	ENSP00000349486	0.1132	NA	IR_ENSMMUP00000017825	8	146424548	146448039	1.46436e+08	-	ENSP00000349486	8	148802364	148826108	148814236	-	0	0	0
TARS2	1081	IR_ENSMMUP00000008230	ENSP00000358060	0.113	NA	IR_ENSMMUP00000008230	1	128866770	128886970	128876870	+	ENSP00000358060	1	129351015	129371365	129361190	+	0	0	0
NFS1	2556	IR_ENSMMUP00000038798	ENSMMUP00000038798	0.1129	NA	IR_ENSMMUP00000038798	2	102950849	102951034	1.02951e+08	-	ENSMMUP00000038798	2	104431715	104432448	1.04432e+08	-	0	0	0
CFP	17721	IR_ENSMMUP00000041095	ENSP00000380189	0.1128	NA	IR_ENSMMUP00000041095	X	45449327	45454937	45452132	-	ENSP00000380189	X	46403239	46408835	46406037	-	0	0	0
STK17B	11025	IR_ENSMMUP00000007438	ENSMMUP00000007438	0.1127	NA	IR_ENSMMUP00000007438	12	59773798	59799502	59786650	-	ENSMMUP00000007438	12	59540880	59566901	5.95539e+07	-	0	0	0
ZC3H12D	4470	IR_ENSMMUP00000019662	ENSP00000386616	0.1127	NA	IR_ENSMMUP00000019662	4	114409810	114433740	114421775	+	ENSP00000386616	4	116095820	116120286	116108053	+	0	0	0
Calu	3719	IR_ENSMMUP00000012584	ENSP00000420381	0.1125	NA	IR_ENSMMUP00000012584	3	166072273	166095813	166084043	+	ENSP00000420381	3	167609423	167625126	1.67617e+08	+	0	0	0
HLTF	2695	IR_ENSMMUP00000007312	ENSP00000376644	0.1125	NA	IR_ENSMMUP00000007312	2	138711614	138761022	138736318	+	ENSP00000376644	2	141228153	141281751	141254952	+	0	0	0
NXN	13956	IR_ENSMMUP00000014992	ENSMMUP00000014992	0.1125	NA	IR_ENSMMUP00000014992	16	589868	612856	601362	-	ENSMMUP00000014992	16	581693	604756	593224	-	0	0	0
LOC100894903	17220	IR_ENSMMUP00000032409	ENSP00000334998	0.1122	NA	IR_ENSMMUP00000032409	20	54987489	55003651	54995570	-	ENSP00000334998	20	54945289	54946411	54945850	-	0	0	0
TRIM33	986	IR_ENSMMUP00000019188	ENSMMUP00000019188	0.1122	NA	IR_ENSMMUP00000019188	1	117385717	117502597	117444157	-	ENSMMUP00000019188	1	118091437	118214323	118152880	-	0	0	0
EARS2	17043	IR_ENSMMUP00000032541	ENSMMUP00000032541	0.112	NA	IR_ENSMMUP00000032541	20	22024230	22057065	2.20406e+07	-	ENSMMUP00000032541	20	22082039	22112391	22097215	-	0	0	0
GMFG	16255	IR_ENSMMUP00000018074	ENSP00000253054	0.112	NA	IR_ENSMMUP00000018074	19	45671244	45678279	4.56748e+07	-	ENSP00000253054	19	45764799	45772231	45768515	-	0	0	0
RhopH1(3.2)	1543	IR_ENSP00000405527	ENSP00000405527	0.1118	NA	IR_ENSP00000405527	1	164700803	164701051	164700927	-	ENSP00000405527	1	165259096	165259350	165259223	-	0	0	0
lrrc39	2417	IR_ENSMMUP00000004118	ENSP00000296144	0.1116	NA	IR_ENSMMUP00000004118	2	89974198	90011658	89992928	+	ENSP00000296144	2	91328205	91365782	9.1347e+07	+	0	0	0
SARDH	11256	IR_ENSMMUP00000037405	ENSMMUP00000037405	0.1115	NA	IR_ENSMMUP00000037405	12	96514213	96514979	96514596	+	ENSMMUP00000037405	10	83215891	83247380	8.32316e+07	-	1	0	1
RGS3	9966	IR_ENSMMUP00000040127	ENSMMUP00000010593	0.1111	NA	IR_ENSMMUP00000040127	11	19732856	19739230	19736043	+	ENSMMUP00000010593	16	20151821	20151955	20151888	+	1	0	1
Rbx1	9637	IR_ENSMMUP00000016605	ENSP00000216225	0.1111	NA	IR_ENSMMUP00000016605	10	84860870	84879023	8.48699e+07	+	ENSP00000216225	10	85707423	85722371	85714897	+	0	0	0
SNRNP40	10141	IR_ENSMMUP00000021442	ENSMMUP00000021442	0.1108	NA	IR_ENSMMUP00000021442	11	47430330	47431763	4.7431e+07	+	ENSMMUP00000021442	7	41195443	41195539	41195491	+	1	0	1
SORCS2	4720	IR_ENSMMUP00000029504	ENSP00000384595	0.1108	NA	IR_ENSMMUP00000029504	5	1043300	1146919	1.09511e+06	-	ENSP00000384595	5	1249611	1356628	1.30312e+06	-	0	0	0
GH1	14754	IR_ENSMMUP00000034201	ENSP00000407853	0.1107	NA	IR_ENSMMUP00000034201	16	59472943	59474235	59473589	-	ENSP00000407853	16	61474815	61483226	6.1479e+07	-	0	0	0
Il1rl2	3999	C6orf21	ENSP00000413440	0.1107	NA	C6orf21	4	31652783	31656471	31654627	+	ENSP00000413440	4	31929122	31940843	3.1935e+07	+	0	0	0
ETNK1	9984	IR_ENSMMUP00000008735	ENSP00000266517	0.1106	NA	IR_ENSMMUP00000008735	11	22955507	22990314	2.29729e+07	+	ENSP00000266517	11	22865496	22921620	22893558	+	0	0	0
PDK1	10929	IR_ENSMMUP00000038143	ENSP00000376352	0.1106	NA	IR_ENSMMUP00000038143	12	36197507	36232827	36215167	+	ENSP00000376352	12	35858280	35896089	3.58772e+07	+	0	0	0
WWTR1	2689	IR_ENSMMUP00000024971	ENSP00000419234	0.1105	NA	IR_ENSMMUP00000024971	2	138131822	138274882	138203352	+	ENSP00000419234	2	140645462	140783804	140714633	+	0	0	0
PRR4	9907	IR_ENSMMUP00000001981	ENSP00000228811	0.1104	NA	IR_ENSMMUP00000001981	11	11049657	11052021	11050839	-	ENSP00000228811	11	10946743	10949103	10947923	-	0	0	0
CCNL1	2654	IR_ENSMMUP00000014054	ENSP00000295926	0.1103	NA	IR_ENSMMUP00000014054	2	130499298	130511291	1.30505e+08	+	ENSP00000295926	2	132926776	132938732	132932754	+	0	0	0
PGLS	16011	IR_ENSMMUP00000000273	ENSP00000252603	0.1103	NA	IR_ENSMMUP00000000273	19	17068050	17076920	17072485	+	ENSP00000252603	19	17467154	17475226	17471190	+	0	0	0
DUOX2	6392	IR_ENSMMUP00000011460	ENSP00000267837	0.1099	NA	IR_ENSMMUP00000011460	7	23446462	23465562	23456012	-	ENSP00000267837	7	22283493	22302494	2.2293e+07	-	0	0	0
SYVN1	12207	IR_ENSMMUP00000024720	ENSP00000412962	0.1097	NA	IR_ENSMMUP00000024720	14	9304335	9309543	9306939	+	ENSP00000412962	14	9554197	9559439	9556818	+	0	0	0
Olfr324	1829	IR_ENSMMUP00000018018	ENSMMUP00000018018	0.1096	NA	IR_ENSMMUP00000018018	1	209188903	209189895	209189399	-	ENSMMUP00000018018	1	210304658	210305584	210305121	-	0	0	0
ARSK	5726	IR_ENSMMUP00000001612	ENSP00000369346	0.1095	NA	IR_ENSMMUP00000001612	6	91780513	91805762	9.17931e+07	+	ENSP00000369346	6	92731411	92779312	9.27554e+07	+	0	0	0
FAM58A	18254	IR_ENSMMUP00000015069	ENSMMUP00000015069	0.1093	NA	IR_ENSMMUP00000015069	X	151690862	151702090	151696476	-	ENSMMUP00000015069	1	170899348	170900148	170899748	-	1	0	1
AADAT	5321	IR_ENSMMUP00000034535	ENSP00000400588	0.1093	NA	IR_ENSMMUP00000034535	5	162149718	162178528	162164123	-	ENSP00000400588	5	163673242	163701842	163687542	-	0	0	0
CYP26A1	8541	IR_ENSMMUP00000035766	ENSMMUP00000035766	0.1093	NA	IR_ENSMMUP00000035766	9	92517014	92533970	92525492	+	ENSMMUP00000035766	9	90077345	90093709	90085527	+	0	0	0
PLXNC1	10523	IR_ENSMMUP00000023974	ENSP00000258526	0.1091	NA	IR_ENSMMUP00000023974	11	95379142	95535308	95457225	+	ENSP00000258526	11	95878616	96044940	95961778	+	0	0	0
PRMT2	2931	IR_ENSMMUP00000020767	ENSP00000380760	0.109	NA	IR_ENSMMUP00000020767	3	126730	155468	141099	-	ENSP00000380760	3	118519	147381	132950	-	0	0	0
DYM	15480	IR_ENSMMUP00000002348	ENSP00000269445	0.1089	NA	IR_ENSMMUP00000002348	18	42294972	42462781	4.23789e+07	-	ENSP00000269445	18	43091261	43463697	43277479	-	0	0	0
AMOT	18061	IR_ENSMMUP00000010105	ENSP00000361027	0.1088	NA	IR_ENSMMUP00000010105	X	111431576	111476472	111454024	-	ENSP00000361027	X	111835795	111881694	1.11859e+08	-	0	0	0
DNAJC7	13867	IR_ENSMMUP00000021577	ENSP00000362386	0.1088	NA	IR_ENSMMUP00000021577	15	98851551	98867645	98859598	-	ENSP00000362386	15	99686127	99702401	99694264	-	0	0	0
CA5B	17591	IR_ENSP00000409772	ENSP00000409772	0.1087	NA	IR_ENSP00000409772	X	13447450	13461931	1.34547e+07	+	ENSP00000409772	X	13386031	13400744	1.33934e+07	+	0	0	0
DNAJB2	11187	IR_ENSMMUP00000015750	ENSP00000338019	0.1087	NA	IR_ENSMMUP00000015750	12	83134077	83139343	83136710	+	ENSP00000338019	12	83025555	83030740	8.30281e+07	+	0	0	0
Mrpl2	4179	IR_ENSMMUP00000033665	ENSP00000373404	0.1087	NA	IR_ENSMMUP00000033665	4	43533366	43538215	4.35358e+07	-	ENSP00000373404	4	43553514	43558313	4.35559e+07	-	0	0	0
FNTB	7145	IR_ENSMMUP00000005803	ENSP00000399362	0.1086	NA	IR_ENSMMUP00000005803	7	127986142	128063006	128024574	+	ENSP00000399362	7	127921562	128069739	1.27996e+08	+	0	0	0
ANXA6	6034	IR_ENSMMUP00000027706	ENSP00000346550	0.1085	NA	IR_ENSMMUP00000027706	6	147515446	147561931	1.47539e+08	-	ENSP00000346550	6	149118753	149166370	1.49143e+08	-	0	0	0
Mei1	9654	IR_ENSMMUP00000030364	ENSP00000384115	0.1085	NA	IR_ENSMMUP00000030364	10	85721920	85751400	85736660	+	ENSP00000384115	10	86475936	86578656	86527296	+	0	0	0
Ipo7	12649	IR_ENSMMUP00000031115	ENSP00000369042	0.1084	NA	IR_ENSMMUP00000031115	14	62493574	62530003	6.25118e+07	-	ENSP00000369042	8	56714081	56777345	56745713	+	1	0	1
hhip	1449	IR_ENSMMUP00000010365	ENSP00000342118	0.1084	NA	IR_ENSMMUP00000010365	1	147732967	147758794	1.47746e+08	+	ENSP00000342118	1	148293032	148318409	1.48306e+08	+	0	0	0
UNG	10618	IR_ENSMMUP00000009131	ENSP00000242576	0.108	NA	IR_ENSMMUP00000009131	11	110101553	110123040	1.10112e+08	+	ENSP00000242576	11	110788022	110808137	1.10798e+08	+	0	0	0
TNFAIP2	7400	IR_ENSMMUP00000028493	ENSP00000332326	0.1079	NA	IR_ENSMMUP00000028493	7	166453614	166461148	166457381	+	ENSP00000332326	7	167090131	167099215	167094673	+	0	0	0
OR13C2	13518	IR_ENSMMUP00000039601	ENSP00000259362	0.1076	NA	IR_ENSMMUP00000039601	15	31621077	31632480	3.16268e+07	+	ENSP00000259362	15	32305774	32306727	3.23063e+07	+	0	0	0
SLC13A3	8964	IR_ENSMMUP00000022249	ENSP00000279027	0.1076	NA	IR_ENSMMUP00000022249	10	17826648	17915960	17871304	+	ENSP00000279027	10	17816494	17906099	1.78613e+07	+	0	0	0
Khdrbs1	419	IR_ENSMMUP00000030856	ENSMMUP00000030856	0.1075	NA	IR_ENSMMUP00000030856	1	34771247	34797088	3.47842e+07	+	ENSMMUP00000030856	1	34961644	34988465	3.49751e+07	+	0	0	0
dpy-19	16101	IR_ENSMMUP00000014207	ENSP00000344937	0.1073	NA	IR_ENSMMUP00000014207	19	38953512	38997785	3.89756e+07	+	ENSP00000344937	19	39013289	39088352	3.90508e+07	+	0	0	0
AXL	16300	IR_ENSMMUP00000011992	ENSP00000301178	0.1071	NA	IR_ENSMMUP00000011992	19	47617399	47650388	4.76339e+07	+	ENSP00000301178	19	47669044	47712911	4.7691e+07	+	0	0	0
SAP130	11999	IR_ENSMMUP00000028028	ENSP00000259234	0.107	NA	IR_ENSMMUP00000028028	13	134412634	134498594	134455614	-	ENSP00000259234	13	133575379	133659424	1.33617e+08	-	0	0	0
APBB1	12704	IR_ENSMMUP00000010142	ENSP00000374557	0.1069	NA	IR_ENSMMUP00000010142	14	65798915	65807333	65803124	+	ENSP00000374557	14	66136896	66152589	6.61447e+07	+	0	0	0
RBL1	9068	IR_ENSMMUP00000018886	ENSP00000362768	0.1069	NA	IR_ENSMMUP00000018886	10	27395965	27456398	2.74262e+07	+	ENSP00000362768	10	27403613	27499423	27451518	+	0	0	0
LECT1	15185	IR_ENSMMUP00000021542	ENSP00000367198	0.1066	NA	IR_ENSMMUP00000021542	17	31591009	31626683	31608846	-	ENSP00000367198	17	31861739	31897438	3.18796e+07	-	0	0	0
PF13_0198	10664	IR_ENSMMUP00000028699	ENSP00000333915	0.1066	NA	IR_ENSMMUP00000028699	11	114075612	114079489	1.14078e+08	+	ENSP00000333915	11	114947992	114955596	114951794	+	0	0	0
SARDH	2813	IR_ENSMMUP00000038370	ENSMMUP00000038370	0.1064	NA	IR_ENSMMUP00000038370	2	164178398	164219049	1.64199e+08	-	ENSMMUP00000038370	2	111870458	111941739	1.11906e+08	+	0	1	1
TEAD3	4086	IR_ENSMMUP00000020914	ENSP00000349828	0.1064	NA	IR_ENSMMUP00000020914	4	35788476	35799630	35794053	-	ENSP00000349828	4	35761196	35776758	35768977	-	0	0	0
MAB21L2	1002	IR_ENSMMUP00000000581	ENSP00000358512	0.1063	NA	IR_ENSMMUP00000000581	1	119092928	119113696	119103312	+	ENSP00000358512	1	119791939	119812443	119802191	+	0	0	0
SEL1L	9289	IR_ENSMMUP00000002941	ENSP00000284951	0.1063	NA	IR_ENSMMUP00000002941	10	47133341	47196079	47164710	-	ENSP00000284951	10	48174620	48312875	4.82437e+07	-	0	0	0
SF3A2	11348	IR_ENSMMUP00000016900	ENSMMUP00000016900	0.1063	NA	IR_ENSMMUP00000016900	13	2791964	2795594	2793779	-	ENSMMUP00000016900	13	2831102	2835307	2.8332e+06	-	0	0	0
VAV1	15753	IR_ENSMMUP00000025371	ENSP00000302269	0.1063	NA	IR_ENSMMUP00000025371	19	6669609	6754324	6.71197e+06	+	ENSP00000302269	19	6775309	6858075	6816692	+	0	0	0
ARID3B	6595	IR_ENSMMUP00000002093	ENSMMUP00000002093	0.1061	NA	IR_ENSMMUP00000002093	7	53335240	53393848	53364544	+	ENSMMUP00000002093	7	53124517	53185397	53154957	+	0	0	0
HID1	14835	IR_ENSMMUP00000030815	ENSP00000413520	0.106	NA	IR_ENSMMUP00000030815	16	70211334	70233762	70222548	-	ENSP00000413520	16	72422321	72445247	72433784	-	0	0	0
SPTLC3	9284	IR_ENSMMUP00000000121	ENSP00000381968	0.1056	NA	IR_ENSMMUP00000000121	10	46312369	46438954	4.63757e+07	+	ENSP00000381968	10	47314791	47482149	47398470	+	0	0	0
Cpne5	2174	IR_ENSMMUP00000008036	ENSP00000373343	0.1055	NA	IR_ENSMMUP00000008036	2	51269488	51295817	5.12827e+07	-	ENSP00000373343	2	51484218	51512616	51498417	-	0	0	0
ITSN2	11429	IR_ENSMMUP00000012316	ENSP00000347244	0.1054	NA	IR_ENSMMUP00000012316	13	24119528	24232688	24176108	-	ENSP00000347244	13	22292038	22414604	22353321	-	0	0	0
O00370	7027	IR_ENSMMUP00000032937	ENSMMUP00000032937	0.1053	NA	IR_ENSMMUP00000032937	7	110655154	110655552	110655353	+	ENSMMUP00000032937	14	102168249	102199176	1.02184e+08	+	1	0	1
O00370	714	IR_ENSMMUP00000040090	ENSP00000410624	0.1053	NA	IR_ENSMMUP00000040090	1	61214306	61424711	6.13195e+07	+	ENSP00000410624	3	89923794	89927045	8.99254e+07	-	1	0	1
ARHGEF25	10330	IR_ENSMMUP00000001575	ENSP00000335560	0.1052	NA	IR_ENSMMUP00000001575	11	54691515	54696454	5.4694e+07	+	ENSP00000335560	11	54935328	54941829	5.49386e+07	+	0	0	0
Tmprss9	15651	IR_ENSMMUP00000001593	ENSP00000330264	0.1049	NA	IR_ENSMMUP00000001593	19	2208652	2230022	2219337	+	ENSP00000330264	19	2234420	2269339	2.25188e+06	+	0	0	0
ADAM15	1208	IR_ENSMMUP00000030723	ENSP00000349436	0.1048	NA	IR_ENSMMUP00000030723	1	133596215	133607478	1.33602e+08	+	ENSP00000349436	1	134084827	134095713	134090270	+	0	0	0
Kremen2	16873	IR_ENSMMUP00000005631	ENSP00000304422	0.1048	NA	IR_ENSMMUP00000005631	20	3105712	3108987	3.10735e+06	+	ENSP00000304422	20	3116586	3119946	3118266	+	0	0	0
PLOD1	183	IR_ENSMMUP00000018618	ENSP00000365548	0.1048	NA	IR_ENSMMUP00000018618	1	15073531	15085779	15079655	+	ENSP00000365548	1	15146758	15189428	15168093	+	0	0	0
GDF7	11412	IR_ENSMMUP00000004468	ENSP00000272224	0.1046	NA	IR_ENSMMUP00000004468	13	20592656	20596842	20594749	+	ENSP00000272224	13	18746681	18747745	18747213	+	0	0	0
ATP2C2	17460	IR_ENSMMUP00000017811	ENSP00000397925	0.1044	NA	IR_ENSMMUP00000017811	20	82530023	82582465	82556244	+	ENSP00000397925	20	82643008	82731139	8.26871e+07	+	0	0	0
Rhpn1	8043	IR_ENSMMUP00000031887	ENSMMUP00000031887	0.1044	NA	IR_ENSMMUP00000031887	8	145993848	146006184	146000016	+	ENSMMUP00000031887	8	148371918	148385215	1.48379e+08	+	0	0	0
zbtb4	14098	IR_ENSMMUP00000031090	ENSP00000307858	0.1044	NA	IR_ENSMMUP00000031090	16	7191051	7195641	7193346	-	ENSP00000307858	16	7762545	7767083	7764814	-	0	0	0
SARDH	14796	IR_ENSMMUP00000034140	ENSMMUP00000034140	0.1042	NA	IR_ENSMMUP00000034140	16	64546291	64587280	6.45668e+07	-	ENSMMUP00000034140	10	26044415	26057882	2.60511e+07	+	1	0	1
KLHL38	7975	IR_ENSMMUP00000031952	ENSP00000321475	0.1042	NA	IR_ENSMMUP00000031952	8	126220073	126228322	1.26224e+08	-	ENSP00000321475	8	128571055	128578232	1.28575e+08	-	0	0	0
SMARCC2	10281	IR_ENSMMUP00000010848	ENSP00000267064	0.1042	NA	IR_ENSMMUP00000010848	11	53226610	53248297	5.32375e+07	-	ENSP00000267064	11	53420846	53447093	5.3434e+07	-	0	0	0
TPO	11345	IR_ENSMMUP00000012634	ENSP00000329869	0.1042	NA	IR_ENSMMUP00000012634	13	1370175	1451716	1.41095e+06	+	ENSP00000329869	13	1380890	1490806	1435848	+	0	0	0
fam160a2	8707	IR_ENSMMUP00000020218	ENSP00000358251	0.1041	NA	IR_ENSMMUP00000020218	9	114478682	114514358	114496520	+	ENSP00000358251	9	112176241	112209793	112193017	+	0	0	0
CG8778	670	IR_ENSMMUP00000006560	ENSP00000360577	0.1039	NA	IR_ENSMMUP00000006560	1	55760481	55787461	55773971	-	ENSP00000360577	1	56228565	56254006	5.62413e+07	-	0	0	0
SASS6	882	IR_ENSMMUP00000005662	ENSP00000287482	0.1036	NA	IR_ENSMMUP00000005662	1	103153810	103200278	103177044	-	ENSP00000287482	1	103872944	103918105	1.03896e+08	-	0	0	0
At2g38710	11998	IR_ENSMMUP00000002658	ENSP00000376726	0.1033	NA	IR_ENSMMUP00000002658	13	134330047	134341043	134335545	-	ENSP00000376726	13	133493966	133505319	1.335e+08	-	0	0	0
PLD4	7425	IR_ENSMMUP00000013866	ENSP00000376372	0.1032	NA	IR_ENSMMUP00000013866	7	168296219	168301998	1.68299e+08	+	ENSP00000376372	7	168931292	168937126	168934209	+	0	0	0
MGAT5	11959	IR_ENSMMUP00000013851	ENSP00000281923	0.1031	NA	IR_ENSMMUP00000013851	13	117713473	117913599	117813536	-	ENSP00000281923	13	117386912	117586301	1.17487e+08	-	0	0	0
MIER1	752	IR_ENSMMUP00000000865	ENSP00000383820	0.1031	NA	IR_ENSMMUP00000000865	1	69707132	69763488	69735310	+	ENSP00000383820	1	70291397	70352137	70321767	+	0	0	0
SULT1C2	11900	IR_ENSMMUP00000004926	ENSP00000399651	0.1029	NA	IR_ENSMMUP00000004926	13	108010399	108024778	1.08018e+08	+	ENSP00000399651	13	107848085	107862607	107855346	+	0	0	0
PACS1	12170	IR_ENSMMUP00000029639	ENSP00000316454	0.1026	NA	IR_ENSMMUP00000029639	14	8200455	8372082	8.28627e+06	-	ENSP00000316454	14	8453200	8507165	8.48018e+06	-	0	0	0
TRPC4	15100	IR_ENSMMUP00000026218	ENSP00000369003	0.1026	NA	IR_ENSMMUP00000026218	17	16842205	16869653	16855929	-	ENSP00000369003	17	17009188	17155108	17082148	-	0	0	0
VPS35	17171	IR_ENSMMUP00000015659	ENSP00000299138	0.1025	NA	IR_ENSMMUP00000015659	20	44855691	44879545	44867618	-	ENSP00000299138	20	44880222	44909221	4.48947e+07	-	0	0	0
MIA2	7010	IR_ENSMMUP00000032958	ENSP00000280082	0.1023	NA	IR_ENSMMUP00000032958	7	102217305	102237134	1.02227e+08	+	ENSP00000280082	7	102102533	102122131	102112332	+	0	0	0
TCF3	15635	IR_ENSMMUP00000011812	ENSP00000378813	0.1022	NA	IR_ENSMMUP00000011812	19	1383877	1433435	1408656	-	ENSP00000378813	19	1400122	1442043	1.42108e+06	-	0	0	0
SHARPIN	8066	IR_ENSMMUP00000009372	ENSP00000381698	0.1021	NA	IR_ENSMMUP00000009372	8	146713215	146718116	1.46716e+08	-	ENSP00000381698	8	149125649	149130382	1.49128e+08	-	0	0	0
RAB12	15350	IR_ENSMMUP00000005325	ENSP00000331748	0.1017	NA	IR_ENSMMUP00000005325	18	5750218	5762315	5.75627e+06	-	ENSP00000331748	18	5756682	5783206	5769944	-	0	0	0
NUDC	10970	IR_ENSMMUP00000002914	ENSP00000319664	0.1015	NA	IR_ENSMMUP00000002914	12	42106728	42107437	4.21071e+07	+	ENSP00000319664	1	29766464	29791918	29779191	+	1	0	1
TMEM57	330	IR_ENSMMUP00000023670	ENSP00000363463	0.1015	NA	IR_ENSMMUP00000023670	1	27994009	28061570	2.80278e+07	+	ENSP00000363463	1	28234403	28291210	2.82628e+07	+	0	0	0
TNFRSF8	186	IR_ENSMMUP00000010936	ENSP00000263932	0.1015	NA	IR_ENSMMUP00000010936	1	15222926	15255080	15239003	+	ENSP00000263932	1	15281354	15360455	1.53209e+07	+	0	0	0
PRIMPOL	5358	IR_ENSMMUP00000034472	ENSP00000313816	0.1014	NA	IR_ENSMMUP00000034472	5	176756466	176791535	1.76774e+08	+	ENSP00000313816	5	178780338	178814629	1.78797e+08	+	0	0	0
CDH7	15532	IR_ENSMMUP00000002285	ENSP00000262717	0.1013	NA	IR_ENSMMUP00000002285	18	54843921	54910222	5.48771e+07	+	ENSP00000262717	18	55756275	55823392	5.57898e+07	+	0	0	0
CHRNA3	6645	IR_ENSMMUP00000033376	ENSP00000315602	0.1013	NA	IR_ENSMMUP00000033376	7	57631398	57655990	57643694	-	ENSP00000315602	7	57071110	57093253	5.70822e+07	-	0	0	0
TERF2	17346	IR_ENSMMUP00000021872	ENSP00000254942	0.1012	NA	IR_ENSMMUP00000021872	20	67732820	67763457	6.77481e+07	-	ENSP00000254942	20	67733109	67763994	6.77486e+07	-	0	0	0
NRIP2	12653	IR_ENSMMUP00000008804	ENSP00000379879	0.1011	NA	IR_ENSMMUP00000008804	14	62958280	62974166	62966223	+	ENSP00000379879	8	56302191	56317727	56309959	-	1	0	1
KLRA1	9898	IR_ENSMMUP00000006734	ENSP00000023165	0.1011	NA	IR_ENSMMUP00000006734	11	10743618	10747878	10745748	-	ENSP00000023165	11	10642854	10647346	10645100	-	0	0	0
Mtpap	3606	IR_ENSP00000414327	ENSP00000414327	0.1007	NA	IR_ENSP00000414327	3	132075968	132081951	1.32079e+08	+	ENSP00000414327	3	132729755	132735732	1.32733e+08	+	0	0	0
NUP85	14844	IR_ENSMMUP00000023675	ENSP00000245544	0.1006	NA	IR_ENSMMUP00000023675	16	70497516	70531390	70514453	+	ENSP00000245544	16	72717221	72751547	72734384	+	0	0	0
BIK	9676	IR_ENSMMUP00000036942	ENSP00000216115	0.1005	NA	IR_ENSMMUP00000036942	10	87104979	87110825	87107902	+	ENSP00000216115	10	87941967	87947586	8.79448e+07	+	0	0	0
Cyp4f6	15969	IR_ENSMMUP00000031771	ENSMMUP00000031771	0.1005	NA	IR_ENSMMUP00000031771	19	15160873	15169613	15165243	+	ENSMMUP00000031771	19	15537429	15545300	1.55414e+07	+	0	0	0
DMPK	16399	IR_ENSMMUP00000021623	ENSP00000346168	0.1004	NA	IR_ENSMMUP00000021623	19	52260266	52269328	52264797	-	ENSP00000346168	19	51850154	51859301	5.18547e+07	-	0	0	0
SEC24C	8381	IR_ENSMMUP00000011503	ENSP00000321845	0.1	NA	IR_ENSMMUP00000011503	9	63251024	63275176	63263100	-	ENSP00000321845	9	61171650	61195593	6.11836e+07	-	0	0	0
MARK4	16379	IR_ENSMMUP00000024573	ENSP00000262891	0.0999	NA	IR_ENSMMUP00000024573	19	51693073	51737841	51715457	+	ENSP00000262891	19	51302045	51348985	51325515	+	0	0	0
TBC1D22A	9720	IR_ENSMMUP00000005016	ENSP00000336724	0.0999	NA	IR_ENSMMUP00000005016	10	90784012	91195545	9.09898e+07	+	ENSP00000336724	10	91620235	92040465	91830350	+	0	0	0
ANKRD6	9310	IR_ENSMMUP00000005533	ENSP00000262547	0.0998	NA	IR_ENSMMUP00000005533	10	51701318	51782147	5.17417e+07	-	ENSP00000262547	10	52765071	52858994	5.2812e+07	-	0	0	0
Gripap1	17749	IR_ENSMMUP00000026390	ENSP00000365624	0.0997	NA	IR_ENSMMUP00000026390	X	46834324	46852814	46843569	-	ENSP00000365624	X	47679530	47708489	4.7694e+07	-	0	0	0
NR2E3	6564	IR_ENSMMUP00000025333	ENSP00000317199	0.0996	NA	IR_ENSMMUP00000025333	7	50456890	50462982	50459936	+	ENSP00000317199	7	50215557	50221499	50218528	+	0	0	0
Tspan5	14949	IR_ENSMMUP00000002119	ENSP00000331620	0.0996	NA	IR_ENSMMUP00000002119	16	77108637	77114179	77111408	+	ENSP00000331620	16	79252016	79258237	7.92551e+07	+	0	0	0
C18orf8	15395	IR_ENSMMUP00000028297	ENSP00000269221	0.0995	NA	IR_ENSMMUP00000028297	18	16516570	16545628	16531099	+	ENSP00000269221	18	17434861	17466152	1.74505e+07	+	0	0	0
Plk1	7734	IR_ENSMMUP00000032090	ENSP00000410724	0.0995	NA	IR_ENSMMUP00000032090	8	64716820	64718752	64717786	-	ENSP00000410724	8	66521612	66522103	6.65219e+07	-	0	0	0
RBBP5	1554	IR_ENSMMUP00000024749	ENSP00000264515	0.0994	NA	IR_ENSMMUP00000024749	1	165301045	165323584	1.65312e+08	+	ENSP00000264515	1	165872207	165901248	1.65887e+08	+	0	0	0
SLC47A1	14235	IR_ENSMMUP00000003632	ENSP00000378951	0.0994	NA	IR_ENSMMUP00000003632	16	19084299	19128799	19106549	+	ENSP00000378951	16	19826733	19862764	1.98447e+07	+	0	0	0
ASCC1	8400	IR_ENSMMUP00000012398	ENSP00000339404	0.0993	NA	IR_ENSMMUP00000012398	9	64785727	64896296	6.4841e+07	+	ENSP00000339404	9	62717550	62822442	62769996	+	0	0	0
DDB_G0267984	1539	IR_ENSMMUP00000004897	ENSP00000356104	0.0991	NA	IR_ENSMMUP00000004897	1	164572672	164589887	1.64581e+08	+	ENSP00000356104	1	165126141	165147924	1.65137e+08	+	0	0	0
Fam73b	13361	IR_ENSMMUP00000015447	ENSP00000412486	0.0991	NA	IR_ENSMMUP00000015447	15	9780299	9813631	9796965	-	ENSP00000412486	15	9653217	9688074	9.67065e+06	-	0	0	0
ATG4D	15840	IR_ENSMMUP00000015669	ENSP00000311318	0.099	NA	IR_ENSMMUP00000015669	19	10348253	10357856	1.03531e+07	+	ENSP00000311318	19	10546747	10557069	10551908	+	0	0	0
LANCL2	17672	IR_ENSMMUP00000009148	ENSP00000367882	0.099	NA	IR_ENSMMUP00000009148	X	35343373	35429304	3.53863e+07	+	ENSP00000367882	X	36242764	36263551	3.62532e+07	+	0	0	0
P0410E03.25-1	7256	IR_ENSMMUP00000024406	ENSP00000251089	0.0988	NA	IR_ENSMMUP00000024406	7	139946444	139966619	1.39957e+08	-	ENSP00000251089	7	140371132	140391353	1.40381e+08	-	0	0	0
PGLYRP4	1161	IR_ENSMMUP00000009021	ENSP00000352672	0.0987	NA	IR_ENSMMUP00000009021	1	131859022	131876427	1.31868e+08	-	ENSP00000352672	1	132345788	132363423	1.32355e+08	-	0	0	0
POC5	5651	IR_ENSMMUP00000008075	ENSP00000410216	0.0987	NA	IR_ENSMMUP00000008075	6	71873911	71911293	71892602	-	ENSP00000410216	6	72287195	72321288	7.23042e+07	-	0	0	0
NOX5	6550	IR_ENSMMUP00000008193	ENSP00000373518	0.0985	NA	IR_ENSMMUP00000008193	7	47650101	47693014	4.76716e+07	+	ENSP00000373518	7	47346330	47389120	47367725	+	0	0	0
F7	15300	IR_ENSMMUP00000001388	ENSP00000364731	0.0984	NA	IR_ENSMMUP00000001388	17	93229086	93240548	93234817	+	ENSP00000364731	17	93606718	93618533	9.36126e+07	+	0	0	0
VIM	8180	IR_ENSMMUP00000004265	ENSP00000224237	0.0984	NA	IR_ENSMMUP00000004265	9	17524350	17532284	17528317	+	ENSP00000224237	9	17429895	17437658	1.74338e+07	+	0	0	0
BCKDHB	4332	IR_ENSMMUP00000006415	ENSP00000318351	0.0983	NA	IR_ENSMMUP00000006415	4	76796589	77035965	76916277	+	ENSP00000318351	4	78139649	78382037	78260843	+	0	0	0
NAGLU	14630	IR_ENSMMUP00000012278	ENSP00000225927	0.0982	NA	IR_ENSMMUP00000012278	16	52664823	52673692	5.26693e+07	+	ENSP00000225927	16	54672746	54680898	54676822	+	0	0	0
Slc4a4	4947	IR_ENSMMUP00000021080	ENSP00000393557	0.0982	NA	IR_ENSMMUP00000021080	5	58091406	58319970	58205688	-	ENSP00000393557	5	59219802	59553349	5.93866e+07	-	0	0	0
UBE3C	3945	IR_ENSMMUP00000034494	ENSP00000309198	0.0981	NA	IR_ENSMMUP00000034494	3	194246143	194383884	1.94315e+08	+	ENSP00000309198	3	196144168	196280604	196212386	+	0	0	0
OAZ3	1120	IR_ENSMMUP00000039037	ENSP00000313922	0.098	NA	IR_ENSMMUP00000039037	1	130212690	130219374	130216032	+	ENSP00000313922	1	130740067	130743086	1.30742e+08	+	0	0	0
ZNF257	16082	IR_ENSMMUP00000008968	ENSMMUP00000031707	0.098	NA	IR_ENSMMUP00000008968	19	21364019	21365870	2.13649e+07	+	ENSMMUP00000031707	19	21514923	21528120	2.15215e+07	-	0	0	0
Nlrp5	3374	IR_ENSMMUP00000009231	ENSP00000410944	0.0979	NA	IR_ENSMMUP00000009231	3	78399807	78425610	7.84127e+07	-	ENSP00000410944	3	78971288	78997664	78984476	-	0	0	0
Col9a3	8856	IR_ENSMMUP00000022167	ENSP00000341640	0.0977	NA	IR_ENSMMUP00000022167	10	1563194	1569567	1.56638e+06	-	ENSP00000341640	10	1527357	1557413	1542385	-	0	0	0
EOMES	2830	IR_ENSMMUP00000002543	ENSP00000388620	0.0975	NA	IR_ENSMMUP00000002543	2	170108060	170112920	170110490	-	ENSP00000388620	2	172519207	172524278	1.72522e+08	-	0	0	0
PLEKHG2	7142	IR_ENSMMUP00000025193	ENSP00000378183	0.0974	NA	IR_ENSMMUP00000025193	7	127726333	127742285	127734309	+	ENSP00000378183	7	127732523	127749814	1.27741e+08	+	0	0	0
PPP6R2	9740	IR_ENSMMUP00000011912	ENSP00000379095	0.0974	NA	IR_ENSMMUP00000011912	10	94418662	94465890	94442276	+	ENSP00000379095	10	95282399	95330623	95306511	+	0	0	0
MTHFD2	2583	IR_ENSMMUP00000014938	ENSP00000377617	0.0973	NA	IR_ENSMMUP00000014938	2	107337415	107338776	1.07338e+08	-	ENSP00000377617	13	74394010	74410319	7.44022e+07	+	1	0	1
SLC30A4	6400	IR_ENSMMUP00000015106	ENSP00000261867	0.0973	NA	IR_ENSMMUP00000015106	7	23828595	23867774	2.38482e+07	-	ENSP00000261867	7	22661197	22702647	22681922	-	0	0	0
CNOT11	11869	IR_ENSMMUP00000001521	ENSP00000289382	0.0971	NA	IR_ENSMMUP00000001521	13	101196161	101212663	101204412	+	ENSP00000289382	13	100991630	101007951	1.01e+08	+	0	0	0
MYLK2	9155	IR_ENSMMUP00000001300	ENSP00000365152	0.0971	NA	IR_ENSMMUP00000001300	10	32737970	32750002	32743986	-	ENSP00000365152	10	32724859	32741965	32733412	-	0	0	0
PATL2	6386	IR_ENSMMUP00000018774	ENSP00000416673	0.0971	NA	IR_ENSMMUP00000018774	7	23082382	23092884	23087633	-	ENSP00000416673	7	21957426	21967285	2.19624e+07	-	0	0	0
ACOT7	115	IR_ENSMMUP00000005471	ENSP00000367086	0.0969	NA	IR_ENSMMUP00000005471	1	9271945	9400478	9.33621e+06	-	ENSP00000367086	1	9369154	9494882	9432018	-	0	0	0
AGO3	474	IR_ENSMMUP00000008222	ENSP00000362287	0.0969	NA	IR_ENSMMUP00000008222	1	38785522	38894790	38840156	+	ENSP00000362287	1	38966586	39088400	39027493	+	0	0	0
ATF7IP2	16945	IR_ENSMMUP00000007771	ENSP00000348799	0.0969	NA	IR_ENSMMUP00000007771	20	10517470	10562749	1.05401e+07	+	ENSP00000348799	20	10560902	10605400	10583151	+	0	0	0
PCSK9	705	IR_ENSMMUP00000007574	ENSP00000303208	0.0969	NA	IR_ENSMMUP00000007574	1	57888964	57912768	57900866	+	ENSP00000303208	1	58383003	58406830	5.83949e+07	+	0	0	0
NFS1	163	IR_ENSMMUP00000040609	ENSMMUP00000032080	0.0968	NA	IR_ENSMMUP00000040609	1	13894934	13895119	1.3895e+07	+	ENSMMUP00000032080	16	5052624	5052809	5.05272e+06	+	1	0	1
FAM13A	8482	IR_ENSMMUP00000004945	ENSP00000362975	0.0964	NA	IR_ENSMMUP00000004945	9	77925942	78037935	7.79819e+07	+	ENSP00000362975	9	75804105	75915382	7.58597e+07	+	0	0	0
PTPRE	8789	IR_ENSMMUP00000007117	ENSP00000254667	0.0964	NA	IR_ENSMMUP00000007117	9	127689315	127713906	1.27702e+08	+	ENSP00000254667	9	125427280	125468888	125448084	+	0	0	0
ADAM23	11098	IR_ENSMMUP00000015276	ENSP00000363537	0.0962	NA	IR_ENSMMUP00000015276	12	70338667	70507375	70423021	+	ENSP00000363537	12	70168111	70337857	70252984	+	0	0	0
SCAMP2	6602	IR_ENSMMUP00000017034	ENSP00000268099	0.0961	NA	IR_ENSMMUP00000017034	7	53653919	53664267	53659093	-	ENSP00000268099	7	53448612	53479416	53464014	-	0	0	0
SLC4A1	14689	IR_ENSMMUP00000022500	ENSP00000262418	0.0961	NA	IR_ENSMMUP00000022500	16	54341554	54355363	5.43485e+07	-	ENSP00000262418	16	56316900	56330049	5.63235e+07	-	0	0	0
SLC39A5	10284	IR_ENSMMUP00000011375	ENSP00000405360	0.0959	NA	IR_ENSMMUP00000011375	11	53301202	53308206	53304704	+	ENSP00000405360	11	53500269	53508437	53504353	+	0	0	0
SLCO1C1	9969	IR_ENSMMUP00000010839	ENSP00000370964	0.0959	NA	IR_ENSMMUP00000010839	11	21123894	21175882	21149888	+	ENSP00000370964	11	21052351	21104774	2.10786e+07	+	0	0	0
Phf21a	9696	IR_ENSMMUP00000002110	ENSP00000324403	0.0958	NA	IR_ENSMMUP00000002110	10	88879271	89013508	8.89464e+07	-	ENSP00000324403	10	89708267	89748164	8.97282e+07	-	0	0	0
LDLR	15853	IR_ENSMMUP00000004821	ENSP00000252444	0.0957	NA	IR_ENSMMUP00000004821	19	10905686	10951514	10928600	+	ENSP00000252444	19	11128440	11159582	11144011	+	0	0	0
oaf	13102	IR_ENSMMUP00000016066	ENSMMUP00000016066	0.0955	NA	IR_ENSMMUP00000016066	14	118620773	118638588	1.1863e+08	+	ENSMMUP00000016066	14	121199644	121221260	121210452	+	0	0	0
ZNF431	1637	IR_ENSMMUP00000000342	ENSP00000356375	0.0953	NA	IR_ENSMMUP00000000342	1	173335819	173382006	1.73359e+08	+	ENSP00000356375	1	173957462	174002607	1.7398e+08	+	0	0	0
KPNA3	15167	IR_ENSMMUP00000027086	ENSP00000261667	0.0951	NA	IR_ENSMMUP00000027086	17	28520005	28613820	2.85669e+07	-	ENSP00000261667	17	28791795	28846376	2.88191e+07	-	0	0	0
A2ML1	9871	IR_ENSMMUP00000029853	ENSP00000299698	0.095	NA	IR_ENSMMUP00000029853	11	8958245	9012247	8985246	+	ENSP00000299698	11	8915077	8968113	8941595	+	0	0	0
2014-03-04	5446	IR_ENSMMUP00000009264	ENSP00000333181	0.0948	NA	IR_ENSMMUP00000009264	6	16267024	16267374	16267199	-	ENSP00000333181	6	16384483	16500473	16442478	-	0	0	0
GMEB1	396	IR_ENSMMUP00000014947	ENSP00000381890	0.0947	NA	IR_ENSMMUP00000014947	1	31414148	31423841	3.1419e+07	+	ENSP00000381890	1	31605576	31637350	31621463	+	0	0	0
CAD	11468	IR_ENSMMUP00000013443	ENSP00000264705	0.0945	NA	IR_ENSMMUP00000013443	13	27184211	27211080	2.71976e+07	+	ENSP00000264705	13	25372998	25400285	2.53866e+07	+	0	0	0
HTRA3	4716	IR_ENSMMUP00000029846	ENSP00000303766	0.0945	NA	IR_ENSMMUP00000029846	5	461097	498595	479846	-	ENSP00000303766	5	662364	703930	683147	-	0	0	0
S100A13	1171	IR_ENSMMUP00000010664	ENSP00000376400	0.0945	NA	IR_ENSMMUP00000010664	1	132141733	132141885	132141809	-	ENSP00000376400	1	132620008	132627987	1.32624e+08	-	0	0	0
LETM1	7639	IR_ENSMMUP00000029570	ENSP00000369291	0.0944	NA	IR_ENSMMUP00000029570	8	38849558	38866022	38857790	+	ENSP00000369291	8	39227696	39247409	3.92376e+07	+	0	0	0
Ms4a10	12333	IR_ENSMMUP00000000018	ENSP00000311862	0.0944	NA	IR_ENSMMUP00000000018	14	13296953	13305850	1.33014e+07	-	ENSP00000311862	14	13595067	13604569	13599818	-	0	0	0
Syt8	12066	IR_ENSMMUP00000037789	ENSP00000371394	0.0942	NA	IR_ENSMMUP00000037789	14	1743654	1746742	1745198	+	ENSP00000371394	14	1700666	1703436	1702051	+	0	0	0
TRERF1	4163	IR_ENSMMUP00000007363	ENSP00000362013	0.0942	NA	IR_ENSMMUP00000007363	4	42689073	42730651	42709862	-	ENSP00000362013	4	42710034	42751413	4.27307e+07	-	0	0	0
MKNK2	15641	IR_ENSMMUP00000014760	ENSP00000250896	0.0941	NA	IR_ENSMMUP00000014760	19	1817884	1826354	1822119	-	ENSP00000250896	19	1858705	1871162	1.86493e+06	-	0	0	0
Fezf1	3693	IR_ENSMMUP00000028368	ENSP00000411145	0.0937	NA	IR_ENSMMUP00000028368	3	159814141	159816426	1.59815e+08	-	ENSP00000411145	3	161320281	161322997	161321639	-	0	0	0
PDK3	17634	IR_ENSMMUP00000016843	ENSP00000387536	0.0937	NA	IR_ENSMMUP00000016843	X	22296351	22362940	2.23296e+07	+	ENSP00000387536	X	22330527	22403702	2.23671e+07	+	0	0	0
SIPA1L1	1911	IR_ENSMMUP00000015833	ENSP00000355589	0.0936	NA	IR_ENSMMUP00000015833	1	224511577	224574407	224542992	+	ENSP00000355589	1	225718974	225835360	225777167	+	0	0	0
IL6R	1192	IR_ENSMMUP00000030261	ENSP00000357470	0.0935	NA	IR_ENSMMUP00000030261	1	132946083	133004464	1.32975e+08	+	ENSP00000357470	1	133451141	133487449	133469295	+	0	0	0
Odf3	9748	IR_ENSP00000400710	ENSP00000400710	0.0935	NA	IR_ENSP00000400710	10	94552331	94553961	94553146	-	ENSP00000400710	10	95415798	95416920	95416359	-	0	0	0
RAB25	1241	IR_ENSMMUP00000029360	ENSP00000354376	0.0934	NA	IR_ENSMMUP00000029360	1	134659032	134668288	134663660	+	ENSP00000354376	1	135158334	135167422	135162878	+	0	0	0
SPIN1	13844	IR_ENSMMUP00000021407	ENSP00000365019	0.0934	NA	IR_ENSMMUP00000021407	15	96878148	96905022	96891585	+	ENSP00000365019	15	97769841	97817783	97793812	+	0	0	0
P04438	7443	IR_ENSP00000375043	ENSP00000375043	0.0932	NA	IR_ENSP00000375043	7	169595064	169595503	1.69595e+08	-	ENSP00000375043	7	169979330	169979772	169979551	-	0	0	0
ZNF195	5599	IR_ENSMMUP00000034589	ENSMMUP00000034589	0.093	NA	IR_ENSMMUP00000034589	6	63948314	64030913	6.39896e+07	-	ENSMMUP00000034589	19	55317695	55317823	55317759	-	1	0	1
LPCAT4	6275	IR_ENSMMUP00000027554	ENSP00000317300	0.093	NA	IR_ENSMMUP00000027554	7	12603669	12611271	12607470	-	ENSP00000317300	7	11483907	11491226	1.14876e+07	-	0	0	0
LAS1L	17839	IR_ENSMMUP00000005232	ENSP00000363944	0.0929	NA	IR_ENSMMUP00000005232	X	64075356	64097144	64086250	-	ENSP00000363944	X	64735884	64758254	64747069	-	0	0	0
GONST5	76	IR_ENSMMUP00000040674	ENSP00000367931	0.0928	NA	IR_ENSMMUP00000040674	1	4731087	4748831	4739959	-	ENSP00000367931	1	4873117	4890279	4881698	-	0	0	0
PAXBP1	3058	IR_ENSMMUP00000016130	ENSP00000328992	0.0926	NA	IR_ENSMMUP00000016130	3	13756663	13793351	13775007	+	ENSP00000328992	3	13884590	13921640	13903115	+	0	0	0
Rasl11a	9961	IR_ENSMMUP00000001273	ENSP00000229002	0.0925	NA	IR_ENSMMUP00000001273	11	18456871	18466059	18461465	-	ENSP00000229002	11	18376683	18386666	1.83817e+07	-	0	0	0
F7E5Q9	14535	IR_ENSMMUP00000011978	ENSP00000300651	0.0921	NA	IR_ENSMMUP00000011978	16	49488025	49522231	49505128	-	ENSP00000300651	16	32345250	32391873	3.23686e+07	+	0	0	0
PTK2	8019	IR_ENSMMUP00000003126	ENSP00000378649	0.0921	NA	IR_ENSMMUP00000003126	8	143231867	143334573	143283220	-	ENSP00000378649	8	145596872	145844912	145720892	-	0	0	0
Nova2	16406	IR_ENSMMUP00000005460	ENSMMUP00000005460	0.092	NA	IR_ENSMMUP00000005460	19	52461272	52475402	52468337	-	ENSMMUP00000005460	19	52035164	52048842	52042003	-	0	0	0
RCBTB2	15156	IR_ENSMMUP00000023270	ENSP00000396662	0.092	NA	IR_ENSMMUP00000023270	17	27281933	27313433	27297683	-	ENSP00000396662	17	27530664	27562973	2.75468e+07	-	0	0	0
CAPZB	258	IR_ENSMMUP00000009052	ENSMMUP00000009052	0.0919	NA	IR_ENSMMUP00000009052	1	21995968	22078516	22037242	-	ENSMMUP00000009052	1	22144188	22225919	2.21851e+07	-	0	0	0
PDIA6	11377	IR_ENSMMUP00000016899	ENSP00000371024	0.0919	NA	IR_ENSMMUP00000016899	13	10877643	10912635	10895139	-	ENSP00000371024	13	9029743	9064494	9.04712e+06	-	0	0	0
VSTM2L	3360	IR_ENSMMUP00000001744	ENSP00000384701	0.0918	NA	IR_ENSMMUP00000001744	3	71793802	71801224	71797513	-	ENSP00000384701	3	72152143	72178705	72165424	-	0	0	0
ACADL	11127	IR_ENSMMUP00000013785	ENSP00000233710	0.0917	NA	IR_ENSMMUP00000013785	12	73959743	73997572	7.39787e+07	-	ENSP00000233710	12	73798977	73836455	73817716	-	0	0	0
klhl40a	2465	IR_ENSMMUP00000039027	ENSP00000287777	0.0915	NA	IR_ENSMMUP00000039027	2	93879799	93885972	9.38829e+07	-	ENSP00000287777	2	95244714	95250919	9.52478e+07	-	0	0	0
PRSS54	17254	IR_ENSMMUP00000025563	ENSP00000219301	0.0915	NA	IR_ENSMMUP00000025563	20	56629702	56644267	5.6637e+07	-	ENSP00000219301	20	56598415	56613697	56606056	-	0	0	0
SLC11A1	11158	IR_ENSMMUP00000017559	ENSP00000233202	0.0915	NA	IR_ENSMMUP00000017559	12	82216836	82230428	82223632	+	ENSP00000233202	12	82098618	82113042	82105830	+	0	0	0
ST13	13015	IR_ENSMMUP00000026692	ENSMMUP00000026692	0.0915	NA	IR_ENSMMUP00000026692	14	110737222	110738305	1.10738e+08	-	ENSMMUP00000026692	14	113249896	113250930	113250413	-	0	0	0
BCL3	16365	IR_ENSMMUP00000018114	ENSP00000164227	0.0912	NA	IR_ENSMMUP00000018114	19	51184384	51195704	51190044	+	ENSP00000164227	19	50785721	50794564	5.07901e+07	+	0	0	0
SLCO1B3	9970	IR_ENSMMUP00000009548	ENSP00000370952	0.0912	NA	IR_ENSMMUP00000009548	11	21219283	21305987	21262635	+	ENSP00000370952	11	21172672	21382762	21277717	+	0	0	0
NOS2	14255	IR_ENSMMUP00000018435	ENSP00000327251	0.091	NA	IR_ENSMMUP00000018435	16	22925218	22966843	2.2946e+07	-	ENSP00000327251	16	23621845	23669618	2.36457e+07	-	0	0	0
Fam213b	17538	IR_ENSMMUP00000028543	ENSP00000364382	0.0909	NA	IR_ENSMMUP00000028543	X	2397952	2398407	2.39818e+06	+	ENSP00000364382	15	110449672	110463458	110456565	-	1	0	1
SARDH	5334	IR_ENSMMUP00000034512	ENSMMUP00000034891	0.0909	NA	IR_ENSMMUP00000034512	5	167851654	167888541	1.6787e+08	-	ENSMMUP00000034891	7	126656918	126658765	1.26658e+08	+	1	0	1
RND2	14659	IR_ENSMMUP00000034389	ENSP00000225973	0.0909	NA	IR_ENSMMUP00000034389	16	53158149	53162131	53160140	+	ENSP00000225973	16	55170356	55175055	5.51727e+07	+	0	0	0
PEBP1	2122	IR_ENSMMUP00000039812	ENSMMUP00000039812	0.0908	NA	IR_ENSMMUP00000039812	2	46003640	46004140	46003890	+	ENSMMUP00000039812	2	46088329	46088904	4.60886e+07	+	0	0	0
KDM7A	3788	IR_ENSMMUP00000010640	ENSP00000380692	0.0907	NA	IR_ENSMMUP00000010640	3	177580673	177669072	1.77625e+08	-	ENSP00000380692	3	179412433	179461505	179436969	-	0	0	0
SIRPB1	9202	IR_ENSMMUP00000024296	ENSP00000305529	0.0907	NA	IR_ENSMMUP00000024296	10	34893283	34957368	3.49253e+07	-	ENSP00000305529	10	35970079	35995437	35982758	-	0	0	0
OR52J3	12750	IR_ENSP00000369728	ENSP00000369728	0.0905	NA	IR_ENSP00000369728	14	68559566	68560948	68560257	-	ENSP00000369728	12	14821916	14822844	14822380	-	1	0	1
TRIM10	3957	TRIM10	ENSP00000395598	0.0905	NA	TRIM10	4	29309377	29316512	2.93129e+07	-	ENSP00000395598	4	30423120	30429955	3.04265e+07	-	0	0	0
CYTIP	10853	IR_ENSMMUP00000018621	ENSP00000264192	0.0904	NA	IR_ENSMMUP00000018621	12	21012696	21041551	2.10271e+07	-	ENSP00000264192	12	20577755	20606518	2.05921e+07	-	0	0	0
PARVG	9689	IR_ENSMMUP00000018661	ENSP00000388613	0.0904	NA	IR_ENSMMUP00000018661	10	88177935	88202499	88190217	+	ENSP00000388613	10	89013328	89037480	89025404	+	0	0	0
Pip5kl1	13858	IR_ENSMMUP00000038902	ENSP00000373399	0.0904	NA	IR_ENSMMUP00000038902	15	98636534	98639191	9.86379e+07	+	ENSP00000373399	15	10849103	10858114	1.08536e+07	+	0	0	0
CLDN18	2751	IR_ENSMMUP00000012605	ENSP00000183605	0.0903	NA	IR_ENSMMUP00000012605	2	149805091	149837668	1.49821e+08	-	ENSP00000183605	2	152336476	152357165	1.52347e+08	-	0	0	0
OR7D4	15806	IR_ENSP00000310488	ENSP00000310488	0.0903	NA	IR_ENSP00000310488	19	9141313	9142243	9141778	+	ENSP00000310488	19	9271431	9272367	9271899	-	0	0	0
B3GAT3	12284	IR_ENSMMUP00000037366	ENSP00000265471	0.0902	NA	IR_ENSMMUP00000037366	14	11469487	11476495	11472991	+	ENSP00000265471	14	11775491	11781898	1.17787e+07	+	0	0	0
POLH	4197	IR_ENSMMUP00000011676	ENSP00000361310	0.0902	NA	IR_ENSMMUP00000011676	4	44074447	44104630	4.40895e+07	+	ENSP00000361310	4	44091651	44123484	4.41076e+07	+	0	0	0
SUCLG2	2223	IR_ENSMMUP00000012680	ENSP00000419325	0.0901	NA	IR_ENSMMUP00000012680	2	68525714	68799874	68662794	+	ENSP00000419325	2	69983991	70276760	7.01304e+07	+	0	0	0
AQP1	3454	IR_ENSMMUP00000035200	ENSP00000265299	0.09	NA	IR_ENSMMUP00000035200	3	95331165	95463599	95397382	-	ENSP00000265299	3	95920275	96050843	95985559	-	0	0	0
EMC10	16541	IR_ENSMMUP00000031501	ENSMMUP00000031501	0.0899	NA	IR_ENSMMUP00000031501	19	56684991	56691562	5.66883e+07	+	ENSMMUP00000031501	19	56468276	56474740	56471508	+	0	0	0
SIN3B	15992	IR_ENSMMUP00000031764	ENSP00000369131	0.0899	NA	IR_ENSMMUP00000031764	19	16381526	16430679	1.64061e+07	+	ENSP00000369131	19	16768865	16817748	1.67933e+07	+	0	0	0
CASP8	11062	IR_ENSMMUP00000037892	ENSP00000351273	0.0898	NA	IR_ENSMMUP00000037892	12	65022289	65048028	6.50352e+07	+	ENSP00000351273	12	64803441	64829042	6.48162e+07	+	0	0	0
HNRNPL	16241	IR_ENSMMUP00000006484	ENSP00000388079	0.0896	NA	IR_ENSMMUP00000006484	19	45174667	45187866	4.51813e+07	-	ENSP00000388079	19	45269352	45279905	4.52746e+07	-	0	0	0
ASB9	17583	IR_ENSMMUP00000006459	ENSP00000369855	0.0893	NA	IR_ENSMMUP00000006459	X	12981960	13004497	1.29932e+07	-	ENSP00000369855	X	12921445	12947791	12934618	-	0	0	0
GGA2	17042	IR_ENSMMUP00000027026	ENSP00000311962	0.0893	NA	IR_ENSMMUP00000027026	20	21966327	22009509	21987918	-	ENSP00000311962	20	22024942	22053350	22039146	-	0	0	0
DSCAML1	13047	IR_ENSMMUP00000010242	ENSP00000315465	0.0892	NA	IR_ENSMMUP00000010242	14	115832283	115924443	115878363	-	ENSP00000315465	14	118367491	118471740	1.1842e+08	-	0	0	0
KYNU	10819	IR_ENSMMUP00000028095	ENSP00000386731	0.0891	NA	IR_ENSMMUP00000028095	12	6427010	6583579	6.50529e+06	+	ENSP00000386731	12	5797044	5953952	5875498	+	0	0	0
Mlxipl	3313	IR_ENSMMUP00000035366	ENSP00000320886	0.0891	NA	IR_ENSMMUP00000035366	3	51130034	51150750	51140392	-	ENSP00000320886	3	51470849	51503186	5.1487e+07	-	0	0	0
CLNK	4756	IR_ENSMMUP00000023361	ENSP00000390744	0.0889	NA	IR_ENSMMUP00000023361	5	5390127	5469915	5430021	-	ENSP00000390744	5	5658069	5764688	5.71138e+06	-	0	0	0
ACSBG1	6636	IR_ENSMMUP00000015536	ENSP00000258873	0.0888	NA	IR_ENSMMUP00000015536	7	57206502	57270151	5.72383e+07	-	ENSP00000258873	7	56643539	56707720	5.66756e+07	-	0	0	0
DAGLA	12308	IR_ENSMMUP00000012260	ENSP00000257215	0.0888	NA	IR_ENSMMUP00000012260	14	12340812	12365850	12353331	-	ENSP00000257215	14	12625568	12650719	1.26381e+07	-	0	0	0
CAPN2	11507	IR_ENSMMUP00000036637	ENSP00000385247	0.0887	NA	IR_ENSMMUP00000036637	13	31214853	31241374	3.12281e+07	-	ENSP00000385247	13	29402460	29431639	2.9417e+07	-	0	0	0
Fam53a	24	IR_ENSMMUP00000010966	ENSP00000405072	0.0886	NA	IR_ENSMMUP00000010966	1	2302475	2331313	2316894	+	ENSP00000405072	1	2282051	2310279	2296165	+	0	0	0
ZWILCH	6531	IR_ENSMMUP00000033474	ENSP00000311429	0.0886	NA	IR_ENSMMUP00000033474	7	45039061	45083067	45061064	+	ENSP00000311429	7	44714030	44757535	4.47358e+07	+	0	0	0
MAVS	9241	IR_ENSMMUP00000022556	ENSP00000401980	0.0885	NA	IR_ENSMMUP00000022556	10	37185579	37197310	3.71914e+07	+	ENSP00000401980	10	38227432	38238322	38232877	+	0	0	0
RBM48	5181	IR_ENSMMUP00000011554	ENSP00000395541	0.0885	NA	IR_ENSMMUP00000011554	5	118892126	118893381	1.18893e+08	+	ENSP00000395541	5	120318534	120319174	120318854	+	0	0	0
Fgfr2	8744	IR_ENSMMUP00000012567	ENSP00000309878	0.0884	NA	IR_ENSMMUP00000012567	9	121100586	121173236	121136911	-	ENSP00000309878	9	118849985	118965667	118907826	-	0	0	0
ZNF480	16587	IR_ENSMMUP00000026637	ENSP00000417424	0.0884	NA	IR_ENSMMUP00000026637	19	58360696	58370491	5.83656e+07	+	ENSP00000417424	19	58101454	58122377	5.81119e+07	+	0	0	0
CDH1	17335	IR_ENSMMUP00000015552	ENSP00000261769	0.0882	NA	IR_ENSMMUP00000015552	20	67161770	67194571	6.71782e+07	+	ENSP00000261769	20	67097912	67197419	6.71477e+07	+	0	0	0
NFXL1	13625	IR_ENSMMUP00000009091	ENSP00000242315	0.0882	NA	IR_ENSMMUP00000009091	15	42566338	42573228	42569783	-	ENSP00000242315	15	43427225	43434070	4.34306e+07	-	0	0	0
SIRPB1	9201	IR_ENSMMUP00000024304	ENSP00000371018	0.0882	NA	IR_ENSMMUP00000024304	10	34869738	34887195	3.48785e+07	-	ENSP00000371018	10	35880269	35962304	3.59213e+07	-	0	0	0
WFDC1	17459	IR_ENSMMUP00000005923	ENSMMUP00000005923	0.0882	NA	IR_ENSMMUP00000005923	20	82426708	82457447	8.24421e+07	+	ENSMMUP00000005923	20	82575138	82605786	82590462	+	0	0	0
DCAF17	10920	IR_ENSMMUP00000030764	ENSP00000364404	0.0881	NA	IR_ENSMMUP00000030764	12	35120195	35148452	3.51343e+07	+	ENSP00000364404	12	34763383	34809323	34786353	+	0	0	0
AIRE	2964	IR_ENSMMUP00000005576	ENSMMUP00000005576	0.0879	NA	IR_ENSMMUP00000005576	3	2422685	2435684	2.42918e+06	-	ENSMMUP00000005576	3	2450346	2462180	2456263	-	0	0	0
CENPT	17313	IR_ENSMMUP00000010254	ENSP00000400140	0.0877	NA	IR_ENSMMUP00000010254	20	66157466	66162888	66160177	-	ENSP00000400140	20	66139174	66144636	66141905	-	0	0	0
OsJ_05902	3306	IR_ENSMMUP00000029988	ENSP00000309126	0.0877	NA	IR_ENSMMUP00000029988	3	50820812	50826044	50823428	-	ENSP00000309126	3	51178629	51183168	5.11809e+07	-	0	0	0
ARHGAP40	9050	IR_ENSMMUP00000003686	ENSP00000362442	0.0875	NA	IR_ENSMMUP00000003686	10	25806202	25817997	2.58121e+07	-	ENSP00000362442	10	25847227	25874898	2.58611e+07	-	0	0	0
PODN	672	IR_ENSMMUP00000040165	ENSMMUP00000040165	0.0874	NA	IR_ENSMMUP00000040165	1	55942528	55962820	55952674	+	ENSMMUP00000040165	1	56418360	56431607	5.6425e+07	+	0	0	0
Sp5	10915	IR_ENSMMUP00000003619	ENSP00000364430	0.0874	NA	IR_ENSMMUP00000003619	12	34392306	34394194	34393250	+	ENSP00000364430	12	34050542	34052319	3.40514e+07	+	0	0	0
PRPF40A	10842	IR_ENSMMUP00000038343	ENSP00000386458	0.0873	NA	IR_ENSMMUP00000038343	12	16306810	16370381	1.63386e+07	-	ENSP00000386458	12	15856264	15920309	1.58883e+07	-	0	0	0
RTN1	7103	IR_ENSMMUP00000015691	ENSP00000267484	0.0873	NA	IR_ENSMMUP00000015691	7	122609438	122889956	122749697	-	ENSP00000267484	7	122622759	122776332	1.227e+08	-	0	0	0
PARP8	6569	IR_ENSMMUP00000030884	ENSP00000287196	0.087	NA	IR_ENSMMUP00000030884	7	50890562	50915035	5.09028e+07	-	ENSP00000287196	7	50661330	50687287	5.06743e+07	-	0	0	0
PRIM1	10303	IR_ENSMMUP00000006021	ENSP00000350491	0.0869	NA	IR_ENSMMUP00000006021	11	53817946	53825111	5.38215e+07	-	ENSP00000350491	11	54050709	54073699	54062204	-	0	0	0
DKFZp470D2211	13460	IR_ENSMMUP00000011225	ENSP00000265132	0.0868	NA	IR_ENSMMUP00000011225	15	22051419	22069281	22060350	+	ENSP00000265132	15	21987427	22005256	2.19963e+07	+	0	0	0
AKAP10	14240	IR_ENSMMUP00000035109	ENSP00000225737	0.0867	NA	IR_ENSMMUP00000035109	16	19427969	19492530	1.94602e+07	-	ENSP00000225737	16	20181831	20252899	20217365	-	0	0	0
BCL7A	10735	IR_ENSMMUP00000016616	ENSP00000261822	0.0864	NA	IR_ENSMMUP00000016616	11	123124047	123154085	123139066	+	ENSP00000261822	11	123965488	123996782	123981135	+	0	0	0
NAP1L3	17948	IR_ENSMMUP00000016678	ENSMMUP00000016678	0.0863	NA	IR_ENSMMUP00000016678	X	92356834	92358360	92357597	-	ENSMMUP00000016678	X	92923953	92925440	9.29247e+07	-	0	0	0
RNF130	6207	IR_ENSMMUP00000017546	ENSP00000377044	0.0863	NA	IR_ENSMMUP00000017546	6	176651349	176753987	176702668	-	ENSP00000377044	6	178926341	178999361	178962851	-	0	0	0
Mrm1	14509	IR_ENSMMUP00000000835	ENSMMUP00000000835	0.0862	NA	IR_ENSMMUP00000000835	16	46584190	46590656	46587423	+	ENSMMUP00000000835	16	48592149	48598632	4.85954e+07	+	0	0	0
NKTR	2467	IR_ENSMMUP00000027970	ENSP00000232978	0.0862	NA	IR_ENSMMUP00000027970	2	93926104	93972083	9.39491e+07	-	ENSP00000232978	2	95290185	95336970	9.53136e+07	-	0	0	0
Med25	16522	IR_ENSMMUP00000026565	ENSMMUP00000026565	0.086	NA	IR_ENSMMUP00000026565	19	56099286	56117655	5.61085e+07	+	ENSMMUP00000026565	19	55881522	55897878	55889700	+	0	0	0
WDR18	15610	IR_ENSMMUP00000032024	ENSP00000251289	0.086	NA	IR_ENSMMUP00000032024	19	731919	741542	736730	+	ENSP00000251289	19	733478	743293	738386	+	0	0	0
P01600	11814	IR_ENSMMUP00000036335	ENSP00000418903	0.0859	NA	IR_ENSMMUP00000036335	13	90246706	90247293	9.0247e+07	-	ENSP00000418903	13	90117053	90117527	90117290	-	0	0	0
Q4R5A0	184	IR_ENSMMUP00000030869	ENSP00000416338	0.0858	NA	IR_ENSMMUP00000030869	1	15102716	15121484	15112100	+	ENSP00000416338	1	15203877	15225222	1.52145e+07	+	0	0	0
TMEM50B	7921	IR_ENSMMUP00000018079	ENSMMUP00000018079	0.0857	NA	IR_ENSMMUP00000018079	8	108476035	108476571	108476303	+	ENSMMUP00000018079	8	110827549	110827983	110827766	+	0	0	0
Srsf2	14890	IR_ENSMMUP00000029501	ENSP00000350877	0.0856	NA	IR_ENSMMUP00000029501	16	72096588	72097584	72097086	-	ENSP00000350877	16	74329174	74330074	74329624	-	0	0	0
sulA	6956	IR_ENSMMUP00000012443	ENSP00000336854	0.0856	NA	IR_ENSMMUP00000012443	7	87338166	87340629	8.73394e+07	-	ENSP00000336854	7	86671789	86674477	86673133	-	0	0	0
HBG1	12735	IR_ENSMMUP00000031232	ENSP00000369597	0.0855	NA	IR_ENSMMUP00000031232	14	68151793	68153268	6.81525e+07	+	ENSP00000369597	14	68459877	68461317	68460597	+	0	0	0
Cbln2	15564	IR_ENSMMUP00000013661	ENSP00000269503	0.0854	NA	IR_ENSMMUP00000013661	18	66067883	66071826	6.60699e+07	-	ENSP00000269503	18	66956283	66960161	66958222	-	0	0	0
CD320	15784	IR_ENSMMUP00000021947	ENSP00000301458	0.0853	NA	IR_ENSMMUP00000021947	19	8245777	8251973	8248875	-	ENSP00000301458	19	8408158	8414035	8.4111e+06	-	0	0	0
ESYT3	2744	IR_ENSMMUP00000010190	ENSP00000374218	0.0853	NA	IR_ENSMMUP00000010190	2	149348361	149384649	149366505	-	ENSP00000374218	2	151870226	151913908	151892067	-	0	0	0
Eme1	16826	IR_ENSMMUP00000024462	ENSP00000303779	0.0849	NA	IR_ENSMMUP00000024462	20	1759357	1762455	1760906	+	ENSP00000303779	20	1775970	1778706	1777338	+	0	0	0
CEACAM4	16308	IR_ENSMMUP00000023790	ENSP00000403837	0.0848	NA	IR_ENSMMUP00000023790	19	47963302	47973395	4.79683e+07	-	ENSP00000403837	19	48030449	48037755	48034102	-	0	0	0
FAM50A	18282	IR_ENSMMUP00000007277	ENSP00000377225	0.0848	NA	IR_ENSMMUP00000007277	X	152467245	152473433	152470339	+	ENSP00000377225	X	153961305	153966995	153964150	+	0	0	0
LRRC37B	14676	IR_ENSMMUP00000004282	ENSMMUP00000004282	0.0847	NA	IR_ENSMMUP00000004282	16	53997986	54002349	5.40002e+07	-	ENSMMUP00000004282	16	55966658	55971016	55968837	-	0	0	0
AK9	4644	IR_ENSMMUP00000027045	ENSP00000344637	0.0846	NA	IR_ENSMMUP00000027045	4	154838563	154882540	1.54861e+08	+	ENSP00000344637	4	156537591	156651486	1.56595e+08	+	0	0	0
ARPC1A	3212	IR_ENSMMUP00000025414	ENSP00000262942	0.0845	NA	IR_ENSMMUP00000025414	3	46543222	46576214	46559718	+	ENSP00000262942	3	46962245	46995048	4.69786e+07	+	0	0	0
HIBADH	3473	IR_ENSMMUP00000030452	ENSP00000265395	0.0845	NA	IR_ENSMMUP00000030452	3	98565422	98705633	9.86355e+07	+	ENSP00000265395	3	99140485	99282487	99211486	+	0	0	0
SLC26A4	3647	IR_ENSMMUP00000025145	ENSP00000265715	0.0845	NA	IR_ENSMMUP00000025145	3	145083174	145134864	145109019	+	ENSP00000265715	3	146539027	146585921	146562474	+	0	0	0
Vwa2	8704	IR_ENSMMUP00000029643	ENSP00000376708	0.0845	NA	IR_ENSMMUP00000029643	9	113909668	113946907	1.13928e+08	+	ENSP00000376708	9	111600076	111639750	111619913	+	0	0	0
RRP1B	2975	IR_ENSMMUP00000000139	ENSP00000339145	0.0844	NA	IR_ENSMMUP00000000139	3	3033299	3069867	3051583	-	ENSP00000339145	3	3069378	3105562	3087470	-	0	0	0
daw1	11226	IR_ENSMMUP00000017426	ENSP00000311899	0.0842	NA	IR_ENSMMUP00000017426	12	91758335	91813740	9.1786e+07	+	ENSP00000311899	12	91668522	91726300	91697411	+	0	0	0
MATN3	11402	IR_ENSMMUP00000002108	ENSP00000383894	0.0841	NA	IR_ENSMMUP00000002108	13	19889852	19910281	1.99001e+07	-	ENSP00000383894	13	18042091	18063496	1.80528e+07	-	0	0	0
GPN1	11488	IR_ENSMMUP00000025961	ENSP00000264718	0.0839	NA	IR_ENSMMUP00000025961	13	27609859	27630444	2.76202e+07	+	ENSP00000264718	13	25776487	25796522	2.57865e+07	+	0	0	0
PKP4	13311	IR_ENSMMUP00000001251	ENSP00000361025	0.0839	NA	IR_ENSMMUP00000001251	15	5141310	5146385	5.14385e+06	-	ENSP00000361025	15	5004830	5036014	5020422	-	0	0	0
COPA	1333	IR_ENSMMUP00000028777	ENSP00000357048	0.0838	NA	IR_ENSMMUP00000028777	1	138911763	138961348	1.38937e+08	-	ENSP00000357048	1	139446223	139498869	139472546	-	0	0	0
PLSCR4	2706	IR_ENSMMUP00000038565	ENSP00000347038	0.0837	NA	IR_ENSMMUP00000038565	2	141570256	141596946	141583601	+	ENSP00000347038	2	144058456	144089502	144073979	+	0	0	0
MAN2A1	5757	IR_ENSMMUP00000004423	ENSP00000261483	0.0835	NA	IR_ENSMMUP00000004423	6	106001716	106173721	1.06088e+08	+	ENSP00000261483	6	106976000	107149046	107062523	+	0	0	0
FAM154A	6671	IR_ENSP00000403743	ENSP00000403743	0.0833	NA	IR_ENSP00000403743	7	61424255	61427121	61425688	+	ENSP00000403743	7	60855406	60855585	6.08555e+07	+	0	0	0
PPIB	6499	IR_ENSMMUP00000027805	ENSP00000300026	0.0832	NA	IR_ENSMMUP00000027805	7	42549539	42556882	4.25532e+07	-	ENSP00000300026	7	42208813	42216567	42212690	-	0	0	0
A4GALT	9672	IR_ENSMMUP00000036949	ENSP00000384794	0.0831	NA	IR_ENSMMUP00000036949	10	86672852	86674188	86673520	-	ENSP00000384794	10	87500748	87501806	87501277	-	0	0	0
INPP5D	11262	IR_ENSMMUP00000012784	ENSP00000352575	0.0831	NA	IR_ENSMMUP00000012784	12	97029033	97090571	97059802	+	ENSP00000352575	12	96876150	97028595	9.69524e+07	+	0	0	0
PCSK1N	17742	IR_ENSMMUP00000021642	ENSP00000218230	0.0831	NA	IR_ENSMMUP00000021642	X	46696375	46697582	4.6697e+07	-	ENSP00000218230	X	47538367	47542398	4.75404e+07	-	0	0	0
DMBT1	8752	IR_ENSMMUP00000027826	ENSP00000357911	0.0828	NA	IR_ENSMMUP00000027826	9	122218018	122265551	1.22242e+08	+	ENSP00000357911	9	119939190	120018919	1.19979e+08	+	0	0	0
RHEBL1	10110	IR_ENSMMUP00000020644	ENSP00000301068	0.0828	NA	IR_ENSMMUP00000020644	11	46194363	46198678	4.61965e+07	-	ENSP00000301068	11	46318654	46323466	46321060	-	0	0	0
Msrb3	10369	IR_ENSMMUP00000004889	ENSP00000347324	0.0827	NA	IR_ENSMMUP00000004889	11	62353422	62510348	62431885	+	ENSP00000347324	11	62586096	62776086	62681091	+	0	0	0
MPHOSPH10	11695	IR_ENSMMUP00000011012	ENSP00000244230	0.0826	NA	IR_ENSMMUP00000011012	13	71381313	71401157	71391235	+	ENSP00000244230	13	71374361	71395438	7.13849e+07	+	0	0	0
RTN4RL2	12399	IR_ENSMMUP00000014393	ENSP00000335397	0.0826	NA	IR_ENSMMUP00000014393	14	15940368	15956281	1.59483e+07	-	ENSP00000335397	14	16257027	16266361	16261694	-	0	0	0
BCAT1	9986	IR_ENSMMUP00000016030	ENSP00000261192	0.0825	NA	IR_ENSMMUP00000016030	11	25089905	25175903	25132904	-	ENSP00000261192	11	25055652	25128841	2.50922e+07	-	0	0	0
BIRC6	11518	IR_ENSMMUP00000012271	ENSP00000393596	0.0825	NA	IR_ENSMMUP00000012271	13	32386353	32640829	32513591	+	ENSP00000393596	13	30573713	30830380	3.0702e+07	+	0	0	0
TOMM34	9014	IR_ENSMMUP00000017357	ENSP00000361900	0.0825	NA	IR_ENSMMUP00000017357	10	19471852	19489097	1.94805e+07	+	ENSP00000361900	10	19472781	19490053	19481417	+	0	0	0
THBS2	4704	IR_ENSMMUP00000031109	ENSP00000355751	0.0824	NA	IR_ENSMMUP00000031109	4	166722941	166753637	166738289	-	ENSP00000355751	4	168469903	168503777	168486840	-	0	0	0
CPN1	8604	IR_ENSMMUP00000024684	ENSP00000359446	0.0823	NA	IR_ENSMMUP00000024684	9	99645203	99685327	99665265	-	ENSP00000359446	9	97216537	97252640	9.72346e+07	-	0	0	0
RBPJL	9004	IR_ENSMMUP00000004541	ENSP00000341243	0.0823	NA	IR_ENSMMUP00000004541	10	19136243	19144730	1.91405e+07	-	ENSP00000341243	10	19128209	19138513	19133361	-	0	0	0
C8orf74	17133	IR_ENSMMUP00000027475	ENSP00000388165	0.0822	NA	IR_ENSMMUP00000027475	20	28833015	28836744	2.88349e+07	-	ENSP00000388165	20	28981756	28985912	28983834	-	0	0	0
RAD52	9766	IR_ENSMMUP00000024536	ENSP00000351284	0.0822	NA	IR_ENSMMUP00000024536	11	903241	927491	915366	-	ENSP00000351284	11	898040	916828	907434	-	0	0	0
Rnf111	15464	IR_ENSMMUP00000022680	ENSP00000269439	0.0822	NA	IR_ENSMMUP00000022680	18	39486797	39509861	39498329	+	ENSP00000269439	18	40458283	40482657	40470470	+	0	0	0
Mnd1	5259	IR_ENSMMUP00000006548	ENSP00000240488	0.0821	NA	IR_ENSMMUP00000006548	5	145543005	145616130	1.4558e+08	+	ENSP00000240488	5	147062397	147130651	147096524	+	0	0	0
Hmcn1	4006	C6orf27	ENSP00000406943	0.0818	NA	C6orf27	4	31706963	31718249	31712606	-	ENSP00000406943	4	31990878	32002463	3.19967e+07	-	0	0	0
CSPG4	6630	IR_ENSMMUP00000033393	ENSMMUP00000033393	0.0817	NA	IR_ENSMMUP00000033393	7	56920772	56923616	56922194	+	ENSMMUP00000033393	7	54037363	54040184	5.40388e+07	-	0	1	1
ACAP2	14086	IR_ENSMMUP00000008167	ENSP00000158762	0.0817	NA	IR_ENSMMUP00000008167	16	7073333	7087629	7080481	+	ENSP00000158762	16	7645064	7658884	7651974	+	0	0	0
CACNA1G	14429	IR_ENSMMUP00000022711	ENSMMUP00000022711	0.0817	NA	IR_ENSMMUP00000022711	16	34802861	34868418	3.48356e+07	+	ENSMMUP00000022711	16	36773418	36841759	3.68076e+07	+	0	0	0
MYO1C	13960	IR_ENSMMUP00000003176	ENSP00000352834	0.0816	NA	IR_ENSMMUP00000003176	16	1257946	1287477	1.27271e+06	-	ENSP00000352834	16	1783349	1812431	1797890	-	0	0	0
tbc-8	13980	IR_ENSMMUP00000028980	ENSP00000268989	0.0816	NA	IR_ENSMMUP00000028980	16	2129750	2173581	2.15167e+06	+	ENSP00000268989	16	2670528	2713983	2.69226e+06	+	0	0	0
SFXN4	8730	IR_ENSMMUP00000010868	ENSP00000347924	0.0814	NA	IR_ENSMMUP00000010868	9	118761943	118787028	1.18774e+08	-	ENSP00000347924	9	116485653	116509219	116497436	-	0	0	0
ZNF415	16597	IR_ENSMMUP00000014090	ENSP00000396492	0.0812	NA	IR_ENSMMUP00000014090	19	59217392	59234601	5.9226e+07	-	ENSP00000396492	19	58929820	58938004	58933912	-	0	0	0
Nradd	2405	IR_ENSMMUP00000024999	ENSMMUP00000024999	0.0809	NA	IR_ENSMMUP00000024999	2	89528013	89529610	8.95288e+07	-	ENSMMUP00000024999	2	90881477	90883092	9.08823e+07	-	0	0	0
KIAA0226	15148	IR_ENSMMUP00000012915	ENSP00000396935	0.0807	NA	IR_ENSMMUP00000012915	17	25225676	25260329	2.5243e+07	-	ENSP00000396935	17	25457563	25486311	25471937	-	0	0	0
Vgll2	4599	IR_ENSMMUP00000031270	ENSP00000320957	0.0807	NA	IR_ENSMMUP00000031270	4	147316566	147323250	147319908	-	ENSP00000320957	4	148943876	148950602	148947239	-	0	0	0
ANKRD50	16918	IR_ENSMMUP00000032675	ENSP00000406796	0.0806	NA	IR_ENSMMUP00000032675	20	4861078	4894738	4877908	-	ENSP00000406796	20	4870653	4904592	4.88762e+06	-	0	0	0
MDM4	1561	IR_ENSMMUP00000014729	ENSP00000356150	0.0806	NA	IR_ENSMMUP00000014729	1	165877060	165902228	165889644	-	ENSP00000356150	1	166449960	166475561	1.66463e+08	-	0	0	0
RNGTT	4367	IR_ENSMMUP00000026455	ENSP00000358497	0.0806	NA	IR_ENSMMUP00000026455	4	85145851	85414389	85280120	-	ENSP00000358497	4	86556638	86881858	86719248	-	0	0	0
Ttll11	13421	IR_ENSMMUP00000019009	ENSP00000321346	0.0806	NA	IR_ENSMMUP00000019009	15	13910567	14014023	13962295	+	ENSP00000321346	15	13813157	14079410	1.39463e+07	+	0	0	0
ERMAP	556	IR_ENSMMUP00000016285	ENSP00000361592	0.0805	NA	IR_ENSMMUP00000016285	1	45731678	45732252	45731965	+	ENSP00000361592	1	45973322	45986929	4.59801e+07	+	0	0	0
DHX33	14051	IR_ENSMMUP00000008672	ENSMMUP00000008672	0.0804	NA	IR_ENSMMUP00000008672	16	5186806	5212368	5199587	-	ENSMMUP00000008672	16	5750644	5778060	5764352	-	0	0	0
ASH2L	7633	IR_ENSMMUP00000017984	ENSP00000340896	0.0803	NA	IR_ENSMMUP00000017984	8	38558482	38593630	38576056	+	ENSP00000340896	8	38969439	39003599	38986519	+	0	0	0
DPY19L2	3437	IR_ENSMMUP00000013020	ENSMMUP00000013020	0.0803	NA	IR_ENSMMUP00000013020	3	91234812	91241427	9.12381e+07	+	ENSMMUP00000013020	3	91782573	91782740	9.17827e+07	+	0	0	0
PPAP2B	708	IR_ENSMMUP00000002940	ENSP00000409503	0.0803	NA	IR_ENSMMUP00000002940	1	59364205	59445903	59405054	-	ENSP00000409503	1	59846252	59888524	59867388	-	0	0	0
APPL2	10586	IR_ENSMMUP00000012460	ENSP00000258530	0.0802	NA	IR_ENSMMUP00000012460	11	106309288	106363619	1.06336e+08	-	ENSP00000258530	11	106975793	107029339	107002566	-	0	0	0
PCDHB13	5951	IR_ENSMMUP00000025646	ENSP00000239444	0.0802	NA	IR_ENSMMUP00000025646	6	137574864	137610880	137592872	+	ENSP00000239444	6	139103675	139106077	139104876	+	0	0	0
Rpl10	7617	IR_ENSMMUP00000024418	ENSMMUP00000024418	0.0801	NA	IR_ENSMMUP00000024418	8	33847865	33850590	3.38492e+07	+	ENSMMUP00000024418	8	34329281	34329677	34329479	+	0	0	0
HGD	2072	IR_ENSMMUP00000002129	ENSP00000283871	0.0799	NA	IR_ENSMMUP00000002129	2	40678360	40732067	4.07052e+07	-	ENSP00000283871	2	40734692	40790646	40762669	-	0	0	0
Mospd3	3256	IR_ENSMMUP00000003939	ENSP00000223054	0.0798	NA	IR_ENSMMUP00000003939	3	47795558	47798201	4.77969e+07	+	ENSP00000223054	3	48224272	48226679	4.82255e+07	+	0	0	0
FUOM	8815	IR_ENSMMUP00000008327	ENSP00000357540	0.0797	NA	IR_ENSMMUP00000008327	9	132991719	132994354	1.32993e+08	-	ENSP00000357540	9	130816820	130818947	1.30818e+08	-	0	0	0
ZMAT1	11800	IR_ENSP00000340083	ENSP00000340083	0.0797	NA	IR_ENSP00000340083	13	88514725	88515112	8.85149e+07	-	ENSP00000340083	13	88484312	88485088	88484700	-	0	0	0
ASS1	13792	IR_ENSMMUP00000025233	ENSMMUP00000025233	0.0796	NA	IR_ENSMMUP00000025233	15	81068742	81069977	8.10694e+07	-	ENSMMUP00000025233	15	81968866	81970098	81969482	-	0	0	0
Scamp1	5668	IR_ENSMMUP00000021533	ENSP00000410636	0.0796	NA	IR_ENSMMUP00000021533	6	74645678	74730483	7.46881e+07	+	ENSP00000410636	6	74995707	75112669	75054188	+	0	0	0
Chad	9640	IR_ENSMMUP00000018607	ENSMMUP00000018607	0.0795	NA	IR_ENSMMUP00000018607	10	85182428	85184309	8.51834e+07	-	ENSMMUP00000018607	10	86013140	86014945	8.6014e+07	-	0	0	0
INTU	5183	IR_ENSMMUP00000019979	ENSP00000334003	0.0795	NA	IR_ENSMMUP00000019979	5	119953747	120039376	1.19997e+08	+	ENSP00000334003	5	121386691	121477169	121431930	+	0	0	0
ZNF85	16077	IR_ENSMMUP00000022242	ENSMMUP00000022242	0.0795	NA	IR_ENSMMUP00000022242	19	20186684	20192749	2.01897e+07	+	ENSMMUP00000022242	19	20621867	20814989	20718428	+	0	0	0
SLC2A5	139	IR_ENSMMUP00000021421	ENSP00000366641	0.0794	NA	IR_ENSMMUP00000021421	1	12090206	12123370	12106788	-	ENSP00000366641	1	12191011	12223958	1.22075e+07	-	0	0	0
Cacna2d1	3611	IR_ENSMMUP00000024544	ENSMMUP00000024544	0.0791	NA	IR_ENSMMUP00000024544	3	134817722	134923364	134870543	+	ENSMMUP00000024544	3	135953840	135969171	1.35962e+08	+	0	0	0
FOXP1	2212	IR_ENSMMUP00000003858	ENSP00000420736	0.0791	NA	IR_ENSMMUP00000003858	2	65017228	65258252	65137740	+	ENSP00000420736	2	66544548	66717292	66630920	+	0	0	0
SMARCD2	14751	IR_ENSMMUP00000022046	ENSMMUP00000022046	0.079	NA	IR_ENSMMUP00000022046	16	59346497	59351134	5.93488e+07	-	ENSMMUP00000022046	16	61355427	61360166	6.13578e+07	-	0	0	0
FRMPD2	8304	IR_ENSMMUP00000005426	ENSP00000363317	0.0789	NA	IR_ENSMMUP00000005426	9	48369362	48470513	4.84199e+07	+	ENSP00000363317	9	46218337	46352223	46285280	+	0	0	0
DHRS2	6920	IR_ENSMMUP00000028771	ENSP00000415238	0.0787	NA	IR_ENSMMUP00000028771	7	86487366	86488495	8.64879e+07	+	ENSP00000415238	7	85850196	85856669	8.58534e+07	+	0	0	0
PRKCH	7119	IR_ENSMMUP00000003016	ENSP00000329127	0.0787	NA	IR_ENSMMUP00000003016	7	124440338	124547808	124494073	+	ENSP00000329127	7	124334265	124565367	124449816	+	0	0	0
CLINT1	6075	IR_ENSMMUP00000003041	ENSP00000388340	0.0786	NA	IR_ENSMMUP00000003041	6	154213272	154235659	1.54224e+08	-	ENSP00000388340	6	155827234	155898757	1.55863e+08	-	0	0	0
ARG1	4551	IR_ENSMMUP00000023085	ENSP00000349446	0.0784	NA	IR_ENSMMUP00000023085	4	132883477	132894124	1.32889e+08	-	ENSP00000349446	4	134577362	134590586	134583974	-	0	0	0
BAIAP2	14938	IR_ENSMMUP00000020354	ENSP00000316338	0.0784	NA	IR_ENSMMUP00000020354	16	76486062	76564936	76525499	+	ENSP00000316338	16	78645372	78705999	7.86757e+07	+	0	0	0
GCSH	12298	IR_ENSMMUP00000020444	ENSMMUP00000020443	0.0784	NA	IR_ENSMMUP00000020444	14	11957805	11958980	1.19584e+07	+	ENSMMUP00000020443	14	12245235	12246424	1.22458e+07	+	0	0	0
NEK4	13504	IR_ENSMMUP00000024849	ENSMMUP00000024849	0.0784	NA	IR_ENSMMUP00000024849	15	28815393	28818374	2.88169e+07	+	ENSMMUP00000024849	15	29515585	29515737	29515661	+	0	0	0
VPS51	12212	IR_ENSMMUP00000024704	ENSP00000279281	0.0784	NA	IR_ENSMMUP00000024704	14	9328082	9354666	9341374	-	ENSP00000279281	14	9577203	9603194	9.5902e+06	-	0	0	0
FADS1	12304	IR_ENSMMUP00000018145	ENSP00000322229	0.0782	NA	IR_ENSMMUP00000018145	14	12266600	12280681	1.22736e+07	+	ENSP00000322229	14	12551898	12566001	1.25589e+07	+	0	0	0
FAAH	617	IR_ENSMMUP00000003650	ENSP00000243167	0.0781	NA	IR_ENSMMUP00000003650	1	49321322	49340863	4.93311e+07	+	ENSP00000243167	1	49744403	49763718	4.97541e+07	+	0	0	0
KCNU1	7624	IR_ENSMMUP00000000282	ENSP00000382770	0.0781	NA	IR_ENSMMUP00000000282	8	37219661	37361488	3.72906e+07	+	ENSP00000382770	8	37614734	37776309	3.76955e+07	+	0	0	0
TWF1	10059	IR_ENSMMUP00000008086	ENSP00000321058	0.0781	NA	IR_ENSMMUP00000008086	11	40763476	40774115	4.07688e+07	-	ENSP00000321058	11	40874632	40883626	40879129	-	0	0	0
TBXA2R	15676	IR_ENSMMUP00000031972	ENSP00000248419	0.078	NA	IR_ENSMMUP00000031972	19	3431223	3436601	3433912	-	ENSP00000248419	19	3509750	3513711	3.51173e+06	-	0	0	0
ITGB7	10197	IR_ENSMMUP00000006941	ENSP00000267082	0.0779	NA	IR_ENSMMUP00000006941	11	50250849	50260063	50255456	-	ENSP00000267082	11	50449586	50458580	50454083	-	0	0	0
UBTF	14688	IR_ENSMMUP00000026181	ENSP00000302640	0.0779	NA	IR_ENSMMUP00000026181	16	54298017	54307028	5.43025e+07	-	ENSP00000302640	16	56275055	56286276	5.62807e+07	-	0	0	0
CC2D1A	15932	IR_ENSMMUP00000010910	ENSP00000313601	0.0778	NA	IR_ENSMMUP00000010910	19	13592517	13616619	13604568	+	ENSP00000313601	19	13816762	13836005	1.38264e+07	+	0	0	0
LOC718349	15972	IR_ENSMMUP00000027732	ENSP00000221307	0.0778	NA	IR_ENSMMUP00000027732	19	15237043	15256198	1.52466e+07	+	ENSP00000221307	19	15613033	15631310	1.56222e+07	+	0	0	0
ARNT2	6659	IR_ENSMMUP00000015186	ENSP00000307479	0.0776	NA	IR_ENSMMUP00000015186	7	59606676	59760876	59683776	+	ENSP00000307479	7	59020614	59171033	5.90958e+07	+	0	0	0
LCN1	13319	IR_ENSMMUP00000001702	ENSP00000360846	0.0776	NA	IR_ENSMMUP00000001702	15	5397764	5400919	5.39934e+06	+	ENSP00000360846	15	5257851	5261081	5259466	+	0	0	0
AFF4	5851	IR_ENSMMUP00000020525	ENSP00000265343	0.0775	NA	IR_ENSMMUP00000020525	6	129285924	129344353	1.29315e+08	-	ENSP00000265343	6	130781055	130844961	130813008	-	0	0	0
RNPEP	1603	IR_ENSMMUP00000002575	ENSP00000295640	0.0775	NA	IR_ENSMMUP00000002575	1	168479561	168506511	168493036	-	ENSP00000295640	1	169088596	169117545	1.69103e+08	-	0	0	0
LTBP2	7229	IR_ENSMMUP00000023671	ENSP00000261978	0.0774	NA	IR_ENSMMUP00000023671	7	137610573	137721249	137665911	-	ENSP00000261978	7	138045253	138158593	138101923	-	0	0	0
CTAGE5	3860	IR_ENSP00000381209	ENSP00000381209	0.0773	NA	IR_ENSP00000381209	3	181175959	181176767	181176363	-	ENSP00000381209	6	98590251	98590871	98590561	-	1	0	1
ZNF641	10088	IR_ENSMMUP00000019015	ENSMMUP00000019015	0.0773	NA	IR_ENSMMUP00000019015	11	45454822	45460093	4.54575e+07	-	ENSMMUP00000019015	11	45575827	45581000	4.55784e+07	-	0	0	0
IFNLR1	318	IR_ENSMMUP00000030355	ENSP00000327824	0.077	NA	IR_ENSMMUP00000030355	1	26797471	26825585	26811528	-	ENSP00000327824	1	27004443	27028185	27016314	-	0	0	0
IGLV5-37	9437	IR_ENSMMUP00000009764	ENSP00000374828	0.0769	NA	IR_ENSMMUP00000009764	10	66300059	66300370	6.63002e+07	+	ENSP00000374828	10	67381623	67382132	6.73819e+07	+	0	0	0
ZNF91	16973	IR_ENSMMUP00000032621	ENSMMUP00000032621	0.0769	NA	IR_ENSMMUP00000032621	20	14539059	14542386	1.45407e+07	+	ENSMMUP00000032621	20	14583438	14586849	1.45851e+07	+	0	0	0
GSTA2	4261	IR_ENSMMUP00000033536	ENSP00000335620	0.0766	NA	IR_ENSMMUP00000033536	4	52989609	53067269	53028439	-	ENSP00000335620	4	53073286	53080336	53076811	-	0	0	0
MOCS1	4131	IR_ENSMMUP00000028082	ENSP00000344794	0.0766	NA	IR_ENSMMUP00000028082	4	40331027	40359261	40345144	-	ENSP00000344794	4	40299526	40326293	4.03129e+07	-	0	0	0
MPL	565	IR_ENSMMUP00000004212	ENSP00000361548	0.0766	NA	IR_ENSMMUP00000004212	1	46245065	46259938	4.62525e+07	+	ENSP00000361548	1	46572193	46586885	46579539	+	0	0	0
PLA2G3	9526	IR_ENSMMUP00000037088	ENSP00000215885	0.0766	NA	IR_ENSMMUP00000037088	10	75018430	75022973	7.50207e+07	-	ENSP00000215885	10	75876689	75881306	7.5879e+07	-	0	0	0
LGALS9	14254	IR_ENSMMUP00000023521	ENSP00000378856	0.0765	NA	IR_ENSMMUP00000023521	16	22812274	22828466	22820370	+	ENSP00000378856	16	23611212	23618639	2.36149e+07	+	0	0	0
ZDHHC13	12581	IR_ENSMMUP00000009236	ENSP00000322418	0.0765	NA	IR_ENSMMUP00000009236	14	52698194	52751201	5.27247e+07	-	ENSP00000322418	14	91775221	91828510	9.18019e+07	-	0	0	0
ABCF2	3917	IR_ENSMMUP00000008786	ENSP00000222388	0.0764	NA	IR_ENSMMUP00000008786	3	188155959	188175542	1.88166e+08	-	ENSP00000222388	3	190156670	190176307	1.90166e+08	-	0	0	0
cpa6	11102	IR_ENSMMUP00000018480	ENSP00000272852	0.0764	NA	IR_ENSMMUP00000018480	12	70841466	70871331	7.08564e+07	+	ENSP00000272852	12	70663252	70693085	7.06782e+07	+	0	0	0
MAPK6	6439	IR_ENSMMUP00000033618	ENSP00000261845	0.0763	NA	IR_ENSMMUP00000033618	7	30336811	30352295	30344553	+	ENSP00000261845	17	21213193	21215334	2.12143e+07	-	1	0	1
Gsk3b	2067	IR_ENSMMUP00000002642	ENSP00000324806	0.0763	NA	IR_ENSMMUP00000002642	2	39860270	40127360	39993815	-	ENSP00000324806	2	39920303	40183887	40052095	-	0	0	0
LOXL2	7561	IR_ENSMMUP00000032186	ENSP00000373783	0.0763	NA	IR_ENSMMUP00000032186	8	23403116	23471659	2.34374e+07	-	ENSP00000373783	8	23480830	23557623	2.35192e+07	-	0	0	0
ROBO4	13153	IR_ENSMMUP00000028414	ENSP00000304945	0.0761	NA	IR_ENSMMUP00000028414	14	123031235	123044537	123037886	-	ENSP00000304945	14	125592439	125605354	1.25599e+08	-	0	0	0
CACNA1F	17760	IR_ENSMMUP00000041074	ENSP00000365441	0.076	NA	IR_ENSMMUP00000041074	X	47057355	47083678	4.70705e+07	-	ENSP00000365441	X	47908368	47936745	4.79226e+07	-	0	0	0
UBQLN2	6594	IR_ENSMMUP00000028742	ENSP00000354883	0.076	NA	IR_ENSMMUP00000028742	7	53246799	53259547	53253173	-	ENSP00000354883	7	53034468	53046723	5.30406e+07	-	0	0	0
SLC27A1	16010	IR_ENSMMUP00000000272	ENSP00000252595	0.0759	NA	IR_ENSMMUP00000000272	19	17038289	17061505	17049897	+	ENSP00000252595	19	17438263	17461195	17449729	+	0	0	0
Mmel1	91	IR_ENSMMUP00000016261	ENSP00000367668	0.0758	NA	IR_ENSMMUP00000016261	1	5673619	5712980	5.6933e+06	-	ENSP00000367668	1	5814377	5854091	5834234	-	0	0	0
MGRN1	16917	IR_ENSMMUP00000004708	ENSP00000262370	0.0757	NA	IR_ENSMMUP00000004708	20	4791590	4852872	4822231	+	ENSP00000262370	20	4819568	4862063	4.84082e+06	+	0	0	0
SLC9A5	17296	IR_ENSMMUP00000023802	ENSP00000299798	0.0757	NA	IR_ENSMMUP00000023802	20	65550417	65573065	65561741	+	ENSP00000299798	20	65534999	65558787	65546893	+	0	0	0
CCNB2	6470	IR_ENSMMUP00000033563	ENSP00000288207	0.0756	NA	IR_ENSMMUP00000033563	7	37475966	37495623	3.74858e+07	+	ENSP00000288207	7	36287619	36307298	3.62975e+07	+	0	0	0
FAM114A2	6049	IR_ENSMMUP00000015720	ENSP00000388578	0.0755	NA	IR_ENSMMUP00000015720	6	150355761	150402379	150379070	-	ENSP00000388578	6	151969257	152014051	151991654	-	0	0	0
GALNT8	9799	IR_ENSMMUP00000027399	ENSP00000252318	0.0754	NA	IR_ENSMMUP00000027399	11	4824838	4886245	4.85554e+06	+	ENSP00000252318	11	4847049	4907947	4877498	+	0	0	0
KLHL4	17940	IR_ENSMMUP00000025466	ENSP00000362206	0.0753	NA	IR_ENSMMUP00000025466	X	86246643	86404811	86325727	+	ENSP00000362206	X	86839275	87002167	86920721	+	0	0	0
SPP2	11271	IR_ENSMMUP00000015968	ENSP00000362466	0.0752	NA	IR_ENSMMUP00000015968	12	97925650	97944400	97935025	+	ENSP00000362466	12	97858875	97877742	9.78683e+07	+	0	0	0
Acbd3	7265	IR_ENSMMUP00000001463	ENSP00000216468	0.0751	NA	IR_ENSMMUP00000001463	7	140486468	140525894	140506181	-	ENSP00000216468	7	140914097	140927456	1.40921e+08	-	0	0	0
PAX4	3710	IR_ENSMMUP00000020235	ENSP00000368014	0.0751	NA	IR_ENSMMUP00000020235	3	165159874	165164363	1.65162e+08	-	ENSP00000368014	3	166689116	166693582	166691349	-	0	0	0
TECPR1	3200	IR_ENSMMUP00000020305	ENSP00000369121	0.0751	NA	IR_ENSMMUP00000020305	3	45391773	45424443	45408108	-	ENSP00000369121	3	45792273	45824840	4.58086e+07	-	0	0	0
MCM5	9552	IR_ENSMMUP00000027708	ENSP00000216122	0.075	NA	IR_ENSMMUP00000027708	10	79313243	79337770	7.93255e+07	+	ENSP00000216122	10	80203697	80227311	80215504	+	0	0	0
FGFBP3	8534	IR_ENSMMUP00000035770	ENSP00000339067	0.0748	NA	IR_ENSMMUP00000035770	9	91383567	91384328	9.13839e+07	-	ENSP00000339067	9	88928995	88929774	8.89294e+07	-	0	0	0
AOC3	14652	IR_ENSMMUP00000002488	ENSMMUP00000002488	0.0747	NA	IR_ENSMMUP00000002488	16	52972491	52978012	5.29753e+07	+	ENSMMUP00000002488	16	54985690	55007369	5.49965e+07	+	0	0	0
RGS12	5	IR_ENSMMUP00000009387	ENSP00000339381	0.0747	NA	IR_ENSMMUP00000009387	1	493399	523744	508572	-	ENSP00000339381	1	421624	556184	488904	-	0	0	0
TMEM63A	4204	IR_ENSMMUP00000020700	ENSP00000327154	0.0747	NA	IR_ENSMMUP00000020700	4	44644449	44665182	4.46548e+07	+	ENSP00000327154	4	44648265	44669229	44658747	+	0	0	0
GLIS1	679	IR_ENSMMUP00000015240	ENSP00000309653	0.0746	NA	IR_ENSMMUP00000015240	1	56366714	56455119	5.64109e+07	-	ENSP00000309653	1	56853610	56943562	56898586	-	0	0	0
Ap2b1	14348	IR_ENSMMUP00000007940	ENSP00000314414	0.0744	NA	IR_ENSMMUP00000007940	16	30859127	30992046	3.09256e+07	+	ENSP00000314414	16	31660378	31788926	31724652	+	0	0	0
OR5B2	12376	IR_ENSMMUP00000015369	ENSP00000303076	0.0744	NA	IR_ENSMMUP00000015369	14	15080557	15099372	1.509e+07	+	ENSP00000303076	14	15404136	15405062	15404599	+	0	0	0
Pip4k2b	14524	IR_ENSMMUP00000016244	ENSP00000269554	0.0744	NA	IR_ENSMMUP00000016244	16	48805381	48831679	48818530	-	ENSP00000269554	16	33070772	33108607	3.30897e+07	+	0	0	0
SAP6	8285	IR_ENSMMUP00000014443	ENSP00000363486	0.0744	NA	IR_ENSMMUP00000014443	9	45975686	46021199	4.59984e+07	-	ENSP00000363486	9	43849611	43905928	4.38778e+07	-	0	0	0
TAOK3	10691	IR_ENSMMUP00000006761	ENSP00000376317	0.0744	NA	IR_ENSMMUP00000006761	11	119107290	119208474	119157882	-	ENSP00000376317	11	120002104	120112316	120057210	-	0	0	0
PRX	10796	IR_ENSMMUP00000038360	ENSMMUP00000038360	0.0742	NA	IR_ENSMMUP00000038360	11	133877496	133879538	133878517	+	ENSMMUP00000038360	11	134339390	134341077	1.3434e+08	+	0	0	0
TAF1A	1448	IR_ENSMMUP00000010366	ENSP00000327072	0.0742	NA	IR_ENSMMUP00000010366	1	147691963	147721873	147706918	+	ENSP00000327072	1	148252343	148282284	1.48267e+08	+	0	0	0
MRPS15	2761	IR_ENSMMUP00000017787	ENSP00000362208	0.0741	NA	IR_ENSMMUP00000017787	2	151878365	151879109	151878737	-	ENSP00000362208	1	39502230	39511640	39506935	-	1	0	1
SLIT2	4782	IR_ENSMMUP00000003511	ENSP00000273739	0.0741	NA	IR_ENSMMUP00000003511	5	15037163	15403012	1.52201e+07	+	ENSP00000273739	5	15374927	15744134	1.55595e+07	+	0	0	0
Snai3	17494	IR_ENSMMUP00000011424	ENSP00000327968	0.074	NA	IR_ENSMMUP00000011424	20	86835098	86842753	8.68389e+07	-	ENSP00000327968	20	86990097	86993072	8.69916e+07	-	0	0	0
SNX6	6979	IR_ENSMMUP00000016504	ENSP00000355217	0.074	NA	IR_ENSMMUP00000016504	7	97510666	97563029	9.75368e+07	-	ENSP00000355217	7	97253778	97324038	97288908	-	0	0	0
UGT2B7	4974	IR_ENSP00000304811	ENSP00000265403	0.074	NA	IR_ENSP00000304811	5	60734872	60751729	6.07433e+07	+	ENSP00000265403	5	61366588	61378104	61372346	-	0	0	0
Clec4f	11687	IR_ENSMMUP00000027444	ENSP00000272367	0.0739	NA	IR_ENSMMUP00000027444	13	71116751	71127215	71121983	-	ENSP00000272367	13	71109902	71120563	7.11152e+07	-	0	0	0
PPM1M	2294	IR_ENSMMUP00000010792	ENSP00000319894	0.0739	NA	IR_ENSMMUP00000010792	2	84144777	84147052	8.41459e+07	-	ENSP00000319894	2	85425001	85427704	8.54264e+07	-	0	0	0
Havcr2	6064	IR_ENSMMUP00000007352	ENSP00000312002	0.0738	NA	IR_ENSMMUP00000007352	6	153471655	153474403	153473029	-	ENSP00000312002	6	155097327	155118537	155107932	-	0	0	0
KRT24	14566	IR_ENSMMUP00000031061	ENSP00000264651	0.0737	NA	IR_ENSMMUP00000031061	16	50815991	50821645	50818818	-	ENSP00000264651	16	52828873	52834583	52831728	-	0	0	0
OR2L5	1822	IR_ENSMMUP00000016482	ENSP00000355435	0.0737	NA	IR_ENSMMUP00000016482	1	208867569	208868504	2.08868e+08	-	ENSP00000355435	1	210020757	210021692	2.10021e+08	-	0	0	0
ALKBH1	7272	IR_ENSMMUP00000031100	ENSP00000216489	0.0736	NA	IR_ENSMMUP00000031100	7	140830643	140862008	1.40846e+08	-	ENSP00000216489	7	141268690	141301266	141284978	-	0	0	0
COLGALT1	16012	IR_ENSMMUP00000000278	ENSP00000252599	0.0736	NA	IR_ENSMMUP00000000278	19	17125341	17136400	1.71309e+07	+	ENSP00000252599	19	17511708	17544641	1.75282e+07	+	0	0	0
CSRP2BP	9308	IR_ENSMMUP00000030461	ENSP00000278816	0.0736	NA	IR_ENSMMUP00000030461	10	51473140	51518147	5.14956e+07	+	ENSP00000278816	10	52537933	52582192	5.25601e+07	+	0	0	0
Adam6a	7189	IR_ENSMMUP00000032789	ENSMMUP00000032789	0.0735	NA	IR_ENSMMUP00000032789	7	133583227	133585392	1.33584e+08	-	ENSMMUP00000032789	7	133865226	133866452	133865839	-	0	0	0
CG11837	5582	IR_ENSMMUP00000000538	ENSP00000199320	0.0735	NA	IR_ENSMMUP00000000538	6	60122527	60136012	6.01293e+07	-	ENSP00000199320	6	60554919	60568190	6.05616e+07	-	0	0	0
PSTPIP1	6623	IR_ENSMMUP00000013298	ENSP00000368914	0.0734	NA	IR_ENSMMUP00000013298	7	56028155	56047564	5.60379e+07	+	ENSP00000368914	7	55440841	55482784	5.54618e+07	+	0	0	0
SLC2A12	4531	IR_ENSMMUP00000030186	ENSP00000275230	0.0734	NA	IR_ENSMMUP00000030186	4	130417739	130457256	1.30437e+08	+	ENSP00000275230	4	132063422	132125593	1.32095e+08	+	0	0	0
HPGD	5329	IR_ENSMMUP00000026851	ENSP00000296522	0.0733	NA	IR_ENSMMUP00000026851	5	166562305	166591641	166576973	-	ENSP00000296522	5	168561326	168588242	168574784	-	0	0	0
MTMR12	5461	IR_ENSMMUP00000008677	ENSP00000371577	0.0733	NA	IR_ENSMMUP00000008677	6	32326672	32413202	32369937	-	ENSP00000371577	6	32813698	32866965	3.28403e+07	-	0	0	0
Prdm9	13194	IR_ENSMMUP00000036585	ENSP00000351686	0.0733	NA	IR_ENSMMUP00000036585	14	127979252	128037970	128008611	-	ENSP00000351686	14	130512197	130561412	1.30537e+08	-	0	0	0
PRKCG	16611	IR_ENSMMUP00000010458	ENSMMUP00000010458	0.0733	NA	IR_ENSMMUP00000010458	19	59984774	60008854	59996814	+	ENSMMUP00000010458	19	59706704	59736268	59721486	+	0	0	0
LONP1	15722	IR_ENSMMUP00000027255	ENSP00000353826	0.0732	NA	IR_ENSMMUP00000027255	19	5592692	5614772	5603732	-	ENSP00000353826	19	5650945	5673316	5.66213e+06	-	0	0	0
RXRA	13298	IR_ENSMMUP00000010718	ENSP00000419692	0.0732	NA	IR_ENSMMUP00000010718	15	3858984	3897856	3878420	-	ENSP00000419692	15	3861198	3897980	3879589	-	0	0	0
Fbxw7	3922	IR_ENSMMUP00000034545	ENSP00000415874	0.0731	NA	IR_ENSMMUP00000034545	3	188335229	188363258	1.88349e+08	-	ENSP00000415874	3	190329112	190358109	1.90344e+08	-	0	0	0
PCDHA2	5939	IR_ENSMMUP00000019124	ENSMMUP00000019124	0.073	NA	IR_ENSMMUP00000019124	6	137199607	137209754	1.37205e+08	+	ENSMMUP00000019124	6	138717214	138727387	1.38722e+08	+	0	0	0
Plin2	15704	IR_ENSMMUP00000031218	ENSP00000371272	0.073	NA	IR_ENSMMUP00000031218	19	4402375	4407778	4.40508e+06	-	ENSP00000371272	19	4480886	4493037	4.48696e+06	-	0	0	0
HMGN1	2917	IR_ENSMMUP00000038211	ENSMMUP00000038211	0.0729	NA	IR_ENSMMUP00000038211	2	188824491	188826030	1.88825e+08	+	ENSMMUP00000038211	2	191770408	191770696	191770552	+	0	0	0
Manf	2315	IR_ENSMMUP00000005726	ENSP00000273628	0.0729	NA	IR_ENSMMUP00000005726	2	85052206	85055951	8.50541e+07	-	ENSP00000273628	2	86368447	86372252	8.63703e+07	-	0	0	0
Rhpn1	16110	IR_ENSMMUP00000031684	ENSP00000254260	0.0729	NA	IR_ENSMMUP00000031684	19	39504165	39580992	3.95426e+07	-	ENSP00000254260	19	39589803	39656436	3.96231e+07	-	0	0	0
RNF139	7982	IR_ENSMMUP00000020316	ENSP00000304051	0.0728	NA	IR_ENSMMUP00000020316	8	127054805	127067295	127061050	+	ENSP00000304051	8	129418061	129432255	129425158	+	0	0	0
TAC1	3549	IR_ENSMMUP00000035078	ENSP00000321106	0.0728	NA	IR_ENSMMUP00000035078	3	119506000	119513290	119509645	-	ENSP00000321106	3	120133250	120140398	120136824	-	0	0	0
PDLIM7	6177	IR_ENSMMUP00000004209	ENSP00000348099	0.0727	NA	IR_ENSMMUP00000004209	6	174018655	174027213	174022934	-	ENSP00000348099	6	176252243	176265023	176258633	-	0	0	0
SKP2	5486	IR_ENSMMUP00000019965	ENSP00000311080	0.0726	NA	IR_ENSMMUP00000019965	6	35944950	35976030	35960490	+	ENSP00000311080	6	36411373	36442526	3.64269e+07	+	0	0	0
ZIC3	18186	IR_ENSMMUP00000002707	ENSP00000287538	0.0724	NA	IR_ENSMMUP00000002707	X	135701652	135705077	1.35703e+08	+	ENSP00000287538	X	136803676	136806996	136805336	+	0	0	0
DLGAP1	15361	IR_ENSMMUP00000001958	ENSP00000316377	0.0723	NA	IR_ENSMMUP00000001958	18	10318141	10682161	10500151	+	ENSP00000316377	18	10348497	10717014	1.05328e+07	+	0	0	0
RPL36	315	IR_ENSP00000383585	ENSP00000383585	0.0723	NA	IR_ENSP00000383585	1	26650269	26651044	2.66507e+07	-	ENSP00000383585	1	26860822	26861073	2.68609e+07	-	0	0	0
Trim40	3956	TRIM40	ENSMMUP00000015905	0.0723	NA	TRIM40	4	29293179	29303487	29298333	+	ENSMMUP00000015905	4	30399974	30410491	3.04052e+07	+	0	0	0
DDOST	276	IR_ENSMMUP00000011581	ENSP00000364188	0.0722	NA	IR_ENSMMUP00000011581	1	23317878	23325787	2.33218e+07	-	ENSP00000364188	1	23474854	23484574	23479714	-	0	0	0
O00366	17891	IR_ENSMMUP00000040974	ENSMMUP00000040974	0.0721	NA	IR_ENSMMUP00000040974	X	72351640	72432512	72392076	-	ENSMMUP00000040974	20	62524136	62524477	6.25243e+07	-	1	0	1
ofd1	17214	IR_ENSMMUP00000032419	ENSP00000337196	0.0721	NA	IR_ENSMMUP00000032419	20	54763260	54788947	5.47761e+07	+	ENSP00000337196	20	54724701	54750235	54737468	+	0	0	0
Cpne4	2782	IR_ENSMMUP00000004369	ENSP00000411904	0.072	NA	IR_ENSMMUP00000004369	2	155751195	156134694	1.55943e+08	+	ENSP00000411904	2	158310914	158691313	1.58501e+08	+	0	0	0
MAPK6	15454	IR_ENSMMUP00000011143	ENSMMUP00000011143	0.0719	NA	IR_ENSMMUP00000011143	18	36485562	36487724	36486643	+	ENSMMUP00000011143	7	29176464	29195623	2.9186e+07	+	1	0	1
FIGN	10161	IR_ENSMMUP00000020434	ENSP00000369392	0.0719	NA	IR_ENSMMUP00000020434	11	48946708	48949058	48947883	-	ENSP00000369392	11	49093915	49096218	4.90951e+07	-	0	0	0
NDEL1	14145	IR_ENSMMUP00000035234	ENSP00000384963	0.0717	NA	IR_ENSMMUP00000035234	16	8190826	8228149	8.20949e+06	+	ENSP00000384963	16	8771823	8795373	8783598	+	0	0	0
PACSIN2	9674	IR_ENSMMUP00000036944	ENSP00000263246	0.0717	NA	IR_ENSMMUP00000036944	10	86852937	86894295	86873616	-	ENSP00000263246	10	87679329	87720616	8.77e+07	-	0	0	0
BRCC3	6443	IR_ENSMMUP00000033609	ENSMMUP00000033609	0.0716	NA	IR_ENSMMUP00000033609	7	30780662	30781533	3.07811e+07	+	ENSMMUP00000033609	7	29615008	29615882	29615445	+	0	0	0
AP1G1	17366	IR_ENSMMUP00000014261	ENSP00000409153	0.0714	NA	IR_ENSMMUP00000014261	20	70871810	70928451	7.09001e+07	+	ENSP00000409153	20	70884814	70969809	7.09273e+07	+	0	0	0
Aacs	6191	IR_ENSMMUP00000033614	ENSMMUP00000033614	0.0713	NA	IR_ENSMMUP00000033614	6	175360600	175407279	1.75384e+08	-	ENSMMUP00000033614	6	177641418	177678840	177660129	-	0	0	0
BLMH	14302	IR_ENSMMUP00000001376	ENSP00000261714	0.0713	NA	IR_ENSMMUP00000001376	16	25487469	25531189	25509329	-	ENSP00000261714	16	26221714	26265755	2.62437e+07	-	0	0	0
CDK5	3909	IR_ENSMMUP00000026930	ENSMMUP00000013045	0.0713	NA	IR_ENSMMUP00000026930	3	188000615	188004461	188002538	-	ENSMMUP00000013045	3	189998037	190001885	189999961	-	0	0	0
FAN1	6251	IR_ENSMMUP00000012332	ENSP00000354497	0.0713	NA	IR_ENSMMUP00000012332	7	9239788	9273910	9256849	+	ENSP00000354497	7	8097808	8138559	8.11818e+06	+	0	0	0
ARHGEF7	15290	IR_ENSMMUP00000036020	ENSP00000364893	0.0712	NA	IR_ENSMMUP00000036020	17	91113040	91281019	9.1197e+07	+	ENSP00000364893	17	91511761	91645304	9.15785e+07	+	0	0	0
CCBL2	823	IR_ENSMMUP00000024741	ENSP00000260508	0.0709	NA	IR_ENSMMUP00000024741	1	91665953	91704629	91685291	-	ENSP00000260508	1	92365692	92424141	9.23949e+07	-	0	0	0
RFWD3	17393	IR_ENSMMUP00000010980	ENSP00000354361	0.0709	NA	IR_ENSMMUP00000010980	20	72726454	72768219	7.27473e+07	-	ENSP00000354361	20	72774592	72816664	72795628	-	0	0	0
ACBD5	8224	IR_ENSMMUP00000021551	ENSP00000365049	0.0708	NA	IR_ENSMMUP00000021551	9	27267262	27304482	27285872	-	ENSP00000365049	9	27235620	27273214	27254417	-	0	0	0
CPT1B	9750	IR_ENSMMUP00000004173	ENSP00000385486	0.0707	NA	IR_ENSMMUP00000004173	10	94594473	94604172	9.45993e+07	-	ENSP00000385486	10	95459161	95468588	9.54639e+07	-	0	0	0
PAM	5747	IR_ENSMMUP00000010304	ENSP00000306100	0.0707	NA	IR_ENSMMUP00000010304	6	99112043	99278881	99195462	+	ENSP00000306100	6	100045525	100212084	1.00129e+08	+	0	0	0
PIK3R3	610	IR_ENSMMUP00000019764	ENSP00000342484	0.0707	NA	IR_ENSMMUP00000019764	1	48975749	49069340	4.90225e+07	-	ENSP00000342484	1	49393119	49529109	49461114	-	0	0	0
ROBO3	13152	IR_ENSMMUP00000028413	ENSP00000380903	0.0707	NA	IR_ENSMMUP00000028413	14	123011439	123026851	123019145	+	ENSP00000380903	14	125572903	125588063	125580483	+	0	0	0
ARHGAP12	8248	IR_ENSMMUP00000006350	ENSP00000345808	0.0706	NA	IR_ENSMMUP00000006350	9	31975884	32072964	32024424	-	ENSP00000345808	9	31936571	32035526	3.1986e+07	-	0	0	0
C2CD2	2994	IR_ENSMMUP00000009046	ENSP00000369853	0.0706	NA	IR_ENSMMUP00000009046	3	4715939	4781934	4.74894e+06	+	ENSP00000369853	3	4792890	4856991	4.82494e+06	+	0	0	0
OTOF	11450	IR_ENSMMUP00000018775	ENSP00000385255	0.0705	NA	IR_ENSMMUP00000018775	13	26401035	26501564	2.64513e+07	-	ENSP00000385255	13	24579178	24682535	2.46309e+07	-	0	0	0
PKN3	13371	IR_ENSMMUP00000013268	ENSMMUP00000013268	0.0705	NA	IR_ENSMMUP00000013268	15	10140625	10157064	1.01488e+07	-	ENSMMUP00000013268	15	10017040	10032872	10024956	-	0	0	0
SMC1B	6457	IR_ENSMMUP00000025606	ENSP00000342169	0.0702	NA	IR_ENSMMUP00000025606	7	34706973	34773772	3.47404e+07	+	ENSP00000342169	7	33520875	33587563	33554219	+	0	0	0
TET1	8448	IR_ENSMMUP00000030536	ENSP00000362748	0.0702	NA	IR_ENSMMUP00000030536	9	68548119	68673126	6.86106e+07	-	ENSP00000362748	9	66389775	66515307	66452541	-	0	0	0
Crip3	4187	IR_ENSMMUP00000033634	ENSMMUP00000033634	0.0701	NA	IR_ENSMMUP00000033634	4	43792177	43795007	43793592	-	ENSMMUP00000033634	4	43804647	43807638	4.38061e+07	-	0	0	0
DEPDC7	12533	IR_ENSMMUP00000003412	ENSP00000241051	0.0701	NA	IR_ENSMMUP00000003412	14	38781697	38798553	38790125	-	ENSP00000241051	14	39043935	39051696	3.90478e+07	-	0	0	0
IPMK	8489	IR_ENSMMUP00000026061	ENSP00000363046	0.0701	NA	IR_ENSMMUP00000026061	9	79054221	79133463	79093842	+	ENSP00000363046	9	76929045	77009187	76969116	+	0	0	0
IPO4	6935	IR_ENSMMUP00000016402	ENSP00000403174	0.0701	NA	IR_ENSMMUP00000016402	7	87075133	87083903	87079518	-	ENSP00000403174	7	86400356	86408689	8.64045e+07	-	0	0	0
MTFR1	7743	IR_ENSMMUP00000014757	ENSP00000414608	0.0701	NA	IR_ENSMMUP00000014757	8	68296194	68329931	6.83131e+07	+	ENSP00000414608	8	70102156	70146973	7.01246e+07	+	0	0	0
NUP43	4464	IR_ENSMMUP00000012867	ENSMMUP00000025730	0.0699	NA	IR_ENSMMUP00000012867	4	114130266	114140241	1.14135e+08	+	ENSMMUP00000025730	4	9302898	9303591	9.30324e+06	-	0	1	1
NFKBIA	6989	IR_ENSMMUP00000026809	ENSP00000216797	0.0699	NA	IR_ENSMMUP00000026809	7	98361285	98363939	98362612	-	ENSP00000216797	7	98243486	98245367	9.82444e+07	-	0	0	0
ATP7A	17913	IR_ENSMMUP00000016909	ENSP00000355170	0.0698	NA	IR_ENSMMUP00000016909	X	76648481	76730382	7.66894e+07	+	ENSP00000355170	X	77254756	77330469	7.72926e+07	+	0	0	0
HOXB3	14381	IR_ENSP00000308252	ENSP00000308252	0.0698	NA	IR_ENSP00000308252	16	32779070	32781189	3.27801e+07	-	ENSP00000308252	16	34726183	34727981	34727082	-	0	0	0
F6T717	6335	IR_ENSMMUP00000018152	ENSP00000263798	0.0697	NA	IR_ENSMMUP00000018152	7	19947696	19971059	1.99594e+07	+	ENSP00000263798	7	18838852	18859164	18849008	+	0	0	0
CWC15	12924	IR_ENSMMUP00000030767	ENSP00000279839	0.0696	NA	IR_ENSMMUP00000030767	14	93499283	93508231	93503757	-	ENSP00000279839	14	95927310	95937646	95932478	-	0	0	0
DENND3	5322	IR_ENSMMUP00000008737	ENSMMUP00000008737	0.0696	NA	IR_ENSMMUP00000008737	5	162536666	162537062	162536864	-	ENSMMUP00000008737	5	164062462	164062860	164062661	-	0	0	0
Pnck	18257	IR_ENSMMUP00000040758	ENSP00000405950	0.0696	NA	IR_ENSMMUP00000040758	X	151780801	151783378	1.51782e+08	-	ENSP00000405950	X	153269814	153273475	1.53272e+08	-	0	0	0
LENG8	16625	IR_ENSMMUP00000028489	ENSMMUP00000028489	0.0695	NA	IR_ENSMMUP00000028489	19	60600231	60609681	60604956	+	ENSMMUP00000028489	19	60262728	60274369	6.02685e+07	+	0	0	0
DSPP	5034	IR_ENSMMUP00000013202	ENSP00000382213	0.0694	NA	IR_ENSMMUP00000013202	5	80578060	80583505	8.05808e+07	+	ENSP00000382213	5	81587091	81592303	81589697	+	0	0	0
ZYX	3854	IR_ENSMMUP00000016599	ENSP00000324422	0.0694	NA	IR_ENSMMUP00000016599	3	180931670	180941420	180936545	+	ENSP00000324422	3	182920979	182930090	1.82926e+08	+	0	0	0
Spata31	13818	IR_ENSMMUP00000019910	ENSMMUP00000019910	0.0693	NA	IR_ENSMMUP00000019910	15	90748192	90749274	90748733	+	ENSMMUP00000019910	15	91613359	91614441	91613900	+	0	0	0
Vwc2l	11134	IR_ENSMMUP00000000512	ENSP00000308976	0.0693	NA	IR_ENSMMUP00000000512	12	78244978	78245391	7.82452e+07	+	ENSP00000308976	12	78083483	78245800	7.81646e+07	+	0	0	0
HNRNPM	15792	IR_ENSMMUP00000024752	ENSP00000325376	0.0692	NA	IR_ENSMMUP00000024752	19	8432227	8476824	8.45453e+06	+	ENSP00000325376	19	8555181	8598351	8576766	+	0	0	0
ZNF341	9120	IR_ENSMMUP00000028312	ENSP00000364346	0.0692	NA	IR_ENSMMUP00000028312	10	30814076	30861980	30838028	-	ENSP00000364346	10	30822365	30883641	30853003	-	0	0	0
IFNA21	13691	IR_ENSMMUP00000039302	ENSP00000369574	0.0691	NA	IR_ENSMMUP00000039302	15	55822821	55823384	5.58231e+07	+	ENSP00000369574	15	56579253	56656069	56617661	+	0	0	0
POPDC2	2063	IR_ENSMMUP00000039951	ENSP00000340753	0.0691	NA	IR_ENSMMUP00000039951	2	39678656	39696795	3.96877e+07	-	ENSP00000340753	2	39746664	39758559	3.97526e+07	-	0	0	0
Afg3l1	17521	IR_ENSMMUP00000000529	ENSMMUP00000000529	0.069	NA	IR_ENSMMUP00000000529	20	88111270	88133312	88122291	+	ENSMMUP00000000529	20	88365393	88396671	88381032	+	0	0	0
EAP1	5415	IR_ENSMMUP00000034998	ENSMMUP00000034998	0.069	NA	IR_ENSMMUP00000034998	6	4435086	4436262	4435674	-	ENSMMUP00000034998	6	4482218	4483196	4482707	-	0	0	0
NTRK1	1271	IR_ENSMMUP00000016315	ENSP00000351486	0.069	NA	IR_ENSMMUP00000016315	1	135470840	135491786	135481313	+	ENSP00000351486	1	135972496	135994835	1.35984e+08	+	0	0	0
ADAMTS6	17421	IR_ENSMMUP00000001117	ENSP00000282849	0.0689	NA	IR_ENSMMUP00000001117	20	75449166	75599753	7.55245e+07	-	ENSP00000282849	20	75538827	75694383	75616605	-	0	0	0
TRIP12	11230	IR_ENSMMUP00000020831	ENSP00000373696	0.0689	NA	IR_ENSMMUP00000020831	12	93641542	93750646	93696094	-	ENSP00000373696	12	93562249	93672193	93617221	-	0	0	0
IP6K3	4065	IR_ENSMMUP00000028621	ENSP00000293756	0.0688	NA	IR_ENSMMUP00000028621	4	34024087	34035985	34030036	-	ENSP00000293756	4	33994224	34005944	34000084	-	0	0	0
Porcn	17733	IR_ENSMMUP00000024857	ENSP00000322304	0.0688	NA	IR_ENSMMUP00000024857	X	46360362	46371393	4.63659e+07	+	ENSP00000322304	X	47199275	47210104	4.72047e+07	+	0	0	0
POLE2	7029	IR_ENSMMUP00000005221	ENSP00000216367	0.0687	NA	IR_ENSMMUP00000005221	7	112687972	112737820	112712896	-	ENSP00000216367	7	112646947	112698081	112672514	-	0	0	0
FAM21A	8287	IR_ENSMMUP00000028364	ENSP00000282633	0.0686	NA	IR_ENSMMUP00000028364	9	46182369	46250858	4.62166e+07	+	ENSP00000282633	9	44053904	44116903	4.40854e+07	+	0	0	0
DOCK6	15856	IR_ENSMMUP00000012229	ENSP00000321556	0.0685	NA	IR_ENSMMUP00000012229	19	11023570	11078468	11051019	-	ENSP00000321556	19	11237619	11293384	1.12655e+07	-	0	0	0
TTC37	5725	IR_ENSMMUP00000001610	ENSP00000351596	0.0685	NA	IR_ENSMMUP00000001610	6	91688904	91771841	9.17304e+07	-	ENSP00000351596	6	92640662	92723038	92681850	-	0	0	0
TSG101	12589	IR_ENSMMUP00000019178	ENSP00000251968	0.0684	NA	IR_ENSMMUP00000019178	14	53342168	53392065	5.33671e+07	+	ENSP00000251968	14	53656551	53707740	5.36821e+07	+	0	0	0
CDH9	5456	IR_ENSMMUP00000026100	ENSP00000231021	0.0683	NA	IR_ENSMMUP00000026100	6	26920365	27034889	26977627	-	ENSP00000231021	6	27275825	27389661	27332743	-	0	0	0
vgll4l	2148	IR_ENSMMUP00000028720	ENSP00000404251	0.0683	NA	IR_ENSMMUP00000028720	2	49340067	49483391	49411729	+	ENSP00000404251	2	49510293	49594164	4.95522e+07	+	0	0	0
ZNF420	16195	IR_ENSMMUP00000019819	ENSMMUP00000019819	0.0682	NA	IR_ENSMMUP00000019819	19	43114216	43138716	43126466	-	ENSMMUP00000019819	19	43212172	43236312	43224242	-	0	0	0
ZNF366	5627	IR_ENSMMUP00000004783	ENSP00000313158	0.068	NA	IR_ENSMMUP00000004783	6	68586319	68603529	68594924	-	ENSP00000313158	6	68992805	69010124	6.90015e+07	-	0	0	0
Smpd5	8062	IR_ENSP00000366688	ENSP00000366688	0.0679	NA	IR_ENSP00000366688	8	146663375	146663998	1.46664e+08	+	ENSP00000366688	8	149075759	149076369	149076064	+	0	0	0
CEP44	5328	IR_ENSMMUP00000002329	ENSP00000408221	0.0678	NA	IR_ENSMMUP00000002329	5	166352000	166382225	1.66367e+08	+	ENSP00000408221	5	168352527	168399172	1.68376e+08	+	0	0	0
DDN	10107	IR_ENSMMUP00000020628	ENSP00000390590	0.0677	NA	IR_ENSMMUP00000020628	11	46123963	46126348	4.61252e+07	-	ENSP00000390590	11	46248712	46251101	4.62499e+07	-	0	0	0
NELFCD	8892	IR_ENSMMUP00000020182	ENSP00000342300	0.0677	NA	IR_ENSMMUP00000020182	10	5532808	5545957	5.53938e+06	-	ENSP00000342300	10	5425864	5434826	5430345	-	0	0	0
PKP2	17682	IR_ENSMMUP00000020667	ENSP00000391859	0.0677	NA	IR_ENSMMUP00000020667	X	37544654	37545252	37544953	-	ENSP00000391859	X	38382862	38383461	3.83832e+07	-	0	0	0
RPS6KB1	14491	IR_ENSMMUP00000025360	ENSP00000225577	0.0676	NA	IR_ENSMMUP00000025360	16	44139039	44193534	4.41663e+07	+	ENSP00000225577	16	46140049	46197509	46168779	+	0	0	0
HEATR1	1888	IR_ENSMMUP00000019841	ENSP00000355541	0.0675	NA	IR_ENSMMUP00000019841	1	220430161	220485260	2.20458e+08	+	ENSP00000355541	1	221621264	221676574	221648919	+	0	0	0
Q13539	12845	IR_ENSMMUP00000036819	ENSP00000323821	0.0675	NA	IR_ENSMMUP00000036819	14	74560219	74580616	7.45704e+07	+	ENSP00000323821	14	74877973	74897793	74887883	+	0	0	0
SCML1	17603	IR_ENSMMUP00000016941	ENSP00000369380	0.0675	NA	IR_ENSMMUP00000016941	X	15469930	15479022	15474476	+	ENSP00000369380	X	15498447	15507545	15502996	+	0	0	0
TBC1D22A	4114	IR_ENSMMUP00000028985	ENSP00000362590	0.0675	NA	IR_ENSMMUP00000028985	4	37633540	37694487	3.7664e+07	+	ENSP00000362590	4	37584390	37657676	37621033	+	0	0	0
NPTN	6579	IR_ENSMMUP00000012923	ENSP00000290401	0.0673	NA	IR_ENSMMUP00000012923	7	52253428	52324266	52288847	-	ENSP00000290401	16	791608	831107	811358	-	1	0	1
TRIM39	5303	IR_ENSMMUP00000016428	ENSP00000332288	0.0673	NA	IR_ENSMMUP00000016428	5	157172718	157189366	157181042	-	ENSP00000332288	5	158704434	158714577	1.5871e+08	-	0	0	0
WRAP73	99	IR_ENSMMUP00000005045	ENSP00000270708	0.0673	NA	IR_ENSMMUP00000005045	1	6591196	6611997	6.6016e+06	-	ENSP00000270708	1	6740261	6760131	6750196	-	0	0	0
IL10RB	3053	IR_ENSMMUP00000005289	ENSP00000388223	0.0672	NA	IR_ENSMMUP00000005289	3	13268451	13290388	1.32794e+07	-	ENSP00000388223	3	13381519	13411814	1.33967e+07	-	0	0	0
CHFR	10805	IR_ENSMMUP00000038337	ENSP00000266880	0.0671	NA	IR_ENSMMUP00000038337	11	134138837	134172156	1.34155e+08	-	ENSP00000266880	11	134610487	134639339	134624913	-	0	0	0
SLC25A10	14956	IR_ENSMMUP00000005936	ENSP00000328403	0.0671	NA	IR_ENSMMUP00000005936	16	77188322	77195942	77192132	+	ENSP00000328403	16	79328181	79333553	79330867	+	0	0	0
MMP13	12951	IR_ENSMMUP00000005676	ENSP00000339672	0.067	NA	IR_ENSMMUP00000005676	14	101555876	101567712	101561794	-	ENSP00000339672	14	104032546	104044282	104038414	-	0	0	0
PRRG4	12535	IR_ENSMMUP00000037068	ENSP00000257836	0.067	NA	IR_ENSMMUP00000037068	14	38962327	38983744	3.8973e+07	-	ENSP00000257836	14	39224157	39244704	3.92344e+07	-	0	0	0
St18	7695	IR_ENSMMUP00000011065	ENSP00000276480	0.0669	NA	IR_ENSMMUP00000011065	8	54656781	54724787	54690784	-	ENSP00000276480	8	55048072	55152506	55100289	-	0	0	0
Mapkbp1	6337	IR_ENSMMUP00000005118	ENSP00000393099	0.0668	NA	IR_ENSMMUP00000005118	7	20218385	20244220	2.02313e+07	+	ENSP00000393099	7	19081976	19132216	19107096	+	0	0	0
ZNF205	16886	IR_ENSMMUP00000012412	ENSP00000219091	0.0668	NA	IR_ENSMMUP00000012412	20	3248500	3255368	3251934	+	ENSP00000219091	20	3255031	3261814	3.25842e+06	+	0	0	0
AIF1L	13342	IR_ENSMMUP00000040018	ENSP00000361393	0.0667	NA	IR_ENSMMUP00000040018	15	7632345	7657355	7644850	-	ENSP00000361393	15	7498578	7531573	7.51508e+06	-	0	0	0
SMO	3728	IR_ENSMMUP00000015878	ENSP00000249373	0.0667	NA	IR_ENSMMUP00000015878	3	166523697	166547573	166535635	+	ENSP00000249373	3	168057844	168085556	168071700	+	0	0	0
ADAMTSL5	15631	IR_ENSMMUP00000005082	ENSP00000399364	0.0666	NA	IR_ENSMMUP00000005082	19	1270195	1274876	1.27254e+06	-	ENSP00000399364	19	1285418	1290572	1287995	-	0	0	0
Ccser2	8334	IR_ENSMMUP00000025922	ENSP00000361160	0.0666	NA	IR_ENSMMUP00000025922	9	52778120	52919246	52848683	-	ENSP00000361160	9	50639649	50780618	5.07101e+07	-	0	0	0
CENPK	5592	IR_ENSMMUP00000021695	ENSP00000379911	0.0665	NA	IR_ENSMMUP00000021695	6	63389921	63430361	63410141	-	ENSP00000379911	6	63802735	63843520	6.38231e+07	-	0	0	0
PCSK1	5732	IR_ENSMMUP00000006801	ENSP00000308024	0.0665	NA	IR_ENSMMUP00000006801	6	92594022	92633476	92613749	-	ENSP00000308024	6	93546826	93586429	9.35666e+07	-	0	0	0
WNT5B	9769	IR_ENSMMUP00000001764	ENSP00000380379	0.0664	NA	IR_ENSMMUP00000001764	11	1696562	1710785	1.70367e+06	+	ENSP00000380379	11	1688025	1702852	1.69544e+06	+	0	0	0
DPY19L2	7862	IR_ENSMMUP00000027788	ENSP00000389630	0.0662	NA	IR_ENSMMUP00000027788	8	97295843	97362334	9.73291e+07	+	ENSP00000389630	8	99608874	99675335	9.96421e+07	+	0	0	0
RGS20	7703	IR_ENSMMUP00000020223	ENSP00000297313	0.0662	NA	IR_ENSMMUP00000020223	8	56470323	56551161	56510742	+	ENSP00000297313	8	58255684	58362223	5.8309e+07	+	0	0	0
TAF6L	12274	IR_ENSMMUP00000000147	ENSP00000294168	0.0662	NA	IR_ENSMMUP00000000147	14	11298621	11314402	1.13065e+07	-	ENSP00000294168	14	11605017	11619632	1.16123e+07	-	0	0	0
PRDM9	5454	IR_ENSMMUP00000005026	ENSMMUP00000005026	0.0661	NA	IR_ENSMMUP00000005026	6	23628085	23632887	23630486	+	ENSMMUP00000005026	6	23822984	23827781	2.38254e+07	+	0	0	0
SLC28A1	6686	IR_ENSMMUP00000022047	ENSP00000286749	0.0661	NA	IR_ENSMMUP00000022047	7	64341350	64404944	64373147	-	ENSP00000286749	7	63781040	63845287	6.38132e+07	-	0	0	0
Otop3	14834	IR_ENSMMUP00000030813	ENSP00000328090	0.066	NA	IR_ENSMMUP00000030813	16	70194800	70209172	70201986	+	ENSP00000328090	16	72405847	72420160	7.2413e+07	+	0	0	0
SF3B2	12171	IR_ENSMMUP00000015408	ENSP00000318861	0.066	NA	IR_ENSMMUP00000015408	14	8373835	8390911	8382373	-	ENSP00000318861	14	8625355	8642384	8.63387e+06	-	0	0	0
SORCS3	16801	IR_ENSP00000394498	ENSP00000394498	0.066	NA	IR_ENSP00000394498	20	985672	990708	988190	+	ENSP00000394498	20	967503	974090	970796	+	0	0	0
TSNARE1	8021	IR_ENSMMUP00000001918	ENSP00000416124	0.066	NA	IR_ENSMMUP00000001918	8	144799582	144880558	144840070	-	ENSP00000416124	8	147222174	147350547	1.47286e+08	-	0	0	0
Zdhhc18	357	IR_ENSMMUP00000018210	ENSP00000363257	0.066	NA	IR_ENSMMUP00000018210	1	29472705	29495258	2.9484e+07	+	ENSP00000363257	1	29665097	29693000	2.9679e+07	+	0	0	0
NOX4	12897	IR_ENSMMUP00000014549	ENSP00000263317	0.0659	NA	IR_ENSMMUP00000014549	14	87533624	87707581	8.76206e+07	-	ENSP00000263317	14	89033326	89202975	8.91182e+07	-	0	0	0
PPFIA1	12094	IR_ENSMMUP00000017449	ENSP00000253925	0.0659	NA	IR_ENSMMUP00000017449	14	4387884	4502521	4.4452e+06	-	ENSP00000253925	14	4218481	4331462	4.27497e+06	-	0	0	0
RRH	5117	IR_ENSMMUP00000027946	ENSP00000314992	0.0659	NA	IR_ENSMMUP00000027946	5	102726342	102741992	102734167	+	ENSP00000314992	5	104016821	104032919	104024870	+	0	0	0
NOC4L	10794	IR_ENSMMUP00000008863	ENSP00000328854	0.0658	NA	IR_ENSMMUP00000008863	11	133475028	133481588	133478308	+	ENSP00000328854	11	133936449	133943351	133939900	+	0	0	0
Ank1	5650	IR_ENSMMUP00000034463	ENSP00000345065	0.0657	NA	IR_ENSMMUP00000034463	6	71833196	71868986	71851091	+	ENSP00000345065	6	72240624	72283634	72262129	+	0	0	0
PDE6B	46	IR_ENSMMUP00000040713	ENSP00000420295	0.0657	NA	IR_ENSMMUP00000040713	1	3305922	3349870	3327896	-	ENSP00000420295	1	3342286	3392212	3367249	-	0	0	0
Dars	11948	IR_ENSMMUP00000024163	ENSP00000264161	0.0656	NA	IR_ENSMMUP00000024163	13	116160525	116243016	1.16202e+08	+	ENSP00000264161	13	115840849	115921893	115881371	+	0	0	0
NDUFS5	871	IR_ENSMMUP00000039664	ENSMMUP00000039664	0.0656	NA	IR_ENSMMUP00000039664	1	99638392	99640080	99639236	-	ENSMMUP00000039664	1	100352972	100353281	1.00353e+08	-	0	0	0
PMPCB	3628	IR_ENSMMUP00000004571	ENSP00000390035	0.0656	NA	IR_ENSMMUP00000004571	3	140693037	140701745	140697391	+	ENSP00000390035	3	142162733	142178306	1.42171e+08	+	0	0	0
ATP1B2	14110	IR_ENSMMUP00000024990	ENSP00000250111	0.0655	NA	IR_ENSMMUP00000024990	16	7380276	7384784	7382530	+	ENSP00000250111	16	7964325	7968726	7.96653e+06	+	0	0	0
MSC	7771	IR_ENSMMUP00000001272	ENSP00000321445	0.0655	NA	IR_ENSMMUP00000001272	8	74393477	74395023	74394250	-	ENSP00000321445	8	76222965	76224517	76223741	-	0	0	0
PGUG_04447	13177	IR_ENSMMUP00000010415	ENSP00000353321	0.0654	NA	IR_ENSMMUP00000010415	14	124377630	124406785	1.24392e+08	+	ENSP00000353321	14	126932145	126960863	126946504	+	0	0	0
DDX6	13072	IR_ENSMMUP00000024532	ENSMMUP00000024532	0.0653	NA	IR_ENSMMUP00000024532	14	117150055	117183435	117166745	-	ENSMMUP00000024532	14	119733669	119766979	119750324	-	0	0	0
RASAL1	10663	IR_ENSMMUP00000028698	ENSP00000261729	0.0653	NA	IR_ENSMMUP00000028698	11	114026422	114059130	114042776	-	ENSP00000261729	11	114889068	114923954	114906511	-	0	0	0
FASTKD2	11101	IR_ENSMMUP00000023333	ENSP00000236980	0.0652	NA	IR_ENSMMUP00000023333	12	70668940	70691455	7.06802e+07	+	ENSP00000236980	12	70499543	70522372	7.0511e+07	+	0	0	0
CTDSP1	11159	IR_ENSMMUP00000020020	ENSP00000403256	0.0651	NA	IR_ENSMMUP00000020020	12	82235458	82239780	82237619	+	ENSP00000403256	12	82117297	82122367	82119832	+	0	0	0
Pnpla7	13224	IR_ENSMMUP00000025749	ENSP00000384610	0.065	NA	IR_ENSMMUP00000025749	15	691096	778126	734611	+	ENSP00000384610	15	687173	773958	730566	+	0	0	0
OR6K3	1295	IR_ENSMMUP00000000986	ENSP00000357128	0.0649	NA	IR_ENSMMUP00000000986	1	137323050	137333091	1.37328e+08	-	ENSP00000357128	1	137838896	137839888	137839392	-	0	0	0
VPRBP	2313	IR_ENSMMUP00000005729	ENSP00000273612	0.0649	NA	IR_ENSMMUP00000005729	2	84956102	85042639	8.49994e+07	+	ENSP00000273612	2	86275241	86358959	86317100	+	0	0	0
SNX27	1117	IR_ENSMMUP00000022252	ENSP00000400333	0.0648	NA	IR_ENSMMUP00000022252	1	130049662	130136324	130092993	+	ENSP00000400333	1	130600751	130660226	1.3063e+08	+	0	0	0
CELE_F25H2.12	10445	IR_ENSMMUP00000003378	ENSP00000248306	0.0647	NA	IR_ENSMMUP00000003378	11	79321308	79443711	7.93825e+07	+	ENSP00000248306	11	79808124	79929399	7.98688e+07	+	0	0	0
RRM2	11371	IR_ENSMMUP00000002749	ENSMMUP00000002749	0.0647	NA	IR_ENSMMUP00000002749	13	10210687	10216907	10213797	+	ENSMMUP00000002749	13	8362408	8368351	8.36538e+06	+	0	0	0
AGFG1	11223	IR_ENSMMUP00000037461	ENSP00000397094	0.0644	NA	IR_ENSMMUP00000037461	12	91383879	91447075	91415477	+	ENSP00000397094	12	91303693	91355066	9.13294e+07	+	0	0	0
GFRA3	5898	IR_ENSMMUP00000017457	ENSP00000274721	0.0644	NA	IR_ENSMMUP00000017457	6	134664189	134686076	1.34675e+08	-	ENSP00000274721	6	136166567	136188162	1.36177e+08	-	0	0	0
IMPDH1	17684	IR_ENSMMUP00000000964	ENSP00000345096	0.0643	NA	IR_ENSMMUP00000000964	X	38102799	38104337	38103568	-	ENSP00000345096	3	167452748	167469366	167461057	-	1	0	1
SLC27A5	16743	IR_ENSMMUP00000023495	ENSP00000263093	0.0643	NA	IR_ENSMMUP00000023495	19	64267184	64277735	6.42725e+07	-	ENSP00000263093	19	64035258	64054100	64044679	-	0	0	0
NANOG	17695	IR_ENSMMUP00000041112	ENSMMUP00000041112	0.0642	NA	IR_ENSMMUP00000041112	X	41223450	41224178	41223814	-	ENSMMUP00000041112	X	42133844	42134743	4.21343e+07	-	0	0	0
ZNF420	16275	IR_ENSMMUP00000005098	ENSP00000400997	0.0642	NA	IR_ENSMMUP00000005098	19	46469444	46480046	46474745	-	ENSP00000400997	19	46539957	46549333	46544645	-	0	0	0
L1RE1	9940	IR_ENSMMUP00000040179	ENSMMUP00000010481	0.0641	NA	IR_ENSMMUP00000040179	11	14393030	14407202	14400116	+	ENSMMUP00000010481	X	63453170	63453580	63453375	+	1	0	1
GPR124	7627	IR_ENSMMUP00000004284	ENSP00000406367	0.064	NA	IR_ENSMMUP00000004284	8	38248147	38291606	3.82699e+07	+	ENSP00000406367	8	38675932	38703499	3.86897e+07	+	0	0	0
H2BFM	18010	IR_ENSMMUP00000003672	ENSMMUP00000003672	0.064	NA	IR_ENSMMUP00000003672	X	102647512	102647886	102647699	+	ENSMMUP00000003672	X	103102417	103102791	103102604	-	0	0	0
LHCGR	11594	IR_ENSMMUP00000013586	ENSP00000294954	0.064	NA	IR_ENSMMUP00000013586	13	48862658	48925134	48893896	-	ENSP00000294954	13	48027169	48078747	48052958	-	0	0	0
Map7	17615	IR_ENSMMUP00000041176	ENSP00000368972	0.064	NA	IR_ENSMMUP00000041176	X	17775133	17815395	17795264	-	ENSP00000368972	X	17787897	17844709	17816303	-	0	0	0
MED14	17687	IR_ENSMMUP00000006964	ENSP00000323720	0.064	NA	IR_ENSMMUP00000006964	X	38405212	38488699	3.8447e+07	-	ENSP00000323720	X	39250403	39334433	39292418	-	0	0	0
PPT2	4027	PPT2	ENSP00000372789	0.064	NA	PPT2	4	32095604	32103467	3.20995e+07	+	ENSP00000372789	4	32363122	32371066	32367094	+	0	0	0
Nfatc2ip	17070	IR_ENSMMUP00000009039	ENSP00000324792	0.0639	NA	IR_ENSMMUP00000009039	20	26879606	26893004	26886305	-	ENSP00000324792	20	27009129	27022981	27016055	-	0	0	0
NUBPL	6972	IR_ENSMMUP00000016709	ENSP00000281081	0.0639	NA	IR_ENSMMUP00000016709	7	94532253	94789237	94660745	+	ENSP00000281081	7	94292280	94551361	9.44218e+07	+	0	0	0
DGKH	15121	IR_ENSMMUP00000030387	ENSP00000337572	0.0638	NA	IR_ENSMMUP00000030387	17	20985719	21168786	2.10773e+07	+	ENSP00000337572	17	21278885	21388176	2.13335e+07	+	0	0	0
EGM_10003	16535	IR_ENSMMUP00000023897	ENSMMUP00000023897	0.0638	NA	IR_ENSMMUP00000023897	19	56535211	56564718	5.655e+07	-	ENSMMUP00000023897	19	56320746	56350009	5.63354e+07	-	0	0	0
Glcci1	3543	IR_ENSP00000223145	ENSP00000223145	0.0638	NA	IR_ENSP00000223145	3	118285342	118413428	118349385	-	ENSP00000223145	3	118902007	118991594	1.18947e+08	-	0	0	0
LIMD1	2430	IR_ENSMMUP00000014037	ENSP00000273317	0.0638	NA	IR_ENSMMUP00000014037	2	90856491	90937783	90897137	-	ENSP00000273317	2	92209012	92293175	9.22511e+07	-	0	0	0
MAGI1	17756	IR_ENSMMUP00000030309	ENSP00000387928	0.0638	NA	IR_ENSMMUP00000030309	X	47015973	47019513	47017743	+	ENSP00000387928	X	47866554	47869903	4.78682e+07	+	0	0	0
O55006	16337	IR_ENSP00000244321	ENSP00000244321	0.0634	NA	IR_ENSP00000244321	19	50033511	50039015	50036263	+	ENSP00000244321	19	49741637	49746449	49744043	+	0	0	0
xkr8	7459	IR_ENSMMUP00000028013	ENSMMUP00000028013	0.0634	NA	IR_ENSMMUP00000028013	8	6893689	6918452	6.90607e+06	-	ENSMMUP00000028013	8	6911560	6938135	6.92485e+06	-	0	0	0
AIDA	1446	IR_ENSMMUP00000019693	ENSP00000339161	0.0632	NA	IR_ENSMMUP00000019693	1	147567297	147599990	1.47584e+08	+	ENSP00000339161	5	152025294	152026210	152025752	+	1	0	1
AEBP1	3401	IR_ENSMMUP00000003252	ENSP00000223357	0.063	NA	IR_ENSMMUP00000003252	3	82221896	82231621	8.22268e+07	-	ENSP00000223357	3	82808601	82816361	82812481	-	0	0	0
LGALS12	12263	IR_ENSMMUP00000024067	ENSP00000378116	0.063	NA	IR_ENSMMUP00000024067	14	10950452	10960459	1.09555e+07	-	ENSP00000378116	14	11259551	11270040	1.12648e+07	-	0	0	0
Nsfl1c	348	IR_ENSMMUP00000000877	ENSMMUP00000000877	0.0629	NA	IR_ENSMMUP00000000877	1	28900256	28921491	2.89109e+07	-	ENSMMUP00000000877	1	29095259	29120049	29107654	-	0	0	0
MDGA1	4119	IR_ENSMMUP00000033757	ENSP00000402584	0.0627	NA	IR_ENSMMUP00000033757	4	38009292	38067092	38038192	-	ENSP00000402584	4	37980221	38038787	38009504	-	0	0	0
P0003H10.9	8851	IR_ENSMMUP00000007536	ENSP00000359376	0.0627	NA	IR_ENSMMUP00000007536	10	1428901	1445355	1437128	-	ENSP00000359376	10	1384602	1395643	1.39012e+06	-	0	0	0
ZNF92	3343	IR_ENSMMUP00000013116	ENSP00000332595	0.0627	NA	IR_ENSMMUP00000013116	3	60195531	60225142	6.02103e+07	-	ENSP00000332595	3	60575976	60588488	60582232	-	0	0	0
CEL	13323	IR_ENSMMUP00000001700	ENSP00000361151	0.0624	NA	IR_ENSMMUP00000001700	15	5546559	5571668	5.55911e+06	-	ENSP00000361151	15	5434017	5444984	5.4395e+06	-	0	0	0
PLIN3	15713	IR_ENSMMUP00000031951	ENSP00000221957	0.0624	NA	IR_ENSMMUP00000031951	19	4729329	4753815	4741572	-	ENSP00000221957	19	4807909	4831486	4.8197e+06	-	0	0	0
PLOD3	3278	IR_ENSMMUP00000009121	ENSP00000223127	0.0624	NA	IR_ENSMMUP00000009121	3	48494010	48506647	4.85003e+07	-	ENSP00000223127	3	48833355	48845199	48839277	-	0	0	0
PRDM5	5157	IR_ENSMMUP00000004331	ENSP00000264808	0.0624	NA	IR_ENSMMUP00000004331	5	113074382	113222326	113148354	-	ENSP00000264808	5	114440221	114645631	114542926	-	0	0	0
EFEMP1	11617	IR_ENSMMUP00000022180	ENSP00000378057	0.0622	NA	IR_ENSMMUP00000022180	13	56179036	56234522	56206779	-	ENSP00000378057	13	56003297	56059081	56031189	-	0	0	0
RCOR1	7393	IR_ENSMMUP00000007701	ENSP00000262241	0.0622	NA	IR_ENSMMUP00000007701	7	165971665	166021874	1.65997e+08	+	ENSP00000262241	7	166612520	166662027	1.66637e+08	+	0	0	0
Zdhhc2	15016	IR_ENSMMUP00000009670	ENSMMUP00000009670	0.0622	NA	IR_ENSMMUP00000009670	17	2007010	2089823	2.04842e+06	-	ENSMMUP00000009670	17	2030320	2081755	2.05604e+06	-	0	0	0
PTS	973	IR_ENSMMUP00000039392	ENSMMUP00000039392	0.0621	NA	IR_ENSMMUP00000039392	1	115823383	115824353	115823868	+	ENSMMUP00000039392	1	116528008	116528977	1.16528e+08	+	0	0	0
RIC8A	12017	IR_ENSMMUP00000015099	ENSP00000325941	0.0621	NA	IR_ENSMMUP00000015099	14	19645	25177	22411	+	ENSP00000325941	14	27540	32685	30112.5	+	0	0	0
CNN2	5089	IR_ENSMMUP00000034927	ENSP00000263097	0.062	NA	IR_ENSMMUP00000034927	5	96641064	96641990	96641527	+	ENSP00000263097	19	778821	784566	781694	+	1	0	1
CDHR2	6158	IR_ENSMMUP00000017467	ENSP00000261944	0.0619	NA	IR_ENSMMUP00000017467	6	173049292	173082197	1.73066e+08	+	ENSP00000261944	6	175279612	175310669	1.75295e+08	+	0	0	0
XKR8	383	IR_ENSMMUP00000017017	ENSP00000362991	0.0619	NA	IR_ENSMMUP00000017017	1	30642347	30649608	3.0646e+07	+	ENSP00000362991	1	30835135	30842256	3.08387e+07	+	0	0	0
KRT7	10169	IR_ENSMMUP00000018913	ENSP00000329243	0.0618	NA	IR_ENSMMUP00000018913	11	49338192	49352462	49345327	+	ENSP00000329243	11	49485877	49500464	4.94932e+07	+	0	0	0
MANEA	4385	IR_ENSMMUP00000016000	ENSP00000351669	0.0618	NA	IR_ENSMMUP00000016000	4	92078528	92098889	9.20887e+07	+	ENSP00000351669	4	93527726	93548136	93537931	+	0	0	0
TRABD2A	11765	IR_ENSMMUP00000036399	ENSP00000387075	0.0618	NA	IR_ENSMMUP00000036399	13	85377418	85423893	8.54007e+07	-	ENSP00000387075	13	85383457	85440133	85411795	-	0	0	0
MAPK4	15493	IR_ENSMMUP00000022744	ENSP00000383234	0.0615	NA	IR_ENSMMUP00000022744	18	43764708	43830421	4.37976e+07	+	ENSP00000383234	18	44747829	44813802	4.47808e+07	+	0	0	0
Cnnm1	8594	IR_ENSMMUP00000004999	ENSP00000349147	0.0614	NA	IR_ENSMMUP00000004999	9	98936812	98988494	98962653	+	ENSP00000349147	9	96498105	96562767	96530436	+	0	0	0
SPATC1	8061	IR_ENSMMUP00000005345	ENSP00000366690	0.0614	NA	IR_ENSMMUP00000005345	8	146653454	146659802	146656628	+	ENSP00000366690	8	149033234	149072142	149052688	+	0	0	0
ZNF395	7593	IR_ENSMMUP00000009828	ENSP00000340494	0.0614	NA	IR_ENSMMUP00000009828	8	28497783	28510178	2.8504e+07	-	ENSP00000340494	8	28584033	28596447	28590240	-	0	0	0
NEFH	9493	IR_ENSMMUP00000037120	ENSMMUP00000037120	0.0613	NA	IR_ENSMMUP00000037120	10	73317767	73327416	7.33226e+07	+	ENSMMUP00000037120	10	73906861	73916597	73911729	+	0	0	0
TNFSF14	15748	IR_ENSMMUP00000011395	ENSP00000245912	0.0613	NA	IR_ENSMMUP00000011395	19	6553906	6559197	6.55655e+06	-	ENSP00000245912	19	6665004	6670106	6667555	-	0	0	0
CCL19	13630	IR_ENSMMUP00000021722	ENSP00000368077	0.0612	NA	IR_ENSMMUP00000021722	15	42830996	42832302	42831649	+	ENSP00000368077	15	43689057	43690291	43689674	+	0	0	0
LPIN1	11386	IR_ENSMMUP00000028538	ENSMMUP00000028538	0.0612	NA	IR_ENSMMUP00000028538	13	11832378	11891303	1.18618e+07	+	ENSMMUP00000028538	13	9981818	10041150	10011484	+	0	0	0
PRDM15	5344	IR_ENSP00000323252	ENSP00000323252	0.0612	NA	IR_ENSP00000323252	5	174256654	174256947	1.74257e+08	-	ENSP00000323252	5	176265300	176265723	1.76266e+08	-	0	0	0
CABLES1	15392	IR_ENSMMUP00000006791	ENSP00000256925	0.061	NA	IR_ENSMMUP00000006791	18	16162604	16285344	16223974	+	ENSP00000256925	18	17085074	17213213	1.71491e+07	+	0	0	0
CYB5B	17347	IR_ENSMMUP00000015793	ENSP00000308430	0.061	NA	IR_ENSMMUP00000015793	20	67805176	67844347	6.78248e+07	+	ENSP00000308430	20	67816297	67855232	6.78358e+07	+	0	0	0
DGKZ	12474	IR_ENSMMUP00000028249	ENSP00000320340	0.0607	NA	IR_ENSMMUP00000028249	14	25747068	25760654	25753861	-	ENSP00000320340	14	25860563	25874230	2.58674e+07	-	0	0	0
PLAT	7664	IR_ENSMMUP00000018955	ENSP00000220809	0.0607	NA	IR_ENSMMUP00000018955	8	42753505	42770619	42762062	-	ENSP00000220809	8	43106145	43123635	43114890	-	0	0	0
Tcea3	301	IR_ENSMMUP00000014386	ENSP00000363729	0.0607	NA	IR_ENSMMUP00000014386	1	25985738	26027769	2.60068e+07	-	ENSP00000363729	1	26195024	26237451	2.62162e+07	-	0	0	0
DNM3	1060	IR_ENSP00000349853	ENSP00000349853	0.0606	NA	IR_ENSP00000349853	1	128073670	128074717	1.28074e+08	+	ENSP00000349853	1	128558381	128559428	1.28559e+08	+	0	0	0
TMPRSS5	13019	IR_ENSMMUP00000036694	ENSP00000299882	0.0604	NA	IR_ENSMMUP00000036694	14	112159669	112170469	112165069	-	ENSP00000299882	14	114687653	114698291	114692972	-	0	0	0
ADAMTSL2	13305	IR_ENSMMUP00000040113	ENSMMUP00000040113	0.0603	NA	IR_ENSMMUP00000040113	15	4967747	5005327	4986537	-	ENSMMUP00000040113	15	4835655	4877529	4856592	-	0	0	0
PRDM16	95	IR_ENSMMUP00000040663	ENSP00000270722	0.0603	NA	IR_ENSMMUP00000040663	1	6339357	6391352	6.36535e+06	+	ENSP00000270722	1	6293874	6539285	6.41658e+06	+	0	0	0
COL5A2	11001	IR_ENSMMUP00000028041	ENSP00000364000	0.0602	NA	IR_ENSMMUP00000028041	12	52672311	52751229	52711770	-	ENSP00000364000	12	52441712	52595980	52518846	-	0	0	0
MYBPH	916	IR_ENSMMUP00000007660	ENSP00000349678	0.0602	NA	IR_ENSMMUP00000007660	1	112349894	112362474	112356184	-	ENSP00000349678	1	113043523	113057819	113050671	-	0	0	0
NLRC5	17227	IR_ENSMMUP00000001041	ENSP00000262510	0.0601	NA	IR_ENSMMUP00000001041	20	55386363	55442265	55414314	+	ENSP00000262510	20	55335230	55395151	5.53652e+07	+	0	0	0
RET	8262	IR_ENSMMUP00000020195	ENSP00000347942	0.0601	NA	IR_ENSMMUP00000020195	9	43248670	43276377	4.32625e+07	+	ENSP00000347942	9	41299637	41334250	4.13169e+07	+	0	0	0
CD1D	1285	IR_ENSMMUP00000026541	ENSP00000357153	0.0599	NA	IR_ENSMMUP00000026541	1	136755583	136758504	1.36757e+08	+	ENSP00000357153	1	137277199	137280266	1.37279e+08	+	0	0	0
TMED4	32	IR_ENSMMUP00000020348	ENSP00000383007	0.0599	NA	IR_ENSMMUP00000020348	1	2837923	2846208	2.84207e+06	+	ENSP00000383007	1	2832450	2867039	2.84974e+06	+	0	0	0
IGKV1-5	11810	IR_ENSMMUP00000018529	ENSMMUP00000018529	0.0598	NA	IR_ENSMMUP00000018529	13	89771182	89771657	8.97714e+07	-	ENSMMUP00000018529	13	89754959	89755461	89755210	-	0	0	0
Rpl7	14693	IR_ENSMMUP00000017771	ENSMMUP00000017771	0.0598	NA	IR_ENSMMUP00000017771	16	54462755	54464010	5.44634e+07	-	ENSMMUP00000017771	16	56446890	56448145	5.64475e+07	-	0	0	0
SPATA18	5019	IR_ENSMMUP00000024928	ENSMMUP00000024928	0.0597	NA	IR_ENSMMUP00000024928	5	77288725	77331867	77310296	-	ENSMMUP00000024928	5	78293963	78328160	7.83111e+07	-	0	0	0
OLA1	10938	IR_ENSMMUP00000038120	ENSP00000386350	0.0596	NA	IR_ENSMMUP00000038120	12	37702387	37872716	3.77876e+07	-	ENSP00000386350	12	37377500	37548024	37462762	-	0	0	0
PACSIN3	12463	IR_ENSMMUP00000008391	ENSP00000298838	0.0596	NA	IR_ENSMMUP00000008391	14	24940318	24943993	2.49422e+07	+	ENSP00000298838	14	25052937	25057644	2.50553e+07	+	0	0	0
DUT1	959	IR_ENSMMUP00000039424	ENSMMUP00000039424	0.0595	NA	IR_ENSMMUP00000039424	1	114502195	114503016	1.14503e+08	+	ENSMMUP00000039424	8	150123789	150124613	150124201	-	1	0	1
ZRSR2	17593	IR_ENSMMUP00000018472	ENSP00000303015	0.0594	NA	IR_ENSMMUP00000018472	X	13550904	13583654	13567279	+	ENSP00000303015	6	110188810	110190228	110189519	+	1	0	1
FOXRED1	13179	IR_ENSMMUP00000036594	ENSP00000263578	0.0593	NA	IR_ENSMMUP00000036594	14	124413823	124423804	1.24419e+08	+	ENSP00000263578	14	126967902	126978091	1.26973e+08	+	0	0	0
PHYH	8157	IR_ENSMMUP00000031342	ENSP00000367928	0.0592	NA	IR_ENSMMUP00000031342	9	13547057	13571519	13559288	-	ENSP00000367928	9	13496842	13519649	1.35082e+07	-	0	0	0
CTSL	13840	IR_ENSMMUP00000003977	ENSMMUP00000003977	0.0591	NA	IR_ENSMMUP00000003977	15	96309574	96323687	9.63166e+07	+	ENSMMUP00000003977	15	97220200	97234584	97227392	+	0	0	0
LEPRE1	14987	IR_ENSMMUP00000025258	ENSMMUP00000025258	0.0591	NA	IR_ENSMMUP00000025258	16	77874927	77899729	77887328	-	ENSMMUP00000025258	16	80008252	80032314	80020283	-	0	0	0
DENND5B	10026	IR_ENSMMUP00000004302	ENSP00000306482	0.059	NA	IR_ENSMMUP00000004302	11	31462660	31661465	3.15621e+07	-	ENSP00000306482	11	31445403	31557524	3.15015e+07	-	0	0	0
TESK2	601	IR_ENSMMUP00000026429	ENSP00000361158	0.059	NA	IR_ENSMMUP00000026429	1	48259895	48374524	4.83172e+07	-	ENSP00000361158	1	48653073	48768586	4.87108e+07	-	0	0	0
VGF	3275	IR_ENSMMUP00000013290	ENSP00000249330	0.059	NA	IR_ENSMMUP00000013290	3	48447061	48448955	48448008	-	ENSP00000249330	3	48786256	48787308	48786782	-	0	0	0
ACOX3	4715	IR_ENSMMUP00000008198	ENSP00000348775	0.0588	NA	IR_ENSMMUP00000008198	5	350274	398382	374328	+	ENSP00000348775	5	545765	598352	572058	+	0	0	0
Dhrs7c	14244	IR_ENSMMUP00000017332	ENSP00000378887	0.0588	NA	IR_ENSMMUP00000017332	16	20341864	20358120	20349992	+	ENSP00000378887	16	21124075	21141154	2.11326e+07	+	0	0	0
KDM3B	5901	IR_ENSMMUP00000000618	ENSP00000326563	0.0588	NA	IR_ENSMMUP00000000618	6	134767653	134851099	134809376	+	ENSP00000326563	6	136291498	136366116	136328807	+	0	0	0
PTPRU	402	IR_ENSMMUP00000020552	ENSP00000334941	0.0587	NA	IR_ENSMMUP00000020552	1	31978596	32069224	32023910	+	ENSP00000334941	1	32182934	32272111	3.22275e+07	+	0	0	0
BDH1	2905	IR_ENSMMUP00000002705	ENSP00000376183	0.0585	NA	IR_ENSMMUP00000002705	2	187862430	187897369	1.8788e+08	+	ENSP00000376183	2	190816784	190851347	1.90834e+08	+	0	0	0
Ttn	14190	IR_ENSMMUP00000006974	ENSMMUP00000006974	0.0585	NA	IR_ENSMMUP00000006974	16	15534867	15535851	15535359	-	ENSMMUP00000006974	16	16226555	16228348	1.62275e+07	-	0	0	0
mett-10	13983	IR_ENSMMUP00000028984	ENSMMUP00000028984	0.0583	NA	IR_ENSMMUP00000028984	16	2213882	2290030	2251956	-	ENSMMUP00000028984	16	2753914	2835195	2.79455e+06	-	0	0	0
PARK2	4680	IR_ENSMMUP00000026859	ENSP00000355865	0.0583	NA	IR_ENSMMUP00000026859	4	158751204	159846902	159299053	-	ENSP00000355865	4	160483029	161584518	1.61034e+08	-	0	0	0
TSTD1	1349	IR_ENSMMUP00000002681	ENSP00000357004	0.0583	NA	IR_ENSMMUP00000002681	1	139648228	139649146	139648687	-	ENSP00000357004	1	140185375	140186553	140185964	-	0	0	0
VIM	9817	IR_ENSMMUP00000024585	ENSP00000349364	0.0583	NA	IR_ENSMMUP00000024585	11	6692072	6707470	6699771	-	ENSP00000349364	11	6736999	6751966	6.74448e+06	-	0	0	0
PTPLB	2102	IR_ENSMMUP00000002982	ENSP00000373153	0.0581	NA	IR_ENSMMUP00000002982	2	43486634	43578975	4.35328e+07	-	ENSP00000373153	2	43552527	43642886	4.35977e+07	-	0	0	0
ZNF44	15891	IR_ENSMMUP00000031800	ENSP00000404127	0.0581	NA	IR_ENSMMUP00000031800	19	12159443	12163043	12161243	-	ENSP00000404127	19	12362342	12365466	12363904	-	0	0	0
RPS3	12836	IR_ENSMMUP00000036826	ENSP00000385909	0.058	NA	IR_ENSMMUP00000036826	14	73579709	73585042	7.35824e+07	+	ENSP00000385909	15	97569275	97570006	9.75696e+07	+	1	0	1
EXOSC9	5162	IR_ENSMMUP00000012849	ENSP00000368984	0.0579	NA	IR_ENSMMUP00000012849	5	114169516	114184862	114177189	+	ENSP00000368984	5	115541805	115557283	115549544	+	0	0	0
HN1L	16823	IR_ENSMMUP00000001315	ENSP00000372158	0.0579	NA	IR_ENSMMUP00000001315	20	1667568	1686119	1.67684e+06	+	ENSP00000372158	20	1679439	1692923	1686181	+	0	0	0
ESRRB	7254	IR_ENSMMUP00000022048	ENSP00000370270	0.0577	NA	IR_ENSMMUP00000022048	7	139603108	139664985	1.39634e+08	+	ENSP00000370270	7	140027305	140086492	1.40057e+08	+	0	0	0
NAP1L4	12083	IR_ENSMMUP00000010184	ENSP00000382533	0.0576	NA	IR_ENSMMUP00000010184	14	2959196	2988632	2973914	-	ENSP00000382533	14	2805762	2840414	2823088	-	0	0	0
C8orf48	7506	IR_ENSP00000297324	ENSP00000297324	0.0575	NA	IR_ENSP00000297324	8	13388601	13389552	1.33891e+07	+	ENSP00000297324	8	13381299	13382240	1.33818e+07	+	0	0	0
Lyrm2	4378	IR_ENSMMUP00000004612	ENSMMUP00000004612	0.0575	NA	IR_ENSMMUP00000004612	4	86089238	86090652	86089945	-	ENSMMUP00000004612	4	87547410	87548822	87548116	-	0	0	0
NUP93	17223	IR_ENSMMUP00000018117	ENSP00000310668	0.0575	NA	IR_ENSMMUP00000018117	20	55104701	55202190	5.51534e+07	+	ENSP00000310668	20	55053370	55150963	5.51022e+07	+	0	0	0
PDE2A3	12801	IR_ENSMMUP00000019727	ENSP00000401006	0.0575	NA	IR_ENSMMUP00000019727	14	70661937	70694965	70678451	-	ENSP00000401006	14	70985794	71068612	71027203	-	0	0	0
ZFP91	15865	IR_ENSMMUP00000027145	ENSP00000293771	0.0575	NA	IR_ENSMMUP00000027145	19	11305366	11329021	1.13172e+07	-	ENSP00000293771	19	11526259	11543083	11534671	-	0	0	0
CECR1	9364	IR_ENSMMUP00000003402	ENSP00000382731	0.0574	NA	IR_ENSMMUP00000003402	10	61822959	61856504	6.18397e+07	-	ENSP00000382731	10	62928553	62961541	62945047	-	0	0	0
GLB1	2847	IR_ENSMMUP00000026471	ENSMMUP00000026471	0.0574	NA	IR_ENSMMUP00000026471	2	175531267	175559562	1.75545e+08	-	ENSMMUP00000026471	2	177916250	177943896	177930073	-	0	0	0
Krtap4-6	14583	IR_ENSP00000407056	ENSP00000381489	0.0574	NA	IR_ENSP00000407056	16	51291295	51312217	51301756	-	ENSP00000381489	16	53305888	53306268	53306078	-	0	0	0
Nup210l	1186	IR_ENSMMUP00000019615	ENSP00000357547	0.0574	NA	IR_ENSMMUP00000019615	1	132508875	132650587	132579731	-	ENSP00000357547	1	132992789	133156055	133074422	-	0	0	0
AT1G76010	16916	IR_ENSMMUP00000024509	ENSP00000415027	0.0573	NA	IR_ENSMMUP00000024509	20	4742025	4745718	4.74387e+06	+	ENSP00000415027	20	4732335	4769892	4.75111e+06	+	0	0	0
KPTN	16435	IR_ENSMMUP00000019318	ENSP00000337850	0.0573	NA	IR_ENSMMUP00000019318	19	53811370	53820891	5.38161e+07	-	ENSP00000337850	19	53524658	53533700	53529179	-	0	0	0
SLC5A8	10557	IR_ENSMMUP00000019832	ENSP00000299233	0.0573	NA	IR_ENSMMUP00000019832	11	102363028	102418914	102390971	-	ENSP00000299233	11	102875056	102930691	1.02903e+08	-	0	0	0
XRCC6	9652	IR_ENSMMUP00000036966	ENSP00000352257	0.0573	NA	IR_ENSMMUP00000036966	10	85580208	85617013	8.55986e+07	+	ENSP00000352257	10	86410130	86446889	8.64285e+07	+	0	0	0
KCNAB3	14122	IR_ENSMMUP00000035261	ENSP00000302719	0.0571	NA	IR_ENSMMUP00000035261	16	7673071	7679910	7.67649e+06	-	ENSP00000302719	16	8250186	8256735	8.25346e+06	-	0	0	0
PRPF39	7021	IR_ENSMMUP00000014236	ENSP00000348010	0.0571	NA	IR_ENSMMUP00000014236	7	108267481	108286282	1.08277e+08	+	ENSP00000348010	7	108181915	108201670	1.08192e+08	+	0	0	0
Crk	13959	IR_ENSMMUP00000035455	ENSP00000300574	0.0569	NA	IR_ENSMMUP00000035455	16	1229230	1247704	1238467	-	ENSP00000300574	16	1738540	1755261	1.7469e+06	-	0	0	0
ONECUT3	15636	IR_ENSMMUP00000032000	ENSMMUP00000032000	0.0569	NA	IR_ENSMMUP00000032000	19	1543019	1543306	1.54316e+06	+	ENSMMUP00000032000	19	1573880	1579164	1576522	+	0	0	0
Sema4c	6723	IR_ENSMMUP00000031370	ENSP00000394720	0.0568	NA	IR_ENSMMUP00000031370	7	69853712	69881225	6.98675e+07	+	ENSP00000394720	7	69309563	69343873	69326718	+	0	0	0
ERP44	13540	IR_ENSMMUP00000014978	ENSP00000262455	0.0567	NA	IR_ENSMMUP00000014978	15	36122287	36237483	36179885	+	ENSP00000262455	15	36987551	37107141	37047346	+	0	0	0
GIPR	16393	IR_ENSMMUP00000009106	ENSP00000263281	0.0567	NA	IR_ENSMMUP00000009106	19	52116031	52131382	5.21237e+07	+	ENSP00000263281	19	51733121	51747833	51740477	+	0	0	0
PFKP	8113	IR_ENSMMUP00000006549	ENSP00000370517	0.0567	NA	IR_ENSMMUP00000006549	9	3335752	3406072	3370912	+	ENSP00000370517	9	3230889	3285170	3.25803e+06	+	0	0	0
DZIP3	13044	IR_ENSMMUP00000036679	ENSP00000300650	0.0566	NA	IR_ENSMMUP00000036679	14	115638614	115686208	115662411	+	ENSP00000300650	14	118172525	118224902	1.18199e+08	+	0	0	0
TATDN3	1481	IR_ENSMMUP00000038282	ENSP00000355941	0.0566	NA	IR_ENSMMUP00000038282	1	157611492	157635519	1.57624e+08	-	ENSP00000355941	1	158161784	158185762	158173773	-	0	0	0
BAIAP3	16811	IR_ENSMMUP00000028213	ENSP00000324510	0.0565	NA	IR_ENSMMUP00000028213	20	1302961	1315946	1.30945e+06	+	ENSP00000324510	20	1307784	1319127	1.31346e+06	+	0	0	0
Lrrn4	9264	IR_ENSMMUP00000018075	ENSP00000368135	0.0565	NA	IR_ENSMMUP00000018075	10	39345060	39353439	3.93492e+07	-	ENSP00000368135	10	40412249	40420747	40416498	-	0	0	0
ANO7	11323	IR_ENSMMUP00000002295	ENSP00000274979	0.0564	NA	IR_ENSMMUP00000002295	12	105098618	105139596	105119107	+	ENSP00000274979	12	105409034	105449799	1.05429e+08	+	0	0	0
Fat1	15848	IR_ENSMMUP00000024969	ENSP00000380920	0.0564	NA	IR_ENSMMUP00000024969	19	10661505	10681430	1.06715e+07	+	ENSP00000380920	19	10875906	10898227	1.08871e+07	+	0	0	0
KRT18	13556	IR_ENSMMUP00000029179	ENSMMUP00000029179	0.0564	NA	IR_ENSMMUP00000029179	15	38524627	38525358	3.8525e+07	-	ENSMMUP00000029179	15	39404549	39405345	39404947	-	0	0	0
NFS1	16117	IR_ENSMMUP00000031683	ENSMMUP00000020718	0.0563	NA	IR_ENSMMUP00000031683	19	40195281	40195493	40195387	+	ENSMMUP00000020718	1	31862783	31893254	3.1878e+07	+	1	0	1
ERO1LB	1892	IR_ENSMMUP00000018736	ENSP00000346635	0.0563	NA	IR_ENSMMUP00000018736	1	220763054	220776407	2.2077e+08	+	ENSP00000346635	1	221911266	221973522	221942394	+	0	0	0
HIST2H2BE	7685	IR_ENSMMUP00000032111	ENSMMUP00000032111	0.0563	NA	IR_ENSMMUP00000032111	8	50774611	50774823	50774717	-	ENSMMUP00000032111	8	51165853	51166065	51165959	-	0	0	0
GADD45GIP1	15918	IR_ENSP00000323065	ENSP00000323065	0.0561	NA	IR_ENSP00000323065	19	12629696	12630067	1.26299e+07	-	ENSP00000323065	19	12836163	12839087	12837625	-	0	0	0
FSCN1	3175	IR_ENSMMUP00000035519	ENSP00000339729	0.056	NA	IR_ENSMMUP00000035519	3	43370291	43385050	4.33777e+07	-	ENSP00000339729	3	43761220	43774978	43768099	-	0	0	0
Tango2	9394	IR_ENSMMUP00000026634	ENSP00000389797	0.056	NA	IR_ENSMMUP00000026634	10	64101421	64129926	6.41157e+07	+	ENSP00000389797	10	65197793	65226408	6.52121e+07	+	0	0	0
PIK3CD	151	IR_ENSMMUP00000008181	ENSP00000353766	0.0559	NA	IR_ENSMMUP00000008181	1	12766653	12782844	1.27747e+07	+	ENSP00000353766	1	12866178	12882339	1.28743e+07	+	0	0	0
ADCYAP1R1	3451	IR_ENSMMUP00000007003	ENSP00000386395	0.0558	NA	IR_ENSMMUP00000007003	3	95119613	95163704	9.51417e+07	-	ENSP00000386395	3	95707136	95751478	95729307	-	0	0	0
CD200R1	2028	IR_ENSMMUP00000010300	ENSP00000381272	0.0558	NA	IR_ENSMMUP00000010300	2	32904605	32913790	3.29092e+07	-	ENSP00000381272	2	32973147	32998888	3.2986e+07	-	0	0	0
enp2	11375	IR_ENSMMUP00000013985	ENSP00000371101	0.0558	NA	IR_ENSMMUP00000013985	13	10664660	10778157	1.07214e+07	-	ENSP00000371101	13	8818678	8932347	8.87551e+06	-	0	0	0
SKIV2L	4018	SKIV2L	ENSP00000399530	0.0558	NA	SKIV2L	4	31910121	31920473	31915297	+	ENSP00000399530	4	32200064	32210518	32205291	+	0	0	0
SPDL1	6107	IR_ENSMMUP00000012262	ENSP00000265295	0.0558	NA	IR_ENSMMUP00000012262	6	165976500	165992193	1.65984e+08	+	ENSP00000265295	6	167668116	167684000	167676058	+	0	0	0
AASDH	4998	IR_ENSMMUP00000021483	ENSP00000205214	0.0557	NA	IR_ENSMMUP00000021483	5	72996002	73032275	7.30141e+07	+	ENSP00000205214	5	73977085	74017672	7.39974e+07	+	0	0	0
PAXIP1	3935	IR_ENSMMUP00000008348	ENSP00000380376	0.0557	NA	IR_ENSMMUP00000008348	3	192048039	192087286	1.92068e+08	-	ENSP00000380376	3	193929671	193982385	193956028	-	0	0	0
TBX18	4347	IR_ENSMMUP00000013896	ENSP00000358677	0.0557	NA	IR_ENSMMUP00000013896	4	81340931	81368781	81354856	-	ENSP00000358677	4	82697641	82730978	8.27143e+07	-	0	0	0
GART	3048	IR_ENSMMUP00000029894	ENSP00000371236	0.0556	NA	IR_ENSMMUP00000029894	3	13020937	13055001	13037969	+	ENSP00000371236	3	13132333	13170477	13151405	+	0	0	0
NFS1	17428	IR_ENSMMUP00000032304	ENSMMUP00000032304	0.0556	NA	IR_ENSMMUP00000032304	20	76934195	77128525	77031360	-	ENSMMUP00000032304	20	77134151	77218568	7.71764e+07	-	0	0	0
ZFPL1	12214	IR_ENSMMUP00000024700	ENSP00000294258	0.0556	NA	IR_ENSMMUP00000024700	14	9359872	9363528	9361700	-	ENSP00000294258	14	9608639	9612040	9.61034e+06	-	0	0	0
Plscr1	2703	IR_ENSP00000417184	ENSP00000417184	0.0555	NA	IR_ENSP00000417184	2	141237837	141252241	141245039	+	ENSP00000417184	2	143719242	143734112	143726677	+	0	0	0
ANAPC5	10723	IR_ENSMMUP00000025096	ENSP00000261819	0.0554	NA	IR_ENSMMUP00000025096	11	122383820	122408785	1.22396e+08	-	ENSP00000261819	11	123236757	123282910	1.2326e+08	-	0	0	0
HAGH	16830	IR_ENSMMUP00000000990	ENSP00000380514	0.0554	NA	IR_ENSMMUP00000000990	20	1796372	1812889	1.80463e+06	-	ENSP00000380514	20	1812114	1826210	1819162	-	0	0	0
POP1	7881	IR_ENSMMUP00000016983	ENSP00000385787	0.0554	NA	IR_ENSMMUP00000016983	8	100669541	100700280	1.00685e+08	+	ENSP00000385787	8	102997440	103032449	1.03015e+08	+	0	0	0
LRRC3	14549	IR_ENSMMUP00000034599	ENSP00000367157	0.0552	NA	IR_ENSMMUP00000034599	16	50043250	50044037	5.00436e+07	+	ENSP00000367157	16	52042427	52045635	52044031	+	0	0	0
SPAC11E3.14	13716	IR_ENSMMUP00000017699	ENSP00000370231	0.0552	NA	IR_ENSMMUP00000017699	15	61696321	61753578	6.17249e+07	+	ENSP00000370231	15	62513772	62652461	6.25831e+07	+	0	0	0
Wbscr16	3329	IR_ENSMMUP00000001347	ENSP00000333799	0.0552	NA	IR_ENSMMUP00000001347	3	52327333	52362455	52344894	+	ENSP00000333799	3	52770400	52805434	52787917	+	0	0	0
KIF15	2440	IR_ENSMMUP00000030480	ENSP00000324020	0.0551	NA	IR_ENSMMUP00000030480	2	91684995	91781951	91733473	-	ENSP00000324020	2	93038108	93129252	93083680	-	0	0	0
lap-1	8894	IR_ENSMMUP00000013084	ENSP00000348395	0.0551	NA	IR_ENSMMUP00000013084	10	5814153	5834685	5824419	-	ENSP00000348395	10	5724944	5745297	5.73512e+06	-	0	0	0
PHACTR4	391	IR_ENSMMUP00000040470	ENSP00000362942	0.0551	NA	IR_ENSMMUP00000040470	1	31158228	31208524	31183376	+	ENSP00000362942	1	31338184	31405498	31371841	+	0	0	0
TROVE2	1647	IR_ENSMMUP00000029814	ENSP00000356411	0.0551	NA	IR_ENSMMUP00000029814	1	177528346	177528960	177528653	-	ENSP00000356411	1	178150908	178165062	178157985	-	0	0	0
ZNF443	15888	IR_ENSMMUP00000010392	ENSP00000293725	0.0551	NA	IR_ENSMMUP00000010392	19	12087220	12091675	1.20894e+07	-	ENSP00000293725	19	12294174	12298275	1.22962e+07	-	0	0	0
PKP1	1615	IR_ENSMMUP00000017756	ENSP00000263946	0.055	NA	IR_ENSMMUP00000017756	1	169170947	169215725	169193336	-	ENSP00000263946	13	38167001	38211561	38189281	+	1	0	1
ANKRD36C	9354	IR_ENSMMUP00000002415	ENSP00000299443	0.055	NA	IR_ENSMMUP00000002415	10	58984667	59015118	5.89999e+07	+	ENSP00000299443	10	60088075	60112667	60100371	+	0	0	0
KEL	3846	IR_ENSMMUP00000008647	ENSP00000347409	0.055	NA	IR_ENSMMUP00000008647	3	180577545	180598332	1.80588e+08	-	ENSP00000347409	3	182467328	182488196	182477762	-	0	0	0
BMS1	8319	IR_ENSMMUP00000021390	ENSMMUP00000021390	0.0549	NA	IR_ENSMMUP00000021390	9	49770740	49772032	49771386	-	ENSMMUP00000021390	9	47110616	47111767	4.71112e+07	+	0	1	1
CA10	14440	IR_ENSMMUP00000018062	ENSP00000340363	0.0549	NA	IR_ENSMMUP00000018062	16	35871058	36411362	36141210	-	ENSP00000340363	16	37851854	38367921	3.81099e+07	-	0	0	0
DHCR24	701	IR_ENSMMUP00000028412	ENSP00000360316	0.0549	NA	IR_ENSMMUP00000028412	1	57721782	57755889	5.77388e+07	-	ENSP00000360316	1	58214789	58248824	5.82318e+07	-	0	0	0
F7H8N4	4874	IR_ENSMMUP00000027863	ENSP00000295887	0.0549	NA	IR_ENSMMUP00000027863	5	44871667	44924208	4.48979e+07	-	ENSP00000295887	5	45213472	45282652	45248062	-	0	0	0
MTUS2	15057	IR_ENSMMUP00000011355	ENSP00000255289	0.0549	NA	IR_ENSMMUP00000011355	17	8967269	9042070	9.00467e+06	+	ENSP00000255289	17	8745460	9186465	8.96596e+06	+	0	0	0
CDCA2	7573	IR_ENSMMUP00000013868	ENSP00000411872	0.0548	NA	IR_ENSMMUP00000013868	8	25587797	25636627	25612212	+	ENSP00000411872	8	25670657	25719582	2.56951e+07	+	0	0	0
Dync1li2	17273	IR_ENSMMUP00000014765	ENSP00000258198	0.0548	NA	IR_ENSMMUP00000014765	20	64986528	65039365	6.50129e+07	-	ENSP00000258198	20	64981204	65011969	6.49966e+07	-	0	0	0
gol	9242	IR_ENSMMUP00000006250	ENSP00000388550	0.0548	NA	IR_ENSMMUP00000006250	10	37270091	37305463	37287777	-	ENSP00000388550	10	38311973	38361855	38336914	-	0	0	0
SCYL1	12198	IR_ENSMMUP00000030905	ENSMMUP00000030905	0.0548	NA	IR_ENSMMUP00000030905	14	8886822	8899913	8.89337e+06	-	ENSMMUP00000030905	14	9141054	9158967	9.15001e+06	-	0	0	0
Slc23a2	11177	IR_ENSMMUP00000001066	ENSP00000406546	0.0548	NA	IR_ENSMMUP00000001066	12	83018503	83027238	8.30229e+07	-	ENSP00000406546	12	82907793	82916435	82912114	-	0	0	0
Col6a4	2790	IR_ENSMMUP00000003778	ENSP00000393742	0.0545	NA	IR_ENSMMUP00000003778	2	157417000	157486294	157451647	-	ENSP00000393742	2	160006676	160009745	1.60008e+08	-	0	0	0
Dnlz	13279	IR_ENSMMUP00000004114	ENSP00000360803	0.0545	NA	IR_ENSMMUP00000004114	15	1941433	1943144	1.94229e+06	+	ENSP00000360803	15	1939710	1940839	1.94027e+06	+	0	0	0
fam213b	2824	IR_ENSP00000389880	ENSP00000389880	0.0545	NA	IR_ENSP00000389880	2	168332918	168337966	168335442	-	ENSP00000389880	2	170747130	170752186	170749658	-	0	0	0
GAN	17438	IR_ENSMMUP00000019699	ENSP00000248272	0.0545	NA	IR_ENSMMUP00000019699	20	79453838	79515931	7.94849e+07	+	ENSP00000248272	20	79610663	79641007	79625835	+	0	0	0
NSUN2	5421	IR_ENSMMUP00000017318	ENSP00000264670	0.0545	NA	IR_ENSMMUP00000017318	6	6499506	6532560	6516033	-	ENSP00000264670	6	6539185	6582527	6560856	-	0	0	0
Ptp4a1	10856	IR_ENSMMUP00000015269	ENSMMUP00000015269	0.0545	NA	IR_ENSMMUP00000015269	12	21659934	21660455	2.16602e+07	+	ENSMMUP00000015269	12	21224202	21224720	21224461	+	0	0	0
BCL2L13	9369	IR_ENSMMUP00000028292	ENSP00000318883	0.0543	NA	IR_ENSMMUP00000028292	10	62407378	62425551	6.24165e+07	+	ENSP00000318883	10	63442793	63520136	6.34815e+07	+	0	0	0
SCUBE1	9680	IR_ENSMMUP00000007960	ENSP00000354080	0.0543	NA	IR_ENSMMUP00000007960	10	87181099	87323526	8.72523e+07	-	ENSP00000354080	10	88022679	88161759	88092219	-	0	0	0
CAMTA2	14039	IR_ENSMMUP00000035362	ENSP00000321813	0.0542	NA	IR_ENSMMUP00000035362	16	4769308	4789833	4.77957e+06	-	ENSP00000321813	16	5317987	5336790	5.32739e+06	-	0	0	0
DGKQ	36	IR_ENSMMUP00000022651	ENSP00000273814	0.0541	NA	IR_ENSMMUP00000022651	1	2987696	3000251	2.99397e+06	+	ENSP00000273814	1	3008846	3018984	3013915	+	0	0	0
PRKACA	15938	IR_ENSMMUP00000018568	ENSP00000309591	0.0541	NA	IR_ENSMMUP00000018568	19	13779662	13805374	13792518	-	ENSP00000309591	19	13995737	14010726	1.40032e+07	-	0	0	0
splA	10192	IR_ENSMMUP00000000447	ENSP00000301463	0.0541	NA	IR_ENSMMUP00000000447	11	50126532	50138458	50132495	-	ENSP00000301463	11	50324632	50339225	5.03319e+07	-	0	0	0
GNAO1	17211	IR_ENSMMUP00000026159	ENSP00000262493	0.054	NA	IR_ENSMMUP00000026159	20	54508263	54660322	5.45843e+07	+	ENSP00000262493	20	54468462	54633525	5.4551e+07	+	0	0	0
ST8SIA5	15466	IR_ENSMMUP00000003682	ENSP00000321343	0.0539	NA	IR_ENSMMUP00000003682	18	39733744	39820548	39777146	-	ENSP00000321343	18	40706132	40795303	4.07507e+07	-	0	0	0
USP44	10531	IR_ENSMMUP00000018162	ENSP00000258499	0.0539	NA	IR_ENSMMUP00000018162	11	96746979	96756570	9.67518e+07	-	ENSP00000258499	11	97263609	97279501	97271555	-	0	0	0
FAM9B	17549	IR_ENSMMUP00000024794	ENSP00000354770	0.0538	NA	IR_ENSMMUP00000024794	X	6619995	6627642	6.62382e+06	-	ENSP00000354770	X	6556726	6564375	6.56055e+06	-	0	0	0
HNRNPA1	7480	IR_ENSMMUP00000023145	ENSP00000383298	0.0538	NA	IR_ENSMMUP00000023145	8	8799510	8800460	8799985	+	ENSP00000383298	8	8775439	8776389	8775914	+	0	0	0
Lgi1	4790	IR_ENSMMUP00000012002	ENSP00000371548	0.0538	NA	IR_ENSMMUP00000012002	5	19759308	19787788	19773548	-	ENSP00000371548	5	20116064	20143867	2.013e+07	-	0	0	0
PPL	16927	IR_ENSMMUP00000032663	ENSP00000340510	0.0538	NA	IR_ENSMMUP00000032663	20	5054858	5082802	5068830	-	ENSP00000340510	20	5060414	5093323	5.07687e+06	-	0	0	0
Xvent-2B	8809	IR_ENSMMUP00000000729	ENSP00000357556	0.0538	NA	IR_ENSMMUP00000000729	9	132889407	132891483	132890445	+	ENSP00000357556	9	130700831	130703301	130702066	+	0	0	0
AAK1	11674	IR_ENSMMUP00000010340	ENSP00000386456	0.0537	NA	IR_ENSMMUP00000010340	13	69745469	69890608	6.9818e+07	-	ENSP00000386456	13	69710981	69877584	6.97943e+07	-	0	0	0
Ctcf	17304	IR_ENSMMUP00000012827	ENSP00000264010	0.0536	NA	IR_ENSMMUP00000012827	20	65917266	65948252	65932759	+	ENSP00000264010	20	65901740	65932433	6.59171e+07	+	0	0	0
OJ1513_F02.124	1922	IR_ENSMMUP00000007748	ENSP00000355621	0.0536	NA	IR_ENSMMUP00000007748	1	225978723	226053662	2.26016e+08	+	ENSP00000355621	1	227253873	227328695	227291284	+	0	0	0
SKOR1	6539	IR_ENSMMUP00000009038	ENSP00000369374	0.0536	NA	IR_ENSMMUP00000009038	7	46409028	46417327	4.64132e+07	+	ENSP00000369374	7	46100237	46109153	46104695	+	0	0	0
UBE3B	10622	IR_ENSMMUP00000025814	ENSP00000391529	0.0536	NA	IR_ENSMMUP00000025814	11	110485228	110536890	110511059	+	ENSP00000391529	11	111193343	111245245	111219294	+	0	0	0
MRPL22	6059	IR_ENSMMUP00000027952	ENSP00000411177	0.0534	NA	IR_ENSMMUP00000027952	6	151308823	151333904	1.51321e+08	+	ENSP00000411177	6	152926344	152951610	152938977	+	0	0	0
LCP2	6111	IR_ENSMMUP00000018561	ENSMMUP00000018561	0.0532	NA	IR_ENSMMUP00000018561	6	166618980	166668720	166643850	-	ENSMMUP00000018561	6	168314577	168364448	1.6834e+08	-	0	0	0
PLA1A	2062	IR_ENSMMUP00000001208	ENSP00000273371	0.0532	NA	IR_ENSMMUP00000001208	2	39633863	39666875	39650369	+	ENSP00000273371	2	39694924	39728158	39711541	+	0	0	0
PPP1R7	11322	IR_ENSMMUP00000021300	ENSMMUP00000021300	0.0532	NA	IR_ENSMMUP00000021300	12	105055819	105093052	1.05074e+08	+	ENSMMUP00000021300	12	105369872	105403600	105386736	+	0	0	0
Carkd	15285	IR_ENSMMUP00000016632	ENSP00000311984	0.0531	NA	IR_ENSMMUP00000016632	17	90675006	90698093	9.06865e+07	+	ENSP00000311984	17	91026559	91048714	9.10376e+07	+	0	0	0
FBXW2	13436	IR_ENSMMUP00000002198	ENSP00000363036	0.0531	NA	IR_ENSMMUP00000002198	15	15223571	15247616	1.52356e+07	+	ENSP00000363036	15	15120152	15143794	15131973	+	0	0	0
AGO4	472	IR_ENSMMUP00000004454	ENSP00000380979	0.053	NA	IR_ENSMMUP00000004454	1	38642446	38690294	38666370	+	ENSP00000380979	1	38844294	38883716	38864005	+	0	0	0
AT3G23870	7882	IR_ENSMMUP00000023421	ENSP00000407087	0.053	NA	IR_ENSMMUP00000023421	8	100737133	100803209	100770171	-	ENSP00000407087	8	103068845	103134762	1.03102e+08	-	0	0	0
INSRR	1270	IR_ENSMMUP00000016307	ENSP00000357178	0.053	NA	IR_ENSMMUP00000016307	1	135450755	135468543	135459649	-	ENSP00000357178	1	135953106	135971039	1.35962e+08	-	0	0	0
MKL2	16972	IR_ENSMMUP00000022881	ENSP00000345841	0.053	NA	IR_ENSMMUP00000022881	20	14294144	14372716	14333430	+	ENSP00000345841	20	14340208	14416402	14378305	+	0	0	0
PARP3	2305	IR_ENSMMUP00000029228	ENSP00000381740	0.053	NA	IR_ENSMMUP00000029228	2	84449913	84454945	84452429	-	ENSP00000381740	2	85767188	85773913	8.57706e+07	-	0	0	0
TCF25	17517	IR_ENSMMUP00000006536	ENSP00000263346	0.053	NA	IR_ENSMMUP00000006536	20	87994577	88010790	8.80027e+07	+	ENSP00000263346	20	88262032	88294646	88278339	+	0	0	0
LIPF	8508	IR_ENSMMUP00000030473	ENSP00000238983	0.0529	NA	IR_ENSMMUP00000030473	9	88247613	88258640	8.82531e+07	+	ENSP00000238983	9	85795295	85806565	85800930	+	0	0	0
ZNF208	16198	IR_ENSMMUP00000029528	ENSMMUP00000029528	0.0529	NA	IR_ENSMMUP00000029528	19	43228365	43230968	4.32297e+07	-	ENSMMUP00000029528	19	43321676	43324932	43323304	-	0	0	0
Col18a1	2948	IR_ENSMMUP00000005961	ENSMMUP00000005961	0.0528	NA	IR_ENSMMUP00000005961	3	1225143	1250657	1237900	-	ENSMMUP00000005961	3	1236823	1262024	1.24942e+06	-	0	0	0
Gprin1	6159	IR_ENSMMUP00000017469	ENSP00000305839	0.0528	NA	IR_ENSMMUP00000017469	6	173083277	173086388	1.73085e+08	-	ENSP00000305839	6	175312332	175314746	175313539	-	0	0	0
PTBP1	15603	IR_ENSMMUP00000021615	ENSP00000349428	0.0528	NA	IR_ENSMMUP00000021615	19	534437	546832	540634	+	ENSP00000349428	19	538009	549909	543959	+	0	0	0
SIRT3	12018	IR_ENSMMUP00000011129	ENSP00000372191	0.0528	NA	IR_ENSMMUP00000011129	14	35366	46502	40934	-	ENSP00000372191	14	37684	55726	46705	-	0	0	0
ANAPC1	11917	IR_ENSMMUP00000015884	ENSP00000339109	0.0527	NA	IR_ENSMMUP00000015884	13	111172202	111288670	111230436	-	ENSP00000339109	13	110950885	111067225	111009055	-	0	0	0
NFATC3	17327	IR_ENSMMUP00000032353	ENSP00000300659	0.0527	NA	IR_ENSMMUP00000032353	20	66417635	66567763	66492699	+	ENSP00000300659	20	66447513	66554207	66500860	+	0	0	0
KIRREL2	16173	IR_ENSMMUP00000031658	ENSMMUP00000031658	0.0526	NA	IR_ENSMMUP00000031658	19	42337252	42348296	42342774	+	ENSMMUP00000031658	19	42449716	42460378	42455047	+	0	0	0
PIGR	1522	IR_ENSMMUP00000014705	ENSP00000348888	0.0526	NA	IR_ENSMMUP00000014705	1	163415235	163425990	1.63421e+08	+	ENSP00000348888	1	164002820	164013518	164008169	+	0	0	0
ITGA11	6545	IR_ENSMMUP00000033468	ENSP00000403392	0.0525	NA	IR_ENSMMUP00000033468	7	46911780	47013663	4.69627e+07	-	ENSP00000403392	7	46605888	46737239	4.66716e+07	-	0	0	0
MSI1	10704	IR_ENSMMUP00000038536	ENSP00000257552	0.0524	NA	IR_ENSMMUP00000038536	11	121354501	121375330	1.21365e+08	-	ENSP00000257552	11	122213849	122240449	122227149	-	0	0	0
PPAPDC1B	7638	IR_ENSMMUP00000026245	ENSP00000392553	0.0524	NA	IR_ENSMMUP00000026245	8	38718801	38723932	3.87214e+07	-	ENSP00000392553	8	39129511	39134619	39132065	-	0	0	0
DDB_0183909	1904	IR_ENSMMUP00000008187	ENSP00000355577	0.0523	NA	IR_ENSMMUP00000008187	1	222693379	222800201	222746790	-	ENSP00000355577	1	223901426	224311151	2.24106e+08	-	0	0	0
ORMDL2	10262	IR_ENSMMUP00000008281	ENSP00000243045	0.0523	NA	IR_ENSMMUP00000008281	11	52878892	52880349	5.28796e+07	+	ENSP00000243045	11	53078468	53079865	5.30792e+07	+	0	0	0
UROD	597	IR_ENSMMUP00000017069	ENSP00000246337	0.0523	NA	IR_ENSMMUP00000017069	1	47941266	47944478	47942872	+	ENSP00000246337	1	48313466	48316677	4.83151e+07	+	0	0	0
RRP36	4177	IR_ENSMMUP00000003300	ENSP00000244496	0.0522	NA	IR_ENSMMUP00000003300	4	43501168	43508260	43504714	+	ENSP00000244496	4	43523310	43528923	4.35261e+07	+	0	0	0
Sez6	14288	IR_ENSMMUP00000028395	ENSP00000353440	0.0522	NA	IR_ENSMMUP00000028395	16	24174024	24199423	2.41867e+07	-	ENSP00000353440	16	24888590	24913907	2.49012e+07	-	0	0	0
Tbc1d10b	17116	IR_ENSMMUP00000028765	ENSP00000386538	0.0522	NA	IR_ENSMMUP00000028765	20	28414369	28428215	28421292	-	ENSP00000386538	20	28565915	28579616	2.85728e+07	-	0	0	0
Ttll7	798	IR_ENSMMUP00000021800	ENSP00000260505	0.0522	NA	IR_ENSMMUP00000021800	1	86679937	86745872	8.67129e+07	-	ENSP00000260505	1	87309019	87393715	87351367	-	0	0	0
UVSSA	26	IR_ENSMMUP00000010964	ENSP00000374501	0.0522	NA	IR_ENSMMUP00000010964	1	2563163	2566816	2.56499e+06	-	ENSP00000374501	1	2568771	2607072	2.58792e+06	-	0	0	0
ROPN1B	2118	IR_ENSMMUP00000010962	ENSP00000251776	0.0521	NA	IR_ENSMMUP00000010962	2	45749695	45760788	4.57552e+07	+	ENSP00000251776	2	44040466	44051878	44046172	-	0	1	1
GALNT9	12635	IR_ENSMMUP00000006347	ENSP00000227756	0.0521	NA	IR_ENSMMUP00000006347	14	60301696	60633920	60467808	+	ENSP00000227756	14	60656041	61017148	6.08366e+07	+	0	0	0
PCYT1A	2925	IR_ENSMMUP00000029850	ENSP00000390968	0.0521	NA	IR_ENSMMUP00000029850	2	189195528	189196576	189196052	+	ENSP00000390968	2	192112420	192149582	192131001	+	0	0	0
ZNF132	17120	IR_ENSMMUP00000010969	ENSP00000323945	0.0521	NA	IR_ENSMMUP00000010969	20	28463920	28473854	28468887	+	ENSP00000323945	20	28616998	28627216	28622107	+	0	0	0
ACOT7	4831	IR_ENSMMUP00000005472	ENSP00000371232	0.052	NA	IR_ENSMMUP00000005472	5	35078566	35080035	3.50793e+07	-	ENSP00000371232	5	35422023	35422844	3.54224e+07	-	0	0	0
Ica1	11078	IR_ENSMMUP00000022853	ENSP00000376070	0.052	NA	IR_ENSMMUP00000022853	12	66636135	66691402	6.66638e+07	-	ENSP00000376070	12	66413807	66468023	66440915	-	0	0	0
MARK2	12256	IR_ENSMMUP00000037408	ENSMMUP00000037408	0.052	NA	IR_ENSMMUP00000037408	14	10536932	10612324	10574628	-	ENSMMUP00000037408	14	10841923	10856543	10849233	-	0	0	0
RAP1GDS1	5056	IR_ENSMMUP00000029506	ENSP00000340454	0.052	NA	IR_ENSMMUP00000029506	5	91192735	91364000	9.12784e+07	+	ENSP00000340454	5	92226774	92344234	92285504	+	0	0	0
Rnf111	15463	IR_ENSMMUP00000015055	ENSP00000282059	0.052	NA	IR_ENSMMUP00000015055	18	39265065	39312884	3.9289e+07	+	ENSP00000282059	18	40238719	40286437	40262578	+	0	0	0
GMPS	2660	IR_ENSMMUP00000009601	ENSP00000419851	0.0519	NA	IR_ENSMMUP00000009601	2	131723959	131796887	131760423	-	ENSP00000419851	2	134155136	134202335	1.34179e+08	-	0	0	0
KIR3DL2	16631	IR_ENSMMUP00000013235	ENSMMUP00000013235	0.0519	NA	IR_ENSMMUP00000013235	19	60852518	60879508	60866013	+	ENSMMUP00000013235	19	60521863	60530360	6.05261e+07	+	0	0	0
SS18L1	2468	IR_ENSMMUP00000039016	ENSP00000011691	0.0519	NA	IR_ENSMMUP00000039016	2	93980663	93984301	93982482	-	ENSP00000011691	2	95345451	95349117	95347284	-	0	0	0
ATL3	12259	IR_ENSMMUP00000007625	ENSP00000329034	0.0518	NA	IR_ENSMMUP00000007625	14	10781547	10826619	10804083	+	ENSP00000329034	14	11086121	11128881	11107501	+	0	0	0
SCUBE3	4080	IR_ENSMMUP00000031006	ENSP00000378174	0.0518	NA	IR_ENSMMUP00000031006	4	35524000	35558548	35541274	+	ENSP00000378174	4	35502003	35523513	35512758	+	0	0	0
AT-P4H-2	2373	IR_ENSMMUP00000008056	ENSP00000341422	0.0517	NA	IR_ENSMMUP00000008056	2	87451504	87469499	8.74605e+07	-	ENSP00000341422	2	88770954	88789216	88780085	-	0	0	0
Cc2d1b	663	IR_ENSMMUP00000018818	ENSP00000360642	0.0517	NA	IR_ENSMMUP00000018818	1	55189024	55200044	55194534	-	ENSP00000360642	1	55649463	55660398	5.56549e+07	-	0	0	0
E2F1	9122	IR_ENSMMUP00000030996	ENSMMUP00000030996	0.0517	NA	IR_ENSMMUP00000030996	10	30913916	30924860	30919388	+	ENSMMUP00000030996	10	30928526	30938598	30933562	+	0	0	0
GTF2IRD1	3326	IR_ENSMMUP00000024793	ENSP00000397566	0.0516	NA	IR_ENSMMUP00000024793	3	51951599	52044522	5.19981e+07	+	ENSP00000397566	3	52403662	52493589	5.24486e+07	+	0	0	0
mut-7	13227	IR_ENSMMUP00000040265	ENSP00000340474	0.0516	NA	IR_ENSMMUP00000040265	15	846698	927675	887186	+	ENSP00000340474	15	839221	931608	885414	+	0	0	0
desi2	1857	IR_ENSMMUP00000029372	ENSP00000294923	0.0515	NA	IR_ENSMMUP00000029372	1	212368323	212428008	2.12398e+08	-	ENSP00000294923	1	213500612	213521489	2.13511e+08	-	0	0	0
ZMIZ2	3390	IR_ENSMMUP00000035278	ENSP00000311778	0.0514	NA	IR_ENSMMUP00000035278	3	81577615	81588761	81583188	-	ENSP00000311778	3	82154070	82165509	8.21598e+07	-	0	0	0
HGFAC	4	IR_ENSMMUP00000009392	ENSP00000372224	0.0513	NA	IR_ENSMMUP00000009392	1	483874	491174	487524	-	ENSP00000372224	1	411826	420972	416399	-	0	0	0
P06319	9433	IR_ENSMMUP00000030978	ENSP00000374820	0.0513	NA	IR_ENSMMUP00000030978	10	66183829	66184302	6.61841e+07	+	ENSP00000374820	10	67308691	67309179	67308935	+	0	0	0
TBC1D15	10409	IR_ENSMMUP00000010146	ENSP00000376986	0.0513	NA	IR_ENSMMUP00000010146	11	68904608	68947754	68926181	+	ENSP00000376986	11	69300855	69348368	6.93246e+07	+	0	0	0
AHNAK	7426	IR_ENSMMUP00000032520	ENSP00000353114	0.0512	NA	IR_ENSMMUP00000032520	7	168312533	168318058	1.68315e+08	-	ENSP00000353114	7	168942453	168962769	168952611	-	0	0	0
CARM1	15849	IR_ENSMMUP00000005875	ENSMMUP00000005875	0.0512	NA	IR_ENSMMUP00000005875	19	10683827	10737170	1.07105e+07	+	ENSMMUP00000005875	19	10934471	10951804	1.09431e+07	+	0	0	0
GAS2L3	10554	IR_ENSMMUP00000026788	ENSP00000266754	0.0512	NA	IR_ENSMMUP00000026788	11	101827587	101851702	1.0184e+08	+	ENSP00000266754	11	102346589	102378917	102362753	+	0	0	0
MYH9	9559	IR_ENSMMUP00000008018	ENSP00000216181	0.0512	NA	IR_ENSMMUP00000008018	10	80183679	80248752	8.02162e+07	-	ENSP00000216181	10	81073824	81140947	8.11074e+07	-	0	0	0
CACNA1D	2270	IR_ENSMMUP00000025309	ENSP00000288139	0.0511	NA	IR_ENSMMUP00000025309	2	82530120	82851229	8.26907e+07	-	ENSP00000288139	2	83804548	84132131	8.39683e+07	-	0	0	0
SRP14	6297	IR_ENSMMUP00000021132	ENSMMUP00000021132	0.0511	NA	IR_ENSMMUP00000021132	7	18387726	18390475	1.83891e+07	-	ENSMMUP00000021132	7	17249300	17252047	1.72507e+07	-	0	0	0
DDX10	12985	IR_ENSMMUP00000018941	ENSMMUP00000018941	0.051	NA	IR_ENSMMUP00000018941	14	107234294	107505327	1.0737e+08	+	ENSMMUP00000018941	14	109746123	110010528	1.09878e+08	+	0	0	0
rassf8b	12033	IR_ENSMMUP00000028530	ENSMMUP00000028530	0.051	NA	IR_ENSMMUP00000028530	14	366029	367919	366974	+	ENSMMUP00000028530	14	392092	393976	393034	+	0	0	0
ACS10	18080	IR_ENSP00000396164	ENSP00000396164	0.0509	NA	IR_ENSP00000396164	X	117349737	117376382	1.17363e+08	-	ENSP00000396164	X	118290561	118319433	118304997	-	0	0	0
UFL1	4388	IR_ENSMMUP00000016572	ENSP00000358283	0.0509	NA	IR_ENSMMUP00000016572	4	93046453	93077825	93062139	+	ENSP00000358283	4	94501571	94533065	94517318	+	0	0	0
MIA3	1447	IR_ENSMMUP00000001368	ENSMMUP00000001368	0.0508	NA	IR_ENSMMUP00000001368	1	147604504	147656884	147630694	-	ENSMMUP00000001368	1	148168002	148220093	1.48194e+08	-	0	0	0
ATP13A2	2897	IR_ENSMMUP00000015784	ENSP00000256031	0.0507	NA	IR_ENSMMUP00000015784	2	186641047	186682887	186661967	-	ENSP00000256031	2	189568964	189626338	189597651	-	0	0	0
SLC22A1	4675	IR_ENSMMUP00000032942	ENSP00000355930	0.0507	NA	IR_ENSMMUP00000032942	4	157709567	157744413	157726990	+	ENSP00000355930	4	159433487	159468001	159450744	+	0	0	0
OR8S1	10092	IR_ENSMMUP00000039856	ENSP00000310632	0.0506	NA	IR_ENSMMUP00000039856	11	45631535	45632793	45632164	+	ENSP00000310632	11	45752979	45755469	45754224	+	0	0	0
NRXN2	12231	IR_ENSMMUP00000029746	ENSP00000390277	0.0505	NA	IR_ENSMMUP00000029746	14	9744666	9851998	9798332	+	ENSP00000390277	14	10017899	10104902	1.00614e+07	+	0	0	0
PRPF40A	10123	IR_ENSMMUP00000029595	ENSP00000369634	0.0505	NA	IR_ENSMMUP00000029595	11	46771656	46785107	4.67784e+07	+	ENSP00000369634	11	46899584	46913409	4.69065e+07	+	0	0	0
SLC3A1	11567	IR_ENSMMUP00000008308	ENSP00000260649	0.0505	NA	IR_ENSMMUP00000008308	13	44408818	44453852	44431335	+	ENSP00000260649	13	43522257	43572449	43547353	+	0	0	0
TNNT1	16639	IR_ENSMMUP00000008114	ENSP00000291901	0.0505	NA	IR_ENSMMUP00000008114	19	61136525	61151902	6.11442e+07	-	ENSP00000291901	19	60784203	60799222	6.07917e+07	-	0	0	0
DOT1L	15643	IR_ENSMMUP00000013215	ENSMMUP00000013215	0.0504	NA	IR_ENSMMUP00000013215	19	1985421	2028552	2.00699e+06	+	ENSMMUP00000013215	19	2021946	2074091	2.04802e+06	+	0	0	0
Fam195a	14958	IR_ENSMMUP00000000353	ENSMMUP00000000353	0.0504	NA	IR_ENSMMUP00000000353	16	77242968	77244338	77243653	-	ENSMMUP00000000353	16	79376644	79378143	7.93774e+07	-	0	0	0
Lonp2	17182	IR_ENSMMUP00000032437	ENSP00000285737	0.0504	NA	IR_ENSMMUP00000032437	20	46432244	46489562	46460903	+	ENSP00000285737	20	46455910	46564666	46510288	+	0	0	0
MGEA5	8632	IR_ENSMMUP00000020719	ENSP00000354850	0.0504	NA	IR_ENSMMUP00000020719	9	101433310	101454499	1.01444e+08	-	ENSP00000354850	9	99049061	99082380	9.90657e+07	-	0	0	0
POLR3G	5711	IR_ENSMMUP00000024959	ENSP00000382058	0.0504	NA	IR_ENSMMUP00000024959	6	86733867	86761038	8.67475e+07	+	ENSP00000382058	6	87147555	87175118	8.71613e+07	+	0	0	0
SLC18A2	8721	IR_ENSMMUP00000019452	ENSP00000298472	0.0504	NA	IR_ENSMMUP00000019452	9	116864733	116901038	1.16883e+08	+	ENSP00000298472	9	114572304	114608632	114590468	+	0	0	0
CG2691	8575	IR_ENSMMUP00000025797	ENSP00000360031	0.0503	NA	IR_ENSMMUP00000025797	9	96940841	96986189	96963515	-	ENSP00000360031	9	94506285	94550074	9.45282e+07	-	0	0	0
CST5	9339	IR_ENSMMUP00000005245	ENSMMUP00000005245	0.0503	NA	IR_ENSMMUP00000005245	10	56889891	56892350	5.68911e+07	-	ENSMMUP00000005245	10	58122206	58124336	58123271	+	0	0	0
NANOG	17841	IR_ENSMMUP00000041021	ENSMMUP00000041021	0.0503	NA	IR_ENSMMUP00000041021	X	64341772	64342474	64342123	-	ENSMMUP00000041021	X	65000930	65001529	6.50012e+07	-	0	0	0
Tbc1d15	16526	IR_ENSMMUP00000015259	ENSP00000221543	0.0503	NA	IR_ENSMMUP00000015259	19	56156469	56167134	5.61618e+07	+	ENSP00000221543	19	55937770	55949361	5.59436e+07	+	0	0	0
MAN1C1	332	IR_ENSMMUP00000006360	ENSP00000363452	0.0502	NA	IR_ENSMMUP00000006360	1	28351033	28385794	2.83684e+07	+	ENSP00000363452	1	28405074	28573958	28489516	+	0	0	0
MYH14	16533	IR_ENSMMUP00000001915	ENSP00000406273	0.0502	NA	IR_ENSMMUP00000001915	19	56413042	56510526	56461784	+	ENSP00000406273	19	56197011	56296091	56246551	+	0	0	0
nudc	7932	IR_ENSMMUP00000008021	ENSP00000239690	0.0501	NA	IR_ENSMMUP00000008021	8	111656961	111743222	1.117e+08	-	ENSP00000239690	8	114018600	114109123	1.14064e+08	-	0	0	0
GLDC	13733	IR_ENSMMUP00000039221	ENSMMUP00000039221	0.05	NA	IR_ENSMMUP00000039221	15	70508737	70622694	7.05657e+07	+	ENSMMUP00000039221	15	71326278	71421318	71373798	+	0	0	0
NDUFA5	13700	IR_ENSMMUP00000022792	ENSMMUP00000022792	0.05	NA	IR_ENSMMUP00000022792	15	57591692	57592296	57591994	+	ENSMMUP00000022792	15	58432789	58433393	58433091	+	0	0	0
PPIA	895	IR_ENSMMUP00000039607	ENSMMUP00000039607	0.05	NA	IR_ENSMMUP00000039607	1	104336009	104336443	104336226	-	ENSMMUP00000039607	1	105062899	105063327	105063113	-	0	0	0
SPTBN4	16285	IR_ENSMMUP00000027373	ENSP00000263373	0.05	NA	IR_ENSMMUP00000027373	19	46837370	46947433	4.68924e+07	+	ENSP00000263373	19	46947552	47038486	46993019	+	0	0	0
TMPRSS15	3116	IR_ENSMMUP00000028788	ENSP00000284885	0.05	NA	IR_ENSMMUP00000028788	3	28516729	28650865	28583797	+	ENSP00000284885	3	28605310	28737710	28671510	+	0	0	0
PFL0930w	11610	IR_ENSMMUP00000014892	ENSP00000384810	0.0499	NA	IR_ENSMMUP00000014892	13	55489095	55549090	5.55191e+07	-	ENSP00000384810	13	55319233	55376189	55347711	-	0	0	0
SLC27A4	13379	IR_ENSMMUP00000018591	ENSP00000300456	0.0498	NA	IR_ENSMMUP00000018591	15	10511281	10530789	10521035	-	ENSP00000300456	15	10409949	10428046	1.0419e+07	-	0	0	0
SLC6A5	12575	IR_ENSMMUP00000011879	ENSP00000298923	0.0498	NA	IR_ENSMMUP00000011879	14	51234368	51287113	5.12607e+07	-	ENSP00000298923	14	51531547	51583985	51557766	-	0	0	0
ZNF3	3236	IR_ENSMMUP00000007747	ENSP00000415358	0.0498	NA	IR_ENSMMUP00000007747	3	47349960	47356259	4.73531e+07	-	ENSP00000415358	3	47776052	47782603	4.77793e+07	-	0	0	0
AXIN1	16763	IR_ENSMMUP00000000813	ENSP00000262320	0.0497	NA	IR_ENSMMUP00000000813	20	265763	340340	303052	-	ENSP00000262320	20	261265	325217	293241	-	0	0	0
COL23A1	6189	IR_ENSMMUP00000005337	ENSP00000375069	0.0497	NA	IR_ENSMMUP00000005337	6	174811937	175174259	174993098	-	ENSP00000375069	6	177052708	177382097	1.77217e+08	-	0	0	0
DECR2	16768	IR_ENSMMUP00000011176	ENSP00000219481	0.0496	NA	IR_ENSMMUP00000011176	20	385511	396273	390892	+	ENSP00000219481	20	379432	385241	382336	+	0	0	0
ZNF398	3885	IR_ENSMMUP00000024622	ENSP00000410890	0.0496	NA	IR_ENSMMUP00000024622	3	186578826	186609767	1.86594e+08	+	ENSP00000410890	3	188607488	188629274	188618381	+	0	0	0
ST8SIA2	6738	IR_ENSMMUP00000018163	ENSP00000268164	0.0495	NA	IR_ENSMMUP00000018163	7	72287916	72322192	72305054	+	ENSP00000268164	7	71660195	71702742	7.16815e+07	+	0	0	0
ARHGAP23	14519	IR_ENSMMUP00000026324	ENSP00000381675	0.0494	NA	IR_ENSMMUP00000026324	16	48487582	48519779	4.85037e+07	+	ENSP00000381675	16	33398164	33428227	3.34132e+07	-	0	0	0
CREM	8256	IR_ENSMMUP00000029621	ENSP00000379232	0.0494	NA	IR_ENSMMUP00000029621	9	35366268	35429147	3.53977e+07	+	ENSP00000379232	9	35322257	35385571	35353914	+	0	0	0
PPP4R4	7333	IR_ENSMMUP00000028045	ENSP00000305924	0.0494	NA	IR_ENSMMUP00000028045	7	157400951	157505875	157453413	+	ENSP00000305924	7	157950114	158050435	1.58e+08	+	0	0	0
Slc25a33	148	IR_ENSMMUP00000002615	ENSP00000306328	0.0494	NA	IR_ENSMMUP00000002615	1	12617468	12630499	1.2624e+07	+	ENSP00000306328	1	12702587	12731001	12716794	+	0	0	0
CUL1	3877	IR_ENSMMUP00000023092	ENSP00000326804	0.0493	NA	IR_ENSMMUP00000023092	3	186043337	186114630	1.86079e+08	+	ENSP00000326804	3	188068121	188140336	1.88104e+08	+	0	0	0
Kat8	17148	IR_ENSMMUP00000002715	ENSP00000406037	0.0493	NA	IR_ENSMMUP00000002715	20	29221369	29224967	29223168	+	ENSP00000406037	20	29357104	29370600	29363852	+	0	0	0
Mrgprg	12086	IR_ENSMMUP00000006748	ENSP00000330612	0.0493	NA	IR_ENSMMUP00000006748	14	3230566	3234563	3.23256e+06	-	ENSP00000330612	14	3071931	3072851	3072391	-	0	0	0
NCAN	16058	IR_ENSMMUP00000014052	ENSP00000252575	0.0493	NA	IR_ENSMMUP00000014052	19	18866844	18901520	18884182	+	ENSP00000252575	19	19310555	19344961	19327758	+	0	0	0
WNT7B	9707	IR_ENSMMUP00000000254	ENSP00000386546	0.0493	NA	IR_ENSMMUP00000000254	10	89923059	89977598	8.99503e+07	-	ENSP00000386546	10	90746108	90783001	9.07646e+07	-	0	0	0
ACSM1	8353	IR_ENSP00000400080	ENSP00000400080	0.0492	NA	IR_ENSP00000400080	9	57543042	57544737	5.75439e+07	+	ENSP00000400080	9	55049156	55052713	5.50509e+07	-	0	0	0
NIN	9607	IR_ENSMMUP00000037006	ENSMMUP00000037006	0.0492	NA	IR_ENSMMUP00000037006	10	82487858	82560307	8.25241e+07	-	ENSMMUP00000037006	10	83410914	83486276	83448595	-	0	0	0
SCCPDH	1849	IR_ENSMMUP00000029234	ENSP00000355467	0.0492	NA	IR_ENSMMUP00000029234	1	210227368	210277662	210252515	-	ENSP00000355467	1	211346925	211407789	211377357	-	0	0	0
AKR1C4	8119	IR_ENSMMUP00000001288	ENSMMUP00000001288	0.0491	NA	IR_ENSMMUP00000001288	9	5502059	5530724	5.51639e+06	+	ENSMMUP00000001288	9	5330136	5351622	5340879	-	0	0	0
ARPIN	6720	IR_ENSMMUP00000033283	ENSMMUP00000033283	0.0491	NA	IR_ENSMMUP00000033283	7	69538973	69548924	6.95439e+07	-	ENSMMUP00000033283	7	68989344	68999512	68994428	-	0	0	0
NUPL2	16626	IR_ENSP00000331647	ENSP00000331647	0.0491	NA	IR_ENSP00000331647	19	60610842	60612323	6.06116e+07	-	ENSP00000331647	19	60275533	60276907	60276220	-	0	0	0
CDK18	1547	IR_ENSMMUP00000005492	ENSP00000342589	0.049	NA	IR_ENSMMUP00000005492	1	164883499	164891918	1.64888e+08	-	ENSP00000342589	1	165453305	165461409	165457357	-	0	0	0
DCBLD2	4597	IR_ENSMMUP00000023118	ENSP00000342422	0.049	NA	IR_ENSMMUP00000023118	4	147033985	147073734	1.47054e+08	-	ENSP00000342422	4	148661332	148713234	148687283	-	0	0	0
SRCAP	17131	IR_ENSMMUP00000013843	ENSP00000262518	0.049	NA	IR_ENSMMUP00000013843	20	28776376	28813984	28795180	+	ENSP00000262518	20	28922464	28962962	28942713	+	0	0	0
TMED2	10764	IR_ENSMMUP00000038432	ENSP00000262225	0.049	NA	IR_ENSMMUP00000038432	11	124867322	124879644	124873483	+	ENSP00000262225	11	125591761	125601831	125596796	+	0	0	0
Atp6v0a1	14629	IR_ENSMMUP00000029817	ENSP00000264649	0.0489	NA	IR_ENSMMUP00000029817	16	52588769	52649976	5.26194e+07	+	ENSP00000264649	16	54595777	54655696	5.46257e+07	+	0	0	0
SLC10A2	15272	IR_ENSMMUP00000010073	ENSP00000245312	0.0489	NA	IR_ENSMMUP00000010073	17	83350749	83370871	83360810	-	ENSP00000245312	17	83602844	83626007	8.36144e+07	-	0	0	0
spe-42	1206	IR_ENSMMUP00000030717	ENSP00000357409	0.0489	NA	IR_ENSMMUP00000030717	1	133561548	133575019	1.33568e+08	-	ENSP00000357409	1	134048305	134063593	134055949	-	0	0	0
ECM29	13486	IR_ENSMMUP00000021436	ENSP00000259335	0.0488	NA	IR_ENSMMUP00000021436	15	24723083	24800768	2.47619e+07	+	ENSP00000259335	15	24616800	24742082	24679441	+	0	0	0
GPATCH1	16111	IR_ENSMMUP00000015479	ENSP00000170564	0.0488	NA	IR_ENSMMUP00000015479	19	39598713	39635662	3.96172e+07	+	ENSP00000170564	19	39692987	39740366	3.97167e+07	+	0	0	0
IL36B	11935	IR_ENSMMUP00000001323	ENSMMUP00000001323	0.0488	NA	IR_ENSMMUP00000001323	13	112392717	112401786	1.12397e+08	-	ENSMMUP00000001323	13	112191537	112200584	1.12196e+08	-	0	0	0
NFS1	12935	IR_ENSMMUP00000030568	ENSMMUP00000030568	0.0488	NA	IR_ENSMMUP00000030568	14	98107923	98153152	9.81305e+07	-	ENSMMUP00000030568	14	100555907	100600506	1.00578e+08	-	0	0	0
ATAT1	3965	FLJ13158	ENSP00000394914	0.0487	NA	FLJ13158	4	29764880	29786891	2.97759e+07	+	ENSP00000394914	4	30901218	30923751	3.09125e+07	+	0	0	0
BTK	17973	IR_ENSMMUP00000025714	ENSP00000308176	0.0486	NA	IR_ENSMMUP00000025714	X	100066590	100093056	100079823	-	ENSP00000308176	X	100566666	100601254	100583960	-	0	0	0
COPZ2	14376	IR_ENSMMUP00000028884	ENSP00000006101	0.0486	NA	IR_ENSMMUP00000028884	16	32242270	32254034	32248152	-	ENSP00000006101	16	34188316	34199122	34193719	-	0	0	0
Tex101	16335	IR_ENSMMUP00000004754	ENSMMUP00000004754	0.0486	NA	IR_ENSMMUP00000004754	19	49889185	49891696	4.98904e+07	+	ENSMMUP00000004754	19	49570624	49573111	4.95719e+07	+	0	0	0
RPS10	1395	IR_ENSMMUP00000038472	ENSMMUP00000033822	0.0485	NA	IR_ENSMMUP00000038472	1	142131012	142131518	142131265	+	ENSMMUP00000033822	4	34686832	34694271	3.46906e+07	-	1	0	1
cpsf3l	67	IR_ENSMMUP00000018233	ENSP00000413493	0.0485	NA	IR_ENSMMUP00000018233	1	4379918	4393200	4386559	-	ENSP00000413493	1	4524605	4537642	4.53112e+06	-	0	0	0
PLOD2	2707	IR_ENSMMUP00000038562	ENSP00000282903	0.0485	NA	IR_ENSMMUP00000038562	2	141668685	141721542	1.41695e+08	+	ENSP00000282903	2	144124197	144214447	144169322	+	0	0	0
GALNT9	10795	IR_ENSMMUP00000004983	ENSP00000329846	0.0483	NA	IR_ENSMMUP00000004983	11	133532388	133645460	133588924	-	ENSP00000329846	11	133991269	134075097	134033183	-	0	0	0
DNER	11229	IR_ENSMMUP00000002804	ENSP00000345229	0.0482	NA	IR_ENSMMUP00000002804	12	93222959	93452375	93337667	-	ENSP00000345229	12	93139964	93373063	9.32565e+07	-	0	0	0
GAK	38	IR_ENSMMUP00000022260	ENSP00000314499	0.0482	NA	IR_ENSMMUP00000022260	1	3035819	3121878	3.07885e+06	+	ENSP00000314499	1	3055088	3151292	3103190	+	0	0	0
TTYH3	3160	IR_ENSMMUP00000024994	ENSP00000258796	0.0482	NA	IR_ENSMMUP00000024994	3	40549471	40581444	4.05655e+07	-	ENSP00000258796	3	40905909	40923164	4.09145e+07	-	0	0	0
ARID4A	7093	IR_ENSMMUP00000004681	ENSP00000347602	0.0481	NA	IR_ENSMMUP00000004681	7	121317413	121389135	121353274	+	ENSP00000347602	7	121330262	121399883	1.21365e+08	+	0	0	0
TSG101	12588	IR_ENSMMUP00000000453	ENSP00000379500	0.0481	NA	IR_ENSMMUP00000000453	14	53269050	53332727	5.33009e+07	+	ENSP00000379500	14	53581815	53651018	5.36164e+07	+	0	0	0
CLEC10A	14073	IR_ENSMMUP00000027886	ENSP00000254868	0.048	NA	IR_ENSMMUP00000027886	16	6786506	6790633	6.78857e+06	-	ENSP00000254868	16	7361733	7365378	7.36356e+06	-	0	0	0
Syt7	12310	IR_ENSMMUP00000006787	ENSP00000263846	0.048	NA	IR_ENSMMUP00000006787	14	12524636	12561020	12542828	+	ENSP00000263846	14	12815398	12851454	12833426	+	0	0	0
GRIK1	3089	IR_ENSMMUP00000006496	ENSP00000327687	0.0479	NA	IR_ENSMMUP00000006496	3	16714720	17103381	1.69091e+07	+	ENSP00000327687	3	16851166	17256327	1.70537e+07	+	0	0	0
Ildr2	1728	IR_ENSMMUP00000030890	ENSP00000271417	0.0479	NA	IR_ENSMMUP00000030890	1	196638955	196693990	1.96666e+08	-	ENSP00000271417	1	197317163	197372663	197344913	-	0	0	0
MUC7	4957	IR_ENSMMUP00000025470	ENSP00000302021	0.0479	NA	IR_ENSMMUP00000025470	5	59158811	59167009	59162910	-	ENSP00000302021	5	60288611	60296700	6.02927e+07	-	0	0	0
Pou6f1	17934	IR_ENSMMUP00000027044	ENSP00000297977	0.0479	NA	IR_ENSMMUP00000027044	X	83126536	83281420	83203978	-	ENSP00000297977	X	83705588	83869373	8.37875e+07	-	0	0	0
CDC25A	2393	IR_ENSMMUP00000027571	ENSP00000303706	0.0478	NA	IR_ENSMMUP00000027571	2	88320310	88350871	8.83356e+07	+	ENSP00000303706	2	89649659	89679938	8.96648e+07	+	0	0	0
MAGEA3	18238	IR_ENSMMUP00000040766	ENSP00000377478	0.0478	NA	IR_ENSMMUP00000040766	X	150792278	150793219	1.50793e+08	+	ENSP00000377478	X	152374891	152375832	1.52375e+08	-	0	0	0
PYRAB10780	10910	IR_ENSMMUP00000030354	ENSP00000387056	0.0478	NA	IR_ENSMMUP00000030354	12	33447418	33460210	33453814	-	ENSP00000387056	12	33117595	33129277	33123436	-	0	0	0
RASGRP4	16230	IR_ENSMMUP00000026962	ENSP00000384614	0.0477	NA	IR_ENSMMUP00000026962	19	44742165	44758963	44750564	-	ENSP00000384614	19	44838468	44855259	4.48469e+07	-	0	0	0
STEAP2	3589	IR_ENSMMUP00000035042	ENSP00000378120	0.0477	NA	IR_ENSMMUP00000035042	3	126960907	126973652	1.26967e+08	-	ENSP00000378120	3	127570826	127579169	1.27575e+08	-	0	0	0
CELE_M02B1.3	13968	IR_ENSMMUP00000003185	ENSP00000331965	0.0476	NA	IR_ENSMMUP00000003185	16	1501957	1504320	1.50314e+06	-	ENSP00000331965	16	2037255	2039023	2038139	-	0	0	0
GCSAM	1839	IR_ENSMMUP00000007834	ENSP00000355444	0.0476	NA	IR_ENSMMUP00000007834	1	209418341	209437505	209427923	-	ENSP00000355444	1	210527509	210553843	210540676	-	0	0	0
IGLC6	9446	IR_ENSMMUP00000014959	ENSP00000374855	0.0476	NA	IR_ENSMMUP00000014959	10	66803368	67006897	6.69051e+07	+	ENSP00000374855	10	67961330	67961644	67961487	+	0	0	0
Klhl6	12837	IR_ENSMMUP00000011817	ENSP00000395774	0.0476	NA	IR_ENSMMUP00000011817	14	73603197	73611131	73607164	-	ENSP00000395774	14	73923633	73931900	7.39278e+07	-	0	0	0
NFATC4	6952	IR_ENSMMUP00000004490	ENSP00000388910	0.0476	NA	IR_ENSMMUP00000004490	7	87267846	87276005	8.72719e+07	+	ENSP00000388910	7	86598338	86608115	8.66032e+07	+	0	0	0
EGFL6	17572	IR_ENSMMUP00000029775	ENSP00000369976	0.0475	NA	IR_ENSMMUP00000029775	X	11301806	11347386	11324596	+	ENSP00000369976	2	54705221	54769139	54737180	-	1	0	1
CD84	1322	IR_ENSMMUP00000006254	ENSP00000357072	0.0475	NA	IR_ENSMMUP00000006254	1	138567711	138570175	138568943	-	ENSP00000357072	1	139102596	139105066	139103831	-	0	0	0
CTSF	12154	IR_ENSMMUP00000003356	ENSP00000310832	0.0475	NA	IR_ENSMMUP00000003356	14	7888687	7893515	7891101	+	ENSP00000310832	14	8120960	8125782	8123371	+	0	0	0
Tcf12	6460	IR_ENSMMUP00000005474	ENSP00000331057	0.0475	NA	IR_ENSMMUP00000005474	7	35243464	35608701	3.54261e+07	+	ENSP00000331057	7	34316882	34436334	34376608	+	0	0	0
PTBP3	13480	IR_ENSMMUP00000000633	ENSP00000414921	0.0474	NA	IR_ENSMMUP00000000633	15	23834541	23890827	23862684	+	ENSP00000414921	15	23718114	23828398	23773256	+	0	0	0
CDH6	5457	IR_ENSMMUP00000000965	ENSP00000265071	0.0473	NA	IR_ENSMMUP00000000965	6	31326005	31390002	3.1358e+07	+	ENSP00000265071	6	31817304	31879542	31848423	+	0	0	0
Pacrg	4681	IR_ENSMMUP00000026863	ENSP00000337946	0.0473	NA	IR_ENSMMUP00000026863	4	160126627	160703180	1.60415e+08	+	ENSP00000337946	4	161869609	162456266	1.62163e+08	+	0	0	0
STAM2	10840	IR_ENSMMUP00000013796	ENSP00000263904	0.0473	NA	IR_ENSMMUP00000013796	12	15791362	15821720	15806541	-	ENSP00000263904	12	15330792	15384043	1.53574e+07	-	0	0	0
MFI2	2907	IR_ENSMMUP00000021787	ENSP00000296350	0.0472	NA	IR_ENSMMUP00000021787	2	188394761	188421013	188407887	+	ENSP00000296350	2	191347816	191373586	191360701	+	0	0	0
Mroh4	8046	IR_ENSMMUP00000002188	ENSP00000381857	0.0472	NA	IR_ENSMMUP00000002188	8	146198388	146201332	146199860	-	ENSP00000381857	8	148577954	148583255	1.48581e+08	-	0	0	0
PIP5K3	11307	IR_ENSMMUP00000019476	ENSP00000385887	0.0472	NA	IR_ENSMMUP00000019476	12	104352933	104421133	104387033	-	ENSP00000385887	12	104650543	104722361	104686452	-	0	0	0
Slc45a2	5470	IR_ENSMMUP00000034889	ENSP00000420702	0.0472	NA	IR_ENSMMUP00000034889	6	34049817	34089781	34069799	-	ENSP00000420702	6	34539571	34579326	3.45594e+07	-	0	0	0
Spdyb	14147	IR_ENSMMUP00000035228	ENSP00000329522	0.0472	NA	IR_ENSMMUP00000035228	16	8497928	8502271	8.5001e+06	-	ENSP00000329522	16	9083004	9088198	9085601	-	0	0	0
ATP8B2	6420	IR_ENSMMUP00000004911	ENSP00000284509	0.0471	NA	IR_ENSMMUP00000004911	7	28185543	28376608	2.82811e+07	-	ENSP00000284509	7	27022440	27241631	2.7132e+07	-	0	0	0
SCN5A	2496	IR_ENSMMUP00000020800	ENSP00000388797	0.0471	NA	IR_ENSMMUP00000020800	2	97900542	97985531	9.7943e+07	+	ENSP00000388797	2	99318573	99391253	99354913	+	0	0	0
UBXN1	12280	IR_ENSMMUP00000007607	ENSP00000294119	0.0471	NA	IR_ENSMMUP00000007607	14	11407517	11409714	1.14086e+07	+	ENSP00000294119	14	11713941	11716269	11715105	+	0	0	0
VWF	9805	IR_ENSMMUP00000030152	ENSP00000261405	0.047	NA	IR_ENSMMUP00000030152	11	6063485	6236625	6150055	-	ENSP00000261405	11	6128272	6304584	6216428	-	0	0	0
ASB4	3558	IR_ENSMMUP00000010510	ENSP00000321388	0.0469	NA	IR_ENSMMUP00000010510	3	121725983	121776319	121751151	-	ENSP00000321388	3	122327009	122377685	122352347	-	0	0	0
CEP89	16108	IR_ENSMMUP00000031686	ENSP00000306105	0.0469	NA	IR_ENSMMUP00000031686	19	39389063	39483664	3.94364e+07	-	ENSP00000306105	19	39485361	39575042	3.95302e+07	-	0	0	0
CG13743	10885	IR_ENSMMUP00000006635	ENSP00000387345	0.0469	NA	IR_ENSMMUP00000006635	12	28543109	28596676	2.85699e+07	-	ENSP00000387345	12	28194548	28250591	2.82226e+07	-	0	0	0
MNS1	6458	IR_ENSMMUP00000025609	ENSP00000260453	0.0469	NA	IR_ENSMMUP00000025609	7	34774533	34807342	3.47909e+07	-	ENSP00000260453	7	33589792	33627558	33608675	-	0	0	0
PCNT	2934	IR_ENSMMUP00000016959	ENSP00000352572	0.0469	NA	IR_ENSMMUP00000016959	3	337547	458637	398092	-	ENSP00000352572	3	331136	448473	389804	-	0	0	0
DDB_0184029	14891	IR_ENSMMUP00000029502	ENSP00000337240	0.0468	NA	IR_ENSMMUP00000029502	16	72098773	72136299	72117536	+	ENSP00000337240	16	74331348	74368509	7.43499e+07	+	0	0	0
HP	17359	IR_ENSMMUP00000000905	ENSP00000348170	0.0468	NA	IR_ENSMMUP00000000905	20	70561395	70581872	7.05716e+07	-	ENSP00000348170	20	70606043	70609024	7.06075e+07	-	0	0	0
KCNC3	16534	IR_ENSMMUP00000031508	ENSP00000303282	0.0468	NA	IR_ENSMMUP00000031508	19	56521209	56525028	5.65231e+07	-	ENSP00000303282	19	56307066	56310880	56308973	-	0	0	0
Man2b2	4731	IR_ENSMMUP00000007002	ENSP00000285599	0.0468	NA	IR_ENSMMUP00000007002	5	2178173	2223834	2.201e+06	-	ENSP00000285599	5	2384064	2430537	2.4073e+06	-	0	0	0
ERVW-1	11750	IR_ENSMMUP00000036426	ENSMMUP00000036426	0.0467	NA	IR_ENSMMUP00000036426	13	79157501	79160367	79158934	+	ENSMMUP00000036426	2	183658616	183659854	183659235	+	1	0	1
ABI2	11083	IR_ENSMMUP00000000419	ENSP00000295851	0.0467	NA	IR_ENSMMUP00000000419	12	67186725	67293994	6.72404e+07	+	ENSP00000295851	12	66979581	67085925	67032753	+	0	0	0
Q9N2G7	16965	IR_ENSMMUP00000030508	ENSP00000398131	0.0467	NA	IR_ENSMMUP00000030508	20	11943975	11968305	11956140	-	ENSP00000398131	20	11994333	12019410	1.20069e+07	-	0	0	0
SPACA3	14325	IR_ENSMMUP00000014973	ENSP00000392807	0.0467	NA	IR_ENSMMUP00000014973	16	28309275	28315238	2.83123e+07	+	ENSP00000392807	16	29095312	29100468	29097890	+	0	0	0
TMEM30A	1976	IR_ENSMMUP00000003937	ENSP00000402698	0.0467	NA	IR_ENSMMUP00000003937	2	20393140	20419122	20406131	+	ENSP00000402698	2	20347493	20351959	20349726	+	0	0	0
tvp23	14185	IR_ENSMMUP00000025238	ENSMMUP00000025238	0.0466	NA	IR_ENSMMUP00000025238	16	15270986	15295486	15283236	-	ENSMMUP00000025238	19	58389577	58390158	5.83899e+07	-	1	0	1
KDM4C	13731	IR_ENSMMUP00000021026	ENSP00000370710	0.0465	NA	IR_ENSMMUP00000021026	15	69973372	70351194	70162283	-	ENSP00000370710	15	70796784	71174851	7.09858e+07	-	0	0	0
MCM2	10494	IR_ENSMMUP00000000221	ENSP00000265056	0.0465	NA	IR_ENSMMUP00000000221	11	87221794	87244308	87233051	-	ENSP00000265056	11	87723223	87746309	87734766	-	0	0	0
Pcdh10	5195	IR_ENSMMUP00000034791	ENSP00000377792	0.0465	NA	IR_ENSMMUP00000034791	5	125459441	125500107	125479774	+	ENSP00000377792	5	126907320	126922989	1.26915e+08	+	0	0	0
Rab5b	10270	IR_ENSMMUP00000039449	ENSP00000353444	0.0465	NA	IR_ENSMMUP00000039449	11	53040359	53045390	5.30429e+07	+	ENSP00000353444	11	53237254	53242572	53239913	+	0	0	0
Sgtb	5596	IR_ENSMMUP00000021710	ENSP00000370395	0.0465	NA	IR_ENSMMUP00000021710	6	63546053	63601698	6.35739e+07	-	ENSP00000370395	6	63959433	64013711	63986572	-	0	0	0
STYXL1	3298	IR_ENSMMUP00000026435	ENSP00000345370	0.0465	NA	IR_ENSMMUP00000026435	3	50241096	50278084	50259590	+	ENSP00000345370	3	50604696	50643277	5.0624e+07	+	0	0	0
EMR2	15952	IR_ENSMMUP00000024916	ENSP00000319883	0.0464	NA	IR_ENSMMUP00000024916	19	14463912	14476918	14470415	-	ENSP00000319883	19	14706565	14734751	14720658	-	0	0	0
HMGXB3	6017	IR_ENSMMUP00000015163	ENSP00000393180	0.0464	NA	IR_ENSMMUP00000015163	6	146479400	146530496	146504948	+	ENSP00000393180	6	148081357	148133637	148107497	+	0	0	0
HPS4	9471	IR_ENSMMUP00000030861	ENSMMUP00000030861	0.0464	NA	IR_ENSMMUP00000030861	10	70291749	70318066	7.03049e+07	-	ENSMMUP00000030861	10	70870607	70898664	7.08846e+07	-	0	0	0
ABHD5	2453	IR_ENSMMUP00000001382	ENSP00000390849	0.0463	NA	IR_ENSMMUP00000001382	2	92892276	92920626	92906451	-	ENSP00000390849	2	94248204	94270596	94259400	-	0	0	0
KCNC2	10412	IR_ENSMMUP00000016235	ENSP00000376966	0.0463	NA	IR_ENSMMUP00000016235	11	72052108	72237069	7.21446e+07	-	ENSP00000376966	11	72455599	72621166	7.25384e+07	-	0	0	0
NFXL2	4859	IR_ENSMMUP00000028681	ENSP00000370949	0.0463	NA	IR_ENSMMUP00000028681	5	43147657	43184674	4.31662e+07	-	ENSP00000370949	5	43485093	43551665	43518379	-	0	0	0
SYNJ1	3059	IR_ENSMMUP00000035609	ENSP00000409667	0.0463	NA	IR_ENSMMUP00000035609	3	13826840	13900296	13863568	+	ENSP00000409667	3	13928417	14028547	13978482	+	0	0	0
CENPL	1784	IR_ENSMMUP00000030012	ENSP00000356682	0.0462	NA	IR_ENSMMUP00000030012	1	203433832	203446816	203440324	-	ENSP00000356682	1	204143916	204157777	2.04151e+08	-	0	0	0
MATN2	7877	IR_ENSMMUP00000026407	ENSP00000254898	0.0462	NA	IR_ENSMMUP00000026407	8	100468982	100575059	1.00522e+08	+	ENSP00000254898	8	102756855	102907994	1.02832e+08	+	0	0	0
MCCC2	5621	IR_ENSMMUP00000019905	ENSP00000343657	0.0462	NA	IR_ENSMMUP00000019905	6	67745186	67810387	6.77778e+07	+	ENSP00000343657	6	68139694	68204409	6.81721e+07	+	0	0	0
MIPOL1	7001	IR_ENSMMUP00000012623	ENSP00000333539	0.0462	NA	IR_ENSMMUP00000012623	7	100241932	100511343	1.00377e+08	+	ENSP00000333539	7	100109603	100429181	100269392	+	0	0	0
PLEKHH2	7162	IR_ENSMMUP00000028088	ENSP00000330278	0.0462	NA	IR_ENSMMUP00000028088	7	130647363	130700687	130674025	+	ENSP00000330278	7	130921134	130967457	1.30944e+08	+	0	0	0
Ptp4a1	8676	IR_ENSMMUP00000035657	ENSMMUP00000035657	0.0462	NA	IR_ENSMMUP00000035657	9	108172389	108172907	108172648	+	ENSMMUP00000035657	9	105870785	105871303	105871044	+	0	0	0
ALDH2	10651	IR_ENSMMUP00000038622	ENSP00000261733	0.0461	NA	IR_ENSMMUP00000038622	11	112722939	112740223	112731581	+	ENSP00000261733	11	113512148	113550567	1.13531e+08	+	0	0	0
CCDC88A	11614	IR_ENSMMUP00000004024	ENSP00000410608	0.0461	NA	IR_ENSMMUP00000004024	13	55616610	55743003	5.56798e+07	-	ENSP00000410608	13	55444092	55569401	5.55067e+07	-	0	0	0
DNAJA2	17176	IR_ENSMMUP00000003002	ENSP00000314030	0.0461	NA	IR_ENSMMUP00000003002	20	45174859	45192120	4.51835e+07	-	ENSP00000314030	20	45203338	45220570	45211954	-	0	0	0
hspa12b	8717	IR_ENSMMUP00000014310	ENSP00000358211	0.0461	NA	IR_ENSMMUP00000014310	9	116301890	116335323	1.16319e+08	-	ENSP00000358211	9	114005499	114045075	114025287	-	0	0	0
AFAP1	4719	IR_ENSMMUP00000016969	ENSP00000410689	0.046	NA	IR_ENSMMUP00000016969	5	981476	1020883	1.00118e+06	+	ENSP00000410689	5	1112219	1226959	1169589	+	0	0	0
RNPC3	898	IR_ENSMMUP00000023705	ENSP00000391432	0.046	NA	IR_ENSMMUP00000023705	1	106498582	106527317	1.06513e+08	+	ENSP00000391432	1	107236424	107264643	1.07251e+08	+	0	0	0
AP3M2	7663	IR_ENSMMUP00000018954	ENSP00000380132	0.0459	NA	IR_ENSMMUP00000018954	8	42733206	42747397	4.27403e+07	+	ENSP00000380132	8	43085314	43099755	4.30925e+07	+	0	0	0
CES1	17210	IR_ENSMMUP00000010051	ENSMMUP00000010051	0.0459	NA	IR_ENSMMUP00000010051	20	54008925	54141457	54075191	-	ENSMMUP00000010051	20	54070869	54103020	5.40869e+07	-	0	0	0
NAB2	10312	IR_ENSMMUP00000023065	ENSP00000300131	0.0459	NA	IR_ENSMMUP00000023065	11	54153577	54159037	54156307	+	ENSP00000300131	11	54393009	54397217	54395113	+	0	0	0
Best3	10395	IR_ENSMMUP00000006359	ENSP00000332413	0.0458	NA	IR_ENSMMUP00000006359	11	66645657	66688763	66667210	-	ENSP00000332413	11	67049989	67100429	67075209	-	0	0	0
SEMA4F	11740	IR_ENSMMUP00000006819	ENSP00000350547	0.0458	NA	IR_ENSMMUP00000006819	13	74894445	74919998	7.49072e+07	+	ENSP00000350547	13	74869654	74895635	7.48826e+07	+	0	0	0
UNC5C	5053	IR_ENSMMUP00000008310	ENSP00000406022	0.0458	NA	IR_ENSMMUP00000008310	5	88134388	88517972	88326180	-	ENSP00000406022	5	89120317	89497251	89308784	-	0	0	0
AKR1B1	3752	IR_ENSMMUP00000001238	ENSP00000285930	0.0456	NA	IR_ENSMMUP00000001238	3	171843894	171854769	1.71849e+08	-	ENSP00000285930	3	173416215	173432571	173424393	-	0	0	0
CDH23	8404	IR_ENSMMUP00000017023	ENSP00000381836	0.0456	NA	IR_ENSMMUP00000017023	9	65183915	65561662	6.53728e+07	-	ENSP00000381836	9	63105598	63484191	6.32949e+07	-	0	0	0
LHX1	14510	IR_ENSMMUP00000034710	ENSP00000254457	0.0456	NA	IR_ENSMMUP00000034710	16	46926950	46931733	4.69293e+07	+	ENSP00000254457	16	48934872	48939685	4.89373e+07	+	0	0	0
RNF216	3174	IR_ENSMMUP00000000256	ENSP00000374552	0.0456	NA	IR_ENSMMUP00000000256	3	43213565	43351223	43282394	+	ENSP00000374552	3	43597715	43742333	43670024	+	0	0	0
SIK3	13039	IR_ENSMMUP00000021211	ENSP00000391295	0.0456	NA	IR_ENSMMUP00000021211	14	115243609	115359007	115301308	-	ENSP00000391295	14	117779880	117899388	117839634	-	0	0	0
ATP5J2	3218	IR_ENSMMUP00000025227	ENSMMUP00000025227	0.0455	NA	IR_ENSMMUP00000025227	3	46665092	46673136	46669114	-	ENSMMUP00000025227	1	213229951	213230214	2.1323e+08	-	1	0	1
ACOT9	17629	IR_ENSMMUP00000024773	ENSP00000368605	0.0455	NA	IR_ENSMMUP00000024773	X	21505273	21536832	2.15211e+07	-	ENSP00000368605	X	21547441	21585458	2.15664e+07	-	0	0	0
Acsm4	17012	IR_ENSMMUP00000011787	ENSP00000327916	0.0455	NA	IR_ENSMMUP00000011787	20	19406483	19434652	1.94206e+07	+	ENSP00000327916	20	19451455	19477281	19464368	+	0	0	0
AGPS	10964	IR_ENSMMUP00000011141	ENSP00000264167	0.0455	NA	IR_ENSMMUP00000011141	12	41001113	41155988	4.10786e+07	+	ENSP00000264167	12	40710190	40863953	4.07871e+07	+	0	0	0
LIN54	4880	IR_ENSMMUP00000011159	ENSP00000341947	0.0455	NA	IR_ENSMMUP00000011159	5	46578736	46638145	4.66084e+07	+	ENSP00000341947	5	46912299	46972526	4.69424e+07	+	0	0	0
OJ1276_B06.18	10681	IR_ENSMMUP00000001655	ENSP00000257575	0.0455	NA	IR_ENSMMUP00000001655	11	117703257	117803267	117753262	+	ENSP00000257575	11	118581801	118689146	1.18635e+08	+	0	0	0
EIF2AK3	11806	IR_ENSMMUP00000012122	ENSP00000307235	0.0454	NA	IR_ENSMMUP00000012122	13	89076357	89152776	8.91146e+07	-	ENSP00000307235	13	89046157	89108641	89077399	-	0	0	0
FOCAD	13695	IR_ENSMMUP00000011683	ENSP00000344307	0.0454	NA	IR_ENSMMUP00000011683	15	55998844	56282022	56140433	-	ENSP00000344307	15	56830858	57110509	5.69707e+07	-	0	0	0
HNF4A	9023	IR_ENSMMUP00000008520	ENSP00000343807	0.0454	NA	IR_ENSMMUP00000008520	10	20020721	20050279	20035500	-	ENSP00000343807	10	20020855	20050600	2.00357e+07	-	0	0	0
CACNB1	14531	IR_ENSMMUP00000034642	ENSP00000377840	0.0453	NA	IR_ENSMMUP00000034642	16	49248904	49272080	49260492	-	ENSP00000377840	16	32608968	32633019	3.2621e+07	+	0	0	0
EML4	11554	IR_ENSMMUP00000021385	ENSP00000320663	0.0453	NA	IR_ENSMMUP00000021385	13	42353464	42434357	4.23939e+07	+	ENSP00000320663	13	41392933	41551944	4.14724e+07	+	0	0	0
RFK	17968	IR_ENSMMUP00000019468	ENSMMUP00000019468	0.0453	NA	IR_ENSMMUP00000019468	X	99912990	99913466	99913228	-	ENSMMUP00000019468	X	100407182	100407673	1.00407e+08	-	0	0	0
SQLE	7987	IR_ENSMMUP00000004709	ENSP00000265896	0.0453	NA	IR_ENSMMUP00000004709	8	127602501	127625269	127613885	+	ENSP00000265896	8	129972065	129994808	1.29983e+08	+	0	0	0
UTP14A	18127	IR_ENSMMUP00000027241	ENSP00000377944	0.0453	NA	IR_ENSMMUP00000027241	X	128139043	128160235	128149639	+	ENSP00000377944	X	129225462	129250064	129237763	+	0	0	0
GDF10	8307	IR_ENSMMUP00000015630	ENSP00000224605	0.0452	NA	IR_ENSMMUP00000015630	9	48896615	48909444	4.8903e+07	+	ENSP00000224605	9	46766085	46785204	4.67756e+07	+	0	0	0
HMHA1	15613	IR_ENSMMUP00000020066	ENSP00000411716	0.0452	NA	IR_ENSMMUP00000020066	19	814062	833157	823610	+	ENSP00000411716	19	821790	842245	832018	+	0	0	0
TBCD	14996	IR_ENSMMUP00000007108	ENSP00000347719	0.0452	NA	IR_ENSMMUP00000007108	16	78240015	78424951	78332483	+	ENSP00000347719	16	80379235	80563736	8.04715e+07	+	0	0	0
CTNND2	5437	IR_ENSMMUP00000030834	ENSP00000307134	0.0451	NA	IR_ENSMMUP00000030834	6	10910374	11668781	1.12896e+07	-	ENSP00000307134	6	10983647	11744386	1.1364e+07	-	0	0	0
Dnai1	751	IR_ENSMMUP00000000859	ENSP00000360065	0.0451	NA	IR_ENSMMUP00000000859	1	69596879	69702760	6.96498e+07	-	ENSP00000360065	1	70185175	70291199	70238187	-	0	0	0
Synpr	2234	IR_ENSMMUP00000031241	ENSP00000418994	0.0451	NA	IR_ENSMMUP00000031241	2	72773169	72901520	7.28373e+07	-	ENSP00000418994	2	73992318	74323646	74157982	-	0	0	0
Slit3	3987	LST1	ENSP00000411680	0.045	NA	LST1	4	31525401	31526544	3.1526e+07	+	ENSP00000411680	4	31801797	31802949	31802373	+	0	0	0
TDGF1P3	2416	IR_ENSMMUP00000004119	ENSMMUP00000004119	0.0449	NA	IR_ENSMMUP00000004119	2	89946398	89949611	8.9948e+07	-	ENSMMUP00000004119	2	91300107	91303292	9.13017e+07	-	0	0	0
CDV3	2775	IR_ENSMMUP00000000075	ENSP00000264993	0.0448	NA	IR_ENSMMUP00000000075	2	154150698	154163532	154157115	-	ENSP00000264993	2	156702881	156715610	1.56709e+08	-	0	0	0
NDE1	16984	IR_ENSMMUP00000013584	ENSP00000379641	0.0448	NA	IR_ENSMMUP00000013584	20	15378994	15442453	1.54107e+07	+	ENSP00000379641	20	15423750	15460106	15441928	+	0	0	0
TAF6	3240	IR_ENSMMUP00000017680	ENSMMUP00000017680	0.0448	NA	IR_ENSMMUP00000017680	3	47386367	47393365	47389866	-	ENSMMUP00000017680	3	47812993	47819840	4.78164e+07	-	0	0	0
uidB	11421	IR_ENSMMUP00000036713	ENSP00000342501	0.0448	NA	IR_ENSMMUP00000036713	13	23902811	23916957	23909884	+	ENSP00000342501	13	22075352	22089122	22082237	+	0	0	0
BHMT	5675	IR_ENSMMUP00000012956	ENSP00000274353	0.0447	NA	IR_ENSMMUP00000012956	6	75340356	75360131	7.53502e+07	+	ENSP00000274353	6	75731810	75751996	75741903	+	0	0	0
BCLAF1	4521	IR_ENSMMUP00000033134	ENSP00000376159	0.0446	NA	IR_ENSMMUP00000033134	4	128154662	128173624	128164143	+	ENSP00000376159	4	129792606	129811450	129802028	+	0	0	0
CD55	1515	IR_ENSMMUP00000015373	ENSP00000356030	0.0446	NA	IR_ENSMMUP00000015373	1	163002104	163037745	1.6302e+08	-	ENSP00000356030	1	163604840	163623820	163614330	-	0	0	0
HIRA	9382	IR_ENSMMUP00000012627	ENSP00000263208	0.0446	NA	IR_ENSMMUP00000012627	10	63371941	63474556	6.34232e+07	-	ENSP00000263208	10	64464691	64552246	6.45085e+07	-	0	0	0
KIAA1598	8718	IR_ENSMMUP00000009946	ENSP00000376636	0.0446	NA	IR_ENSMMUP00000009946	9	116516412	116611947	1.16564e+08	-	ENSP00000376636	9	114217703	114338306	1.14278e+08	-	0	0	0
kin-2	7761	IR_ENSMMUP00000006149	ENSP00000337174	0.0446	NA	IR_ENSMMUP00000006149	8	70935180	71394898	71165039	+	ENSP00000337174	8	72868456	73253968	73061212	+	0	0	0
Nhs	17602	IR_ENSMMUP00000041202	ENSP00000369400	0.0446	NA	IR_ENSMMUP00000041202	X	15095111	15457933	15276522	+	ENSP00000369400	X	15440213	15486266	1.54632e+07	+	0	0	0
RAP1GAP2	13986	IR_ENSMMUP00000030272	ENSP00000254695	0.0446	NA	IR_ENSMMUP00000030272	16	2786525	2862426	2.82448e+06	+	ENSP00000254695	16	3143680	3398294	3270987	+	0	0	0
Fras1	4899	IR_ENSMMUP00000035232	ENSP00000264895	0.0445	NA	IR_ENSMMUP00000035232	5	51061405	51507286	5.12843e+07	-	ENSP00000264895	5	52308262	52757127	5.25327e+07	-	0	0	0
Cadm1	13033	IR_ENSMMUP00000028485	ENSMMUP00000028485	0.0444	NA	IR_ENSMMUP00000028485	14	113594599	113929406	1.13762e+08	-	ENSMMUP00000028485	14	116117356	116182439	1.1615e+08	-	0	0	0
CENPF	8673	IR_ENSMMUP00000035664	ENSP00000350351	0.0444	NA	IR_ENSMMUP00000035664	9	104062703	104167507	104115105	+	ENSP00000350351	9	101724329	101821326	1.01773e+08	+	0	0	0
CLCNKB	223	IR_ENSMMUP00000023975	ENSMMUP00000023975	0.0444	NA	IR_ENSMMUP00000023975	1	18849950	18862637	1.88563e+07	+	ENSMMUP00000023975	1	18897735	18910087	18903911	+	0	0	0
O55006	1807	IR_ENSMMUP00000037571	ENSMMUP00000037571	0.0444	NA	IR_ENSMMUP00000037571	1	207978874	207985806	207982340	+	ENSMMUP00000037571	1	209438658	209444743	2.09442e+08	+	0	0	0
PTPN18	12007	IR_ENSMMUP00000012588	ENSMMUP00000012588	0.0443	NA	IR_ENSMMUP00000012588	13	136749681	136766372	1.36758e+08	+	ENSMMUP00000012588	13	135893197	135909738	1.35901e+08	+	0	0	0
Zswim6	15928	IR_ENSMMUP00000023219	ENSP00000254323	0.0443	NA	IR_ENSMMUP00000023219	19	13478873	13513223	13496048	+	ENSP00000254323	19	13696087	13733099	13714593	+	0	0	0
Acss3	10442	IR_ENSMMUP00000018151	ENSP00000261206	0.0442	NA	IR_ENSMMUP00000018151	11	78037995	78217669	78127832	+	ENSP00000261206	11	78514896	78688615	7.86018e+07	+	0	0	0
GAB2	9359	IR_ENSMMUP00000016540	ENSMMUP00000016540	0.0442	NA	IR_ENSMMUP00000016540	10	61462383	61493152	6.14778e+07	-	ENSMMUP00000016540	10	62560159	62595800	6.2578e+07	-	0	0	0
KIFAP3	1760	IR_ENSMMUP00000013181	ENSP00000354560	0.0442	NA	IR_ENSMMUP00000013181	1	199633659	199779804	1.99707e+08	-	ENSP00000354560	1	200318142	200464389	2.00391e+08	-	0	0	0
Tmc2	9213	IR_ENSMMUP00000018258	ENSP00000351732	0.0442	NA	IR_ENSMMUP00000018258	10	35864506	35919553	3.5892e+07	+	ENSP00000351732	10	36882366	36993783	3.69381e+07	+	0	0	0
PKD1L3	17362	IR_ENSMMUP00000021976	ENSP00000335272	0.0441	NA	IR_ENSMMUP00000021976	20	70635011	70721947	70678479	+	ENSP00000335272	20	70662030	70749021	7.07055e+07	+	0	0	0
tdrd1	1194	IR_ENSMMUP00000025675	ENSP00000357465	0.0441	NA	IR_ENSMMUP00000025675	1	133090542	133094015	1.33092e+08	+	ENSP00000357465	1	133528486	133578573	1.33554e+08	+	0	0	0
At3g16270	14941	IR_ENSMMUP00000004382	ENSP00000300714	0.044	NA	IR_ENSMMUP00000004382	16	76684048	76696229	7.66901e+07	-	ENSP00000300714	16	78829248	78841093	7.88352e+07	-	0	0	0
IFT122	10471	IR_ENSMMUP00000016718	ENSP00000296266	0.044	NA	IR_ENSMMUP00000016718	11	85297807	85369252	8.53335e+07	-	ENSP00000296266	11	85767302	85863071	8.58152e+07	-	0	0	0
JDP2	7244	IR_ENSMMUP00000003747	ENSMMUP00000003747	0.044	NA	IR_ENSMMUP00000003747	7	138554757	138586708	1.38571e+08	+	ENSMMUP00000003747	7	139002095	139033862	1.39018e+08	+	0	0	0
LRP1	10314	IR_ENSMMUP00000028683	ENSP00000243077	0.044	NA	IR_ENSMMUP00000028683	11	54195865	54280655	54238260	+	ENSP00000243077	11	54442826	54517373	5.44801e+07	+	0	0	0
PMS2P1	3166	IR_ENSP00000385245	ENSP00000385245	0.044	NA	IR_ENSP00000385245	3	41141709	41159688	4.11507e+07	-	ENSP00000385245	3	41522335	41539886	4.15311e+07	-	0	0	0
MT3543	9616	IR_ENSP00000399923	ENSP00000399923	0.0439	NA	IR_ENSP00000399923	10	83076503	83076884	8.30767e+07	-	ENSP00000399923	10	83882748	83883479	8.38831e+07	-	0	0	0
RHOXF2	18097	IR_ENSMMUP00000040844	ENSP00000360441	0.0439	NA	IR_ENSMMUP00000040844	X	118380701	118385876	1.18383e+08	+	ENSP00000360441	X	119316010	119321024	119318517	+	0	0	0
TUBGCP4	6368	IR_ENSMMUP00000022471	ENSP00000382387	0.0439	NA	IR_ENSMMUP00000022471	7	21807454	21839431	2.18234e+07	+	ENSP00000382387	7	20667429	20699239	20683334	+	0	0	0
ACOX2	2245	IR_ENSMMUP00000008191	ENSP00000307697	0.0438	NA	IR_ENSMMUP00000008191	2	77813964	77832815	7.78234e+07	+	ENSP00000307697	2	79057467	79088169	79072818	+	0	0	0
KIF24	13645	IR_ENSMMUP00000024639	ENSP00000368464	0.0438	NA	IR_ENSMMUP00000024639	15	43197977	43252092	4.3225e+07	+	ENSP00000368464	15	44057985	44115417	44086701	+	0	0	0
SLC16A8	9598	IR_ENSMMUP00000003630	ENSP00000321735	0.0438	NA	IR_ENSMMUP00000003630	10	82014276	82019418	82016847	-	ENSP00000321735	10	82934307	82938993	82936650	-	0	0	0
IFI16	1301	IR_ENSMMUP00000005981	ENSP00000357122	0.0437	NA	IR_ENSMMUP00000005981	1	137542310	137575544	137558927	+	ENSP00000357122	1	138057403	138088148	1.38073e+08	+	0	0	0
MST1R	2340	IR_ENSMMUP00000004466	ENSP00000296474	0.0437	NA	IR_ENSMMUP00000004466	2	86502035	86519022	8.65105e+07	+	ENSP00000296474	2	87828552	87845143	8.78368e+07	+	0	0	0
ASB13	8124	IR_ENSMMUP00000001726	ENSP00000350331	0.0436	NA	IR_ENSMMUP00000001726	9	5914279	5940438	5.92736e+06	-	ENSP00000350331	9	5810751	5822639	5816695	-	0	0	0
KIFC3	17245	IR_ENSMMUP00000020609	ENSP00000368976	0.0436	NA	IR_ENSMMUP00000020609	20	56114063	56157987	56136025	-	ENSP00000368976	20	56073855	56114263	56094059	-	0	0	0
mroh1	11268	IR_ENSMMUP00000037374	ENSP00000379774	0.0436	NA	IR_ENSMMUP00000037374	12	97671986	97702794	97687390	+	ENSP00000379774	12	97588254	97647453	9.76179e+07	+	0	0	0
SMARCA4	15852	IR_ENSMMUP00000015797	ENSP00000350720	0.0436	NA	IR_ENSMMUP00000015797	19	10800768	10884088	10842428	+	ENSP00000350720	19	11012285	11094952	1.10536e+07	+	0	0	0
SLC12A7	5397	IR_ENSMMUP00000025549	ENSP00000264930	0.0435	NA	IR_ENSMMUP00000025549	6	743011	802636	772824	-	ENSP00000264930	14	93383535	93421618	9.34026e+07	+	1	0	1
Naa40	15413	IR_ENSMMUP00000041290	ENSMMUP00000041290	0.0435	NA	IR_ENSMMUP00000041290	18	21973995	21974339	21974167	+	ENSMMUP00000041290	18	22913597	22913941	22913769	+	0	0	0
Pate4	4000	LY6G6C	ENSP00000415732	0.0435	NA	LY6G6C	4	31662451	31663577	31663014	-	ENSP00000415732	4	31942139	31944716	3.19434e+07	-	0	0	0
PLA2G16	12261	IR_ENSMMUP00000024079	ENSMMUP00000024079	0.0435	NA	IR_ENSMMUP00000024079	14	10890194	10897048	10893621	+	ENSMMUP00000024079	14	11195164	11206640	11200902	+	0	0	0
Ppp1r14b	11741	IR_ENSMMUP00000020541	ENSMMUP00000020541	0.0435	NA	IR_ENSMMUP00000020541	13	74935043	74935519	74935281	-	ENSMMUP00000020541	13	74914572	74914847	7.49147e+07	-	0	0	0
BFSP2	2776	IR_ENSMMUP00000026110	ENSP00000304987	0.0434	NA	IR_ENSMMUP00000026110	2	154259572	154323322	154291447	-	ENSP00000304987	2	156811168	156875414	156843291	-	0	0	0
CG3808	9396	IR_ENSMMUP00000026458	ENSP00000395738	0.0433	NA	IR_ENSMMUP00000026458	10	64180233	64184410	6.41823e+07	-	ENSP00000395738	10	65285930	65290279	6.52881e+07	-	0	0	0
DPH1	13974	IR_ENSMMUP00000029196	ENSP00000398051	0.0433	NA	IR_ENSMMUP00000029196	16	1828271	1836282	1.83228e+06	+	ENSP00000398051	16	2364664	2372809	2.36874e+06	+	0	0	0
METAP1	5060	IR_ENSMMUP00000014486	ENSP00000296411	0.0433	NA	IR_ENSMMUP00000014486	5	91902659	91969467	91936063	+	ENSP00000296411	5	92923520	92952698	92938109	+	0	0	0
NCOR1	14199	IR_ENSMMUP00000003403	ENSP00000379198	0.0432	NA	IR_ENSMMUP00000003403	16	16268385	16417949	16343167	+	ENSP00000379198	16	16973934	17140986	17057460	+	0	0	0
PRMT3	12576	IR_ENSMMUP00000014046	ENSP00000329586	0.0432	NA	IR_ENSMMUP00000014046	14	51369788	51496415	5.14331e+07	-	ENSP00000329586	14	51669538	51797574	51733556	-	0	0	0
ZKSCAN5	3221	IR_ENSMMUP00000026513	ENSP00000322872	0.0432	NA	IR_ENSMMUP00000026513	3	46715242	46735955	4.67256e+07	+	ENSP00000322872	3	47136520	47164838	47150679	+	0	0	0
ADAP1	3138	IR_ENSMMUP00000022462	ENSP00000407267	0.0431	NA	IR_ENSMMUP00000022462	3	38827582	38885971	3.88568e+07	-	ENSP00000407267	3	39053165	39115988	3.90846e+07	-	0	0	0
IBTK	4334	IR_ENSMMUP00000014079	ENSP00000305721	0.0431	NA	IR_ENSMMUP00000014079	4	78806184	78876180	78841182	-	ENSP00000305721	4	80160392	80231140	80195766	-	0	0	0
OTOF	7978	IR_ENSMMUP00000021500	ENSP00000381982	0.0431	NA	IR_ENSMMUP00000021500	8	126528276	126697458	126612867	+	ENSP00000381982	8	128898668	129067366	128983017	+	0	0	0
ST3GAL5	11785	IR_ENSMMUP00000036374	ENSP00000366549	0.0431	NA	IR_ENSMMUP00000036374	13	86421331	86472776	8.64471e+07	-	ENSP00000366549	13	86432820	86459094	86445957	-	0	0	0
ZC3HAV1	3779	IR_ENSMMUP00000008624	ENSP00000418385	0.0431	NA	IR_ENSMMUP00000008624	3	176531265	176602017	176566641	-	ENSP00000418385	3	178360185	178428114	1.78394e+08	-	0	0	0
KIF21A	1619	IR_ENSMMUP00000007788	ENSMMUP00000007788	0.043	NA	IR_ENSMMUP00000007788	1	169470469	169519924	1.69495e+08	+	ENSMMUP00000007788	13	37864997	37902218	3.78836e+07	-	1	0	1
STK25	11328	IR_ENSMMUP00000001755	ENSP00000325748	0.043	NA	IR_ENSMMUP00000001755	12	105425082	105439432	105432257	-	ENSP00000325748	12	105743283	105749285	105746284	-	0	0	0
ZNF214	557	IR_ENSMMUP00000026866	ENSP00000394189	0.043	NA	IR_ENSMMUP00000026866	1	45753021	45754132	4.57536e+07	+	ENSP00000394189	1	45993756	45995895	4.59948e+07	+	0	0	0
ERAP1	5734	IR_ENSMMUP00000002759	ENSMMUP00000002759	0.0428	NA	IR_ENSMMUP00000002759	6	92976554	93003819	9.29902e+07	-	ENSMMUP00000002759	6	93928167	93955609	93941888	-	0	0	0
RHOT2	16781	IR_ENSMMUP00000028986	ENSP00000321971	0.0428	NA	IR_ENSMMUP00000028986	20	661974	665408	663691	+	ENSP00000321971	20	642483	647247	644865	+	0	0	0
SMC5	13783	IR_ENSMMUP00000010943	ENSP00000354957	0.0428	NA	IR_ENSMMUP00000010943	15	79021315	79122950	7.90721e+07	+	ENSP00000354957	15	79913330	80015296	79964313	+	0	0	0
CDC27	14730	IR_ENSMMUP00000024471	ENSP00000399255	0.0426	NA	IR_ENSMMUP00000024471	16	57200490	57257338	57228914	-	ENSP00000399255	16	59185335	59249429	59217382	-	0	0	0
IQSEC2	17789	IR_ENSMMUP00000027069	ENSP00000379712	0.0426	NA	IR_ENSMMUP00000027069	X	51555021	51643203	51599112	-	ENSP00000379712	X	52322509	52417904	5.23702e+07	-	0	0	0
KIAA0753	14058	IR_ENSMMUP00000005047	ENSP00000355250	0.0426	NA	IR_ENSMMUP00000005047	16	6295679	6351899	6323789	-	ENSP00000355250	16	6863176	6930363	6.89677e+06	-	0	0	0
TMEM163	11958	IR_ENSMMUP00000013852	ENSP00000281924	0.0426	NA	IR_ENSMMUP00000013852	13	117449644	117705393	1.17578e+08	+	ENSP00000281924	13	117126456	117378717	1.17253e+08	+	0	0	0
HMGB3	14637	IR_ENSMMUP00000024480	ENSP00000408494	0.0425	NA	IR_ENSMMUP00000024480	16	52770991	52772741	52771866	+	ENSP00000408494	16	54776593	54777157	54776875	+	0	0	0
sma-10	975	IR_ENSMMUP00000025116	ENSP00000355396	0.0425	NA	IR_ENSMMUP00000025116	1	116063954	116120872	116092413	+	ENSP00000355396	1	116770479	116826224	1.16798e+08	+	0	0	0
TFG	1982	IR_ENSMMUP00000003828	ENSP00000240851	0.0425	NA	IR_ENSMMUP00000003828	2	20898522	20930343	2.09144e+07	+	ENSP00000240851	2	20855056	20886768	20870912	+	0	0	0
ACOX1	14866	IR_ENSMMUP00000034044	ENSP00000301608	0.0424	NA	IR_ENSMMUP00000034044	16	71267166	71303445	7.12853e+07	-	ENSP00000301608	16	73482296	73527279	7.35048e+07	-	0	0	0
ATP6V1G1	13452	IR_ENSMMUP00000006508	ENSP00000363162	0.0424	NA	IR_ENSMMUP00000006508	15	21531523	21541019	21536271	-	ENSP00000363162	15	21463798	21473183	2.14685e+07	-	0	0	0
ENOPH1	15188	IR_ENSP00000273920	ENSP00000273920	0.0423	NA	IR_ENSP00000273920	17	33400990	33401771	3.34014e+07	+	ENSP00000273920	5	47465834	47499340	47482587	-	1	0	1
PLIN4	15703	IR_ENSMMUP00000029827	ENSP00000301286	0.0423	NA	IR_ENSMMUP00000029827	19	4377423	4386117	4381770	-	ENSP00000301286	19	4460129	4470108	4.46512e+06	-	0	0	0
RAPGEF3	10076	IR_ENSMMUP00000000652	ENSMMUP00000000652	0.0423	NA	IR_ENSMMUP00000000652	11	44805372	44826936	44816154	-	ENSMMUP00000000652	11	44921094	44943080	44932087	-	0	0	0
SETDB1	1092	IR_ENSMMUP00000039118	ENSP00000357965	0.0423	NA	IR_ENSMMUP00000039118	1	129358451	129372662	1.29366e+08	+	ENSP00000357965	1	129825103	129864338	1.29845e+08	+	0	0	0
TRIP13	5395	IR_ENSMMUP00000019351	ENSMMUP00000019351	0.0423	NA	IR_ENSMMUP00000019351	6	589572	611710	600641	+	ENSMMUP00000019351	6	584735	605965	595350	+	0	0	0
SBF2	12645	IR_ENSMMUP00000012070	ENSP00000256190	0.0422	NA	IR_ENSMMUP00000012070	14	61754625	62171933	61963279	+	ENSP00000256190	8	57109731	57187676	5.71487e+07	-	1	0	1
CERK	9719	IR_ENSMMUP00000036906	ENSP00000216264	0.0422	NA	IR_ENSMMUP00000036906	10	90706705	90760021	90733363	-	ENSP00000216264	10	91544120	91588866	91566493	-	0	0	0
CHD6	9037	IR_ENSMMUP00000026935	ENSP00000362330	0.0422	NA	IR_ENSMMUP00000026935	10	22903412	23051847	2.29776e+07	+	ENSP00000362330	10	22946564	23088020	23017292	+	0	0	0
Foxp2	3668	IR_ENSMMUP00000010501	ENSP00000386200	0.0421	NA	IR_ENSMMUP00000010501	3	151773172	152033725	1.51903e+08	+	ENSP00000386200	3	153222705	153484056	1.53353e+08	+	0	0	0
FUT3	15724	IR_ENSMMUP00000002258	ENSMMUP00000002258	0.0421	NA	IR_ENSMMUP00000002258	19	5751055	5752170	5.75161e+06	-	ENSMMUP00000002258	19	5807647	5831373	5819510	-	0	0	0
LGALS4	16239	IR_ENSMMUP00000031622	ENSP00000302100	0.0421	NA	IR_ENSMMUP00000031622	19	45144703	45155113	45149908	-	ENSP00000302100	19	45241943	45251261	45246602	-	0	0	0
ME1	4341	IR_ENSMMUP00000016529	ENSP00000358719	0.0421	NA	IR_ENSMMUP00000016529	4	79831736	80059177	7.99455e+07	-	ENSP00000358719	4	81187935	81413521	81300728	-	0	0	0
PPP6R3	12110	IR_ENSMMUP00000021308	ENSP00000377390	0.0421	NA	IR_ENSMMUP00000021308	14	6108783	6189856	6.14932e+06	-	ENSP00000377390	14	5962917	6043419	6003168	-	0	0	0
CAPZA2	3675	IR_ENSMMUP00000008923	ENSP00000377107	0.042	NA	IR_ENSMMUP00000008923	3	154192930	154246762	154219846	+	ENSP00000377107	3	155694536	155725412	155709974	+	0	0	0
CENPE	7179	IR_ENSMMUP00000004320	ENSP00000317175	0.042	NA	IR_ENSMMUP00000004320	7	132632998	132661023	1.32647e+08	+	ENSP00000317175	7	132889112	132933752	132911432	+	0	0	0
RABGAP1L	1791	IR_ENSMMUP00000002092	ENSP00000385573	0.042	NA	IR_ENSMMUP00000002092	1	203871760	204567390	204219575	+	ENSP00000385573	1	204592691	205281046	2.04937e+08	+	0	0	0
DDB_G0288099	4491	IR_ENSMMUP00000007091	ENSP00000237283	0.0419	NA	IR_ENSMMUP00000007091	4	120827838	120850167	1.20839e+08	+	ENSP00000237283	4	122459076	122481544	122470310	+	0	0	0
Efr3a	11436	IR_ENSMMUP00000021630	ENSP00000384081	0.0419	NA	IR_ENSMMUP00000021630	13	25021556	25073247	2.50474e+07	+	ENSP00000384081	13	23202439	23263278	2.32329e+07	+	0	0	0
EXO1	1867	IR_ENSMMUP00000011482	ENSP00000311873	0.0419	NA	IR_ENSMMUP00000011482	1	215150162	215189494	215169828	-	ENSP00000311873	1	216296120	216344082	216320101	-	0	0	0
MAP3K6	369	IR_ENSMMUP00000024083	ENSMMUP00000024083	0.0419	NA	IR_ENSMMUP00000024083	1	30029119	30040437	30034778	-	ENSMMUP00000024083	1	30219199	30229228	3.02242e+07	-	0	0	0
SARDH	13302	IR_ENSMMUP00000022636	ENSP00000360938	0.0419	NA	IR_ENSMMUP00000022636	15	4802424	4875669	4.83905e+06	+	ENSP00000360938	15	4665210	4736975	4.70109e+06	+	0	0	0
SLC25A36	2729	IR_ENSMMUP00000029164	ENSP00000391521	0.0419	NA	IR_ENSMMUP00000029164	2	146850859	146885280	1.46868e+08	-	ENSP00000391521	2	149360040	149380200	149370120	-	0	0	0
RPS2	17751	IR_ENSMMUP00000041081	ENSMMUP00000041081	0.0418	NA	IR_ENSMMUP00000041081	X	46902656	46903558	46903107	-	ENSMMUP00000041081	X	47748718	47749580	47749149	-	0	0	0
YARS	439	IR_ENSMMUP00000025959	ENSP00000362576	0.0418	NA	IR_ENSMMUP00000025959	1	35558345	35600846	3.55796e+07	-	ENSP00000362576	1	35756738	35798558	35777648	-	0	0	0
MICB	3981	MIC2	ENSMMUP00000008686	0.0417	NA	MIC2	4	31434533	31436432	3.14355e+07	+	ENSMMUP00000008686	4	31705291	31719119	31712205	+	0	0	0
P0672D08.7	1480	IR_ENSMMUP00000025344	ENSP00000375768	0.0417	NA	IR_ENSMMUP00000025344	1	157590926	157596957	1.57594e+08	+	ENSP00000375768	1	158140657	158140944	1.58141e+08	+	0	0	0
SERP1	15131	IR_ENSMMUP00000036359	ENSMMUP00000036359	0.0417	NA	IR_ENSMMUP00000036359	17	23290048	23306296	23298172	+	ENSMMUP00000036359	17	23527975	23533722	2.35308e+07	+	0	0	0
GOLPH2	6382	IR_ENSMMUP00000008776	ENSP00000299957	0.0416	NA	IR_ENSMMUP00000008776	7	22693597	22807445	22750521	+	ENSP00000299957	7	21567241	21691106	2.16292e+07	+	0	0	0
RASA3	15313	IR_ENSMMUP00000009756	ENSP00000374195	0.0416	NA	IR_ENSMMUP00000009756	17	94096010	94233580	94164795	-	ENSP00000374195	17	94386313	94466390	9.44264e+07	-	0	0	0
CDHR5	12036	IR_ENSMMUP00000005370	ENSP00000380676	0.0415	NA	IR_ENSMMUP00000005370	14	426720	434156	430438	-	ENSP00000380676	14	452991	460317	456654	-	0	0	0
LRSAM1	13872	IR_ENSMMUP00000013026	ENSP00000322937	0.0415	NA	IR_ENSMMUP00000013026	15	99075727	99125576	9.91007e+07	-	ENSP00000322937	15	99916782	99966301	9.99415e+07	-	0	0	0
DYRK1B	16270	IR_ENSMMUP00000029924	ENSP00000312789	0.0414	NA	IR_ENSMMUP00000029924	19	46186841	46192977	46189909	-	ENSP00000312789	19	46286629	46292844	4.62897e+07	-	0	0	0
TLL2	8568	IR_ENSMMUP00000020803	ENSP00000350630	0.0414	NA	IR_ENSMMUP00000020803	9	95908204	96052483	9.59803e+07	-	ENSP00000350630	9	93464181	93609686	9.35369e+07	-	0	0	0
Whsc1	3250	IR_ENSMMUP00000016702	ENSP00000381109	0.0414	NA	IR_ENSMMUP00000016702	3	47573742	47592347	4.7583e+07	-	ENSP00000381109	3	47996149	48016460	4.80063e+07	-	0	0	0
ZNF85	16080	IR_ENSMMUP00000029914	ENSMMUP00000029914	0.0414	NA	IR_ENSMMUP00000029914	19	20801189	20812534	2.08069e+07	+	ENSMMUP00000029914	19	21231330	21242840	21237085	+	0	0	0
CTSD	12064	IR_ENSMMUP00000005169	ENSP00000236671	0.0413	NA	IR_ENSMMUP00000005169	14	1665750	1675972	1670861	-	ENSP00000236671	14	1612868	1620955	1.61691e+06	-	0	0	0
F7D2W0	13907	IR_ENSMMUP00000038781	ENSMMUP00000038781	0.0413	NA	IR_ENSMMUP00000038781	15	104831433	104847272	1.04839e+08	+	ENSMMUP00000038781	15	106764033	106779688	1.06772e+08	+	0	0	0
OR3A2	13993	IR_ENSMMUP00000008252	ENSMMUP00000008252	0.0413	NA	IR_ENSMMUP00000008252	16	3031121	3032232	3.03168e+06	-	ENSMMUP00000008252	16	3568664	3569611	3.56914e+06	-	0	0	0
PBX3	13882	IR_ENSMMUP00000018096	ENSP00000362586	0.0413	NA	IR_ENSMMUP00000018096	15	100637441	100859985	100748713	-	ENSP00000362586	15	101825809	102050461	101938135	-	0	0	0
A1CF	8496	IR_ENSMMUP00000009274	ENSP00000378868	0.0412	NA	IR_ENSMMUP00000009274	9	86448295	86490618	8.64695e+07	+	ENSP00000378868	9	83955709	84007614	8.39817e+07	+	0	0	0
ADAMTSL4	1083	IR_ENSMMUP00000039142	ENSP00000358035	0.0412	NA	IR_ENSMMUP00000039142	1	128935346	128943542	128939444	+	ENSP00000358035	1	129419856	129428058	129423957	+	0	0	0
Cap	9399	IR_ENSP00000409542	ENSP00000409542	0.0412	NA	IR_ENSP00000409542	10	64217723	64219828	6.42188e+07	-	ENSP00000409542	10	65322015	65324096	6.53231e+07	-	0	0	0
MUC3A	3270	IR_ENSMMUP00000030589	ENSP00000368771	0.0412	NA	IR_ENSMMUP00000030589	3	48235576	48238742	48237159	+	ENSP00000368771	3	48601829	48604969	48603399	+	0	0	0
RTKN	11726	IR_ENSMMUP00000003666	ENSP00000272430	0.0412	NA	IR_ENSMMUP00000003666	13	74655441	74669553	74662497	-	ENSP00000272430	13	74627923	74643370	7.46356e+07	-	0	0	0
OSJNBb0024J04.5	15424	IR_ENSMMUP00000023667	ENSP00000283351	0.0411	NA	IR_ENSMMUP00000023667	18	24758574	24847213	2.48029e+07	-	ENSP00000283351	18	25704828	25818751	2.57618e+07	-	0	0	0
PLD2	14031	IR_ENSMMUP00000007487	ENSP00000263088	0.0411	NA	IR_ENSMMUP00000007487	16	4597492	4612293	4.60489e+06	+	ENSP00000263088	16	5140629	5155315	5147972	+	0	0	0
Prkag2	3925	IR_ENSMMUP00000014355	ENSP00000287878	0.0411	NA	IR_ENSMMUP00000014355	3	188507249	188547901	188527575	-	ENSP00000287878	3	190501774	190828781	1.90665e+08	-	0	0	0
ZNF253	16076	IR_ENSMMUP00000031710	ENSMMUP00000031710	0.0411	NA	IR_ENSMMUP00000031710	19	20131639	20132780	2.01322e+07	-	ENSMMUP00000031710	19	20566517	20568080	2.05673e+07	-	0	0	0
ADAMTS5	3099	IR_ENSMMUP00000017606	ENSP00000284987	0.041	NA	IR_ENSMMUP00000017606	3	19698544	19741501	1.972e+07	+	ENSP00000284987	3	19850008	19901111	1.98756e+07	+	0	0	0
PIK3R5	14150	IR_ENSMMUP00000007641	ENSP00000392812	0.041	NA	IR_ENSMMUP00000007641	16	8626639	8661245	8643942	-	ENSP00000392812	16	9211462	9241429	9.22645e+06	-	0	0	0
thsd7a	3538	IR_ENSMMUP00000016668	ENSP00000406482	0.041	NA	IR_ENSMMUP00000016668	3	114631343	114918306	1.14775e+08	+	ENSP00000406482	3	115245777	115530527	115388152	+	0	0	0
ZRANB3	11953	IR_ENSMMUP00000001033	ENSP00000264159	0.041	NA	IR_ENSMMUP00000001033	13	116673997	116957480	1.16816e+08	+	ENSP00000264159	13	116337674	116619407	1.16479e+08	+	0	0	0
ACTN1	7173	IR_ENSMMUP00000014104	ENSP00000366035	0.0409	NA	IR_ENSMMUP00000014104	7	131984765	132092475	132038620	-	ENSP00000366035	7	132257032	132364204	132310618	-	0	0	0
CNOT3	16616	IR_ENSMMUP00000012689	ENSP00000221232	0.0409	NA	IR_ENSMMUP00000012689	19	60247125	60254706	6.02509e+07	+	ENSP00000221232	19	59981773	59994317	59988045	+	0	0	0
FAM160A2	7538	IR_ENSMMUP00000017089	ENSP00000289921	0.0409	NA	IR_ENSMMUP00000017089	8	22011517	22025935	22018726	+	ENSP00000289921	8	22070911	22079547	22075229	+	0	0	0
GAS6	15312	IR_ENSMMUP00000009747	ENSP00000349962	0.0409	NA	IR_ENSMMUP00000009747	17	93954118	93997310	93975714	-	ENSP00000349962	17	94244049	94269781	94256915	-	0	0	0
Inadl	725	IR_ENSMMUP00000004158	ENSP00000360200	0.0409	NA	IR_ENSMMUP00000004158	1	64591328	64601298	64596313	+	ENSP00000360200	1	65101328	65502342	65301835	+	0	0	0
NCAPG2	3947	IR_ENSMMUP00000018051	ENSP00000387007	0.0409	NA	IR_ENSMMUP00000018051	3	195709304	195768533	1.95739e+08	-	ENSP00000387007	3	197643639	197700699	197672169	-	0	0	0
PLCB3	12242	IR_ENSMMUP00000016999	ENSP00000279230	0.0409	NA	IR_ENSMMUP00000016999	14	10161021	10177098	1.01691e+07	-	ENSP00000279230	14	10449346	10467976	10458661	-	0	0	0
At1g05270/YUP8H12_12	9732	IR_ENSMMUP00000018524	ENSP00000379173	0.0408	NA	IR_ENSMMUP00000018524	10	94197298	94203182	94200240	+	ENSP00000379173	10	95086606	95093232	95089919	+	0	0	0
FCGBP	16136	IR_ENSP00000325519	ENSP00000325519	0.0408	NA	IR_ENSP00000325519	19	41599045	41599476	4.15993e+07	+	ENSP00000325519	19	41702563	41702897	41702730	+	0	0	0
Umodl1	2992	IR_ENSMMUP00000035673	ENSP00000386126	0.0408	NA	IR_ENSMMUP00000035673	3	4528749	4591818	4.56028e+06	-	ENSP00000386126	3	4601467	4666747	4634107	-	0	0	0
BAP18	14069	IR_ENSMMUP00000021374	ENSP00000411851	0.0407	NA	IR_ENSMMUP00000021374	16	6727768	6729927	6.72885e+06	+	ENSP00000411851	16	7303604	7305882	7304743	+	0	0	0
E2F7	10428	IR_ENSMMUP00000030089	ENSP00000323246	0.0407	NA	IR_ENSMMUP00000030089	11	74019753	74060637	74040195	-	ENSP00000323246	11	74466704	74504138	74485421	-	0	0	0
PEPD	16116	IR_ENSMMUP00000008054	ENSP00000244137	0.0407	NA	IR_ENSMMUP00000008054	19	39910504	40036525	3.99735e+07	-	ENSP00000244137	19	40012509	40150323	40081416	-	0	0	0
RPS6KA2	4688	IR_ENSMMUP00000007493	ENSP00000386050	0.0407	NA	IR_ENSMMUP00000007493	4	163938155	164144659	164041407	-	ENSP00000386050	4	165598834	166048063	1.65823e+08	-	0	0	0
TIGAR	9791	IR_ENSMMUP00000011211	ENSP00000179259	0.0407	NA	IR_ENSMMUP00000011211	11	4425514	4451087	4.4383e+06	+	ENSP00000179259	11	4454641	4470736	4.46269e+06	+	0	0	0
TJP1	6250	IR_ENSMMUP00000023502	ENSP00000281537	0.0407	NA	IR_ENSMMUP00000023502	7	8788764	8865701	8.82723e+06	-	ENSP00000281537	7	7645106	7758717	7.70191e+06	-	0	0	0
FAM198B	5283	IR_ENSMMUP00000011212	ENSP00000377396	0.0406	NA	IR_ENSMMUP00000011212	5	150328831	150372472	1.50351e+08	-	ENSP00000377396	5	151862459	151906438	1.51884e+08	-	0	0	0
DDB_G0273473	17004	IR_ENSMMUP00000017535	ENSP00000251143	0.0405	NA	IR_ENSMMUP00000017535	20	18539823	18680296	1.86101e+07	+	ENSP00000251143	20	18575053	18723446	1.86492e+07	+	0	0	0
MAPKAPK2	1528	IR_ENSMMUP00000031020	ENSP00000356070	0.0405	NA	IR_ENSMMUP00000031020	1	163631097	163677942	1.63655e+08	-	ENSP00000356070	1	164222358	164226531	1.64224e+08	-	0	0	0
MR1	1691	IR_ENSMMUP00000026328	ENSP00000356552	0.0405	NA	IR_ENSMMUP00000026328	1	189666000	189686227	1.89676e+08	-	ENSP00000356552	1	190306738	190326981	1.90317e+08	-	0	0	0
CELA2B	208	IR_ENSMMUP00000030847	ENSP00000388047	0.0404	NA	IR_ENSMMUP00000030847	1	18200227	18276860	1.82385e+07	+	ENSP00000388047	6	175237021	175243670	1.7524e+08	-	1	0	1
IWS1	11992	IR_ENSMMUP00000003748	ENSP00000295321	0.0404	NA	IR_ENSMMUP00000003748	13	133933301	133979223	133956262	-	ENSP00000295321	13	133097687	133144029	133120858	-	0	0	0
VAMP3	127	IR_ENSMMUP00000024413	ENSP00000054666	0.0404	NA	IR_ENSMMUP00000024413	1	10802006	10818765	1.08104e+07	+	ENSP00000054666	1	10884041	10890001	10887021	+	0	0	0
AUP1	11735	IR_ENSMMUP00000002841	ENSP00000258081	0.0403	NA	IR_ENSMMUP00000002841	13	74757148	74759967	7.47586e+07	-	ENSP00000258081	13	74731225	74734045	74732635	-	0	0	0
PFKFB2	1519	IR_ENSMMUP00000029185	ENSP00000356047	0.0403	NA	IR_ENSMMUP00000029185	1	163277323	163303045	163290184	-	ENSP00000356047	1	163869108	163887402	163878255	-	0	0	0
Tpsb2	12010	IR_ENSMMUP00000028479	ENSP00000345980	0.0403	NA	IR_ENSMMUP00000028479	13	137544893	137547289	137546091	-	ENSP00000345980	13	136686274	136694563	1.3669e+08	-	0	0	0
Mafa-DRB	4035	mamuDRB1	ENSMMUP00000002057	0.0402	NA	mamuDRB1	4	32554288	32557886	32556087	-	ENSMMUP00000002057	4	32737034	32872568	32804801	-	0	0	0
SEH1L	15323	IR_ENSMMUP00000008936	ENSP00000382779	0.0402	NA	IR_ENSMMUP00000008936	18	1747555	1783473	1765514	-	ENSP00000382779	18	1752712	1786535	1.76962e+06	-	0	0	0
WIF1	3537	IR_ENSMMUP00000035106	ENSP00000275358	0.0402	NA	IR_ENSMMUP00000035106	3	113856868	113892135	1.13875e+08	+	ENSP00000275358	3	114431566	114506225	1.14469e+08	+	0	0	0
KHDRBS2	4289	IR_ENSMMUP00000004438	ENSP00000281156	0.0401	NA	IR_ENSMMUP00000004438	4	58716775	59288915	59002845	-	ENSP00000281156	4	59196720	59780879	5.94888e+07	-	0	0	0
LHX6	13418	IR_ENSMMUP00000015026	ENSMMUP00000015026	0.0401	NA	IR_ENSMMUP00000015026	15	13777472	13800492	13788982	+	ENSMMUP00000015026	15	13680199	13703276	1.36917e+07	+	0	0	0
NFATC2	8933	IR_ENSMMUP00000016625	ENSP00000379330	0.0401	NA	IR_ENSMMUP00000016625	10	12921786	13033174	12977480	+	ENSP00000379330	10	12872989	13035560	1.29543e+07	+	0	0	0
SPEG	11192	IR_ENSMMUP00000023577	ENSP00000311684	0.0401	NA	IR_ENSMMUP00000023577	12	83292805	83342412	8.33176e+07	+	ENSP00000311684	12	83173422	83231335	8.32024e+07	+	0	0	0
TFPI	10997	IR_ENSMMUP00000012353	ENSP00000233156	0.0401	NA	IR_ENSMMUP00000012353	12	51105098	51154901	5.113e+07	-	ENSP00000233156	12	50884594	50932474	50908534	-	0	0	0
ZNF43	16081	IR_ENSMMUP00000030486	ENSP00000347045	0.0401	NA	IR_ENSMMUP00000030486	19	21013344	21036414	21024879	-	ENSP00000347045	19	21399337	21418391	21408864	-	0	0	0
IFITM1	1881	IR_ENSP00000330825	ENSP00000330825	0.04	NA	IR_ENSP00000330825	1	217904522	217904911	2.17905e+08	+	ENSP00000330825	1	219076293	219076670	2.19076e+08	+	0	0	0
Ifitm5	12022	IR_ENSMMUP00000006155	ENSP00000372059	0.04	NA	IR_ENSMMUP00000006155	14	108143	109117	108630	-	ENSP00000372059	14	120448	120672	120560	-	0	0	0
NOL9	119	IR_ENSMMUP00000040639	ENSP00000366934	0.04	NA	IR_ENSMMUP00000040639	1	9545617	9575679	9560648	-	ENSP00000366934	1	9637242	9667093	9.65217e+06	-	0	0	0
RABEP1	14047	IR_ENSMMUP00000013711	ENSP00000262477	0.04	NA	IR_ENSMMUP00000013711	16	5049013	5122346	5.08568e+06	+	ENSP00000262477	16	5607099	5687570	5.64733e+06	+	0	0	0
Elmo3	17292	IR_ENSMMUP00000026668	ENSP00000377566	0.0399	NA	IR_ENSMMUP00000026668	20	65500349	65503595	65501972	+	ENSP00000377566	20	65484503	65488356	6.54864e+07	+	0	0	0
SH3BP2	11	IR_ENSMMUP00000018827	ENSP00000388152	0.0399	NA	IR_ENSMMUP00000018827	1	1130307	1145699	1138003	-	ENSP00000388152	1	1057717	1080327	1069022	-	0	0	0
ARNT	1090	IR_ENSMMUP00000000731	ENSP00000351407	0.0398	NA	IR_ENSMMUP00000000731	1	129215489	129279918	1.29248e+08	-	ENSP00000351407	1	129695300	129764061	1.2973e+08	-	0	0	0
CSN2	4968	IR_ENSMMUP00000035083	ENSP00000341030	0.0398	NA	IR_ENSMMUP00000035083	5	59676471	59680187	59678329	+	ENSP00000341030	5	60808549	60812276	6.08104e+07	+	0	0	0
SNX10	3487	IR_ENSMMUP00000035172	ENSP00000395474	0.0398	NA	IR_ENSMMUP00000035172	3	99876389	99902523	99889456	-	ENSP00000395474	3	100446859	100461718	1.00454e+08	-	0	0	0
BRD8	5895	IR_ENSMMUP00000002006	ENSP00000254900	0.0397	NA	IR_ENSMMUP00000002006	6	134544049	134583760	1.34564e+08	-	ENSP00000254900	6	136047807	136088284	1.36068e+08	-	0	0	0
DNAI2	14816	IR_ENSMMUP00000027595	ENSP00000308312	0.0397	NA	IR_ENSMMUP00000027595	16	69557924	69592932	69575428	+	ENSP00000308312	16	71750273	71785123	71767698	+	0	0	0
FCHO1	16014	IR_ENSMMUP00000016106	ENSP00000252771	0.0397	NA	IR_ENSMMUP00000016106	19	17318960	17352588	17335774	+	ENSP00000252771	19	17739422	17774347	1.77569e+07	+	0	0	0
Klf8	17820	IR_ENSMMUP00000019255	ENSMMUP00000019255	0.0397	NA	IR_ENSMMUP00000019255	X	54730184	54771416	54750800	+	ENSMMUP00000019255	X	55448794	55497540	55473167	+	0	0	0
Ythdf3	7739	IR_ENSMMUP00000008849	ENSP00000398476	0.0397	NA	IR_ENSMMUP00000008849	8	65708487	65725368	6.57169e+07	+	ENSP00000398476	8	67530275	67543426	6.75369e+07	+	0	0	0
PF4	4932	IR_ENSMMUP00000006026	ENSP00000296029	0.0396	NA	IR_ENSMMUP00000006026	5	55669569	55670313	55669941	+	ENSP00000296029	5	56781877	56782621	56782249	+	0	0	0
TRAC	6882	IR_ENSMMUP00000009200	ENSMMUP00000009200	0.0396	NA	IR_ENSMMUP00000009200	7	85084135	85358302	8.52212e+07	+	ENSMMUP00000009200	7	84438409	84711859	84575134	+	0	0	0
ZNF443	15879	IR_ENSMMUP00000031810	ENSP00000254321	0.0396	NA	IR_ENSMMUP00000031810	19	11743148	11747241	1.17452e+07	+	ENSP00000254321	19	11959250	11962636	11960943	+	0	0	0
KPNA7	3209	IR_ENSMMUP00000025555	ENSP00000330878	0.0395	NA	IR_ENSMMUP00000025555	3	46381949	46408213	46395081	-	ENSP00000330878	3	46787449	46822485	46804967	-	0	0	0
MEGF11	6525	IR_ENSMMUP00000010494	ENSP00000386908	0.0395	NA	IR_ENSMMUP00000010494	7	44401285	44646311	44523798	-	ENSP00000386908	7	44075949	44160803	44118376	-	0	0	0
Olfr156	13585	IR_ENSMMUP00000026167	ENSMMUP00000026167	0.0395	NA	IR_ENSMMUP00000026167	15	41501356	41502039	4.15017e+07	+	ENSMMUP00000026167	15	42357140	42357823	4.23575e+07	+	0	0	0
Glyat	12369	IR_ENSMMUP00000001443	ENSP00000300079	0.0393	NA	IR_ENSMMUP00000001443	14	14808818	14821011	1.48149e+07	-	ENSP00000300079	12	103551594	103564181	1.03558e+08	-	1	0	1
TAF1	17878	IR_ENSMMUP00000007484	ENSP00000389000	0.0393	NA	IR_ENSMMUP00000007484	X	70268442	70364480	70316461	+	ENSP00000389000	11	39234224	39329009	3.92816e+07	+	1	0	1
HPS3	2694	IR_ENSMMUP00000007314	ENSP00000296051	0.0393	NA	IR_ENSMMUP00000007314	2	138623801	138667448	1.38646e+08	-	ENSP00000296051	2	141141439	141184938	1.41163e+08	-	0	0	0
Nova1	6962	IR_ENSMMUP00000005714	ENSP00000408914	0.0393	NA	IR_ENSMMUP00000005714	7	89330686	89479960	89405323	-	ENSP00000408914	7	89084209	89234261	89159235	-	0	0	0
OsI_008089	921	IR_ENSMMUP00000007666	ENSP00000358884	0.0393	NA	IR_ENSMMUP00000007666	1	112553330	112555410	112554370	+	ENSP00000358884	1	113254204	113256282	113255243	+	0	0	0
usp12a	12866	IR_ENSMMUP00000022999	ENSP00000263311	0.0393	NA	IR_ENSMMUP00000022999	14	76396447	76412875	76404661	+	ENSP00000263311	14	76718798	76736032	76727415	+	0	0	0
MED20	4153	IR_ENSMMUP00000033701	ENSP00000265350	0.0392	NA	IR_ENSMMUP00000033701	4	42333351	42356011	42344681	-	ENSP00000265350	4	42353692	42366184	42359938	-	0	0	0
RPL39	2767	IR_ENSP00000273411	ENSP00000273411	0.0392	NA	IR_ENSP00000273411	2	153402363	153402515	153402439	+	ENSP00000273411	2	155953686	155953838	155953762	+	0	0	0
Camk2a	6021	IR_ENSMMUP00000033861	ENSP00000381412	0.0391	NA	IR_ENSMMUP00000033861	6	146707953	146768706	1.46738e+08	-	ENSP00000381412	6	148308096	148366150	148337123	-	0	0	0
F14P3.13	13789	IR_ENSMMUP00000024844	ENSP00000366230	0.0391	NA	IR_ENSMMUP00000024844	15	80699384	80765811	8.07326e+07	+	ENSP00000366230	15	81596137	81726788	8.16615e+07	+	0	0	0
SIRT1	8458	IR_ENSMMUP00000035809	ENSP00000212015	0.0391	NA	IR_ENSMMUP00000035809	9	69335157	69369105	69352131	-	ENSP00000212015	9	67176480	67211836	67194158	-	0	0	0
ATJ10	15768	IR_ENSMMUP00000031904	ENSMMUP00000031904	0.039	NA	IR_ENSMMUP00000031904	19	7581059	7582793	7581926	+	ENSMMUP00000031904	19	8287823	8289556	8.28869e+06	-	0	0	0
Noc3l	8552	IR_ENSMMUP00000002172	ENSP00000360412	0.039	NA	IR_ENSMMUP00000002172	9	93794886	93823797	9.38093e+07	-	ENSP00000360412	9	91377693	91405827	91391760	-	0	0	0
RPS2	5466	IR_ENSMMUP00000013705	ENSMMUP00000013705	0.039	NA	IR_ENSMMUP00000013705	6	33062261	33063153	33062707	+	ENSMMUP00000013705	6	33558222	33559105	3.35587e+07	+	0	0	0
RUFY3	4951	IR_ENSMMUP00000035103	ENSP00000370394	0.039	NA	IR_ENSMMUP00000035103	5	58834040	58917398	58875719	-	ENSP00000370394	5	59963213	60048216	6.00057e+07	-	0	0	0
STIP1	12250	IR_ENSMMUP00000017002	ENSP00000351646	0.039	NA	IR_ENSMMUP00000017002	14	10225739	10246336	1.0236e+07	-	ENSP00000351646	14	10513682	10534283	1.0524e+07	-	0	0	0
OsI_16024	5401	IR_ENSMMUP00000006874	ENSP00000313854	0.0389	NA	IR_ENSMMUP00000006874	6	1000864	1022842	1011853	-	ENSP00000313854	14	93130981	93155115	93143048	+	1	0	1
ADH7	5065	IR_ENSMMUP00000014747	ENSP00000420269	0.0389	NA	IR_ENSMMUP00000014747	5	92398567	92416945	92407756	-	ENSP00000420269	5	93617646	93635759	9.36267e+07	-	0	0	0
ANTXR2	4893	IR_ENSMMUP00000004441	ENSP00000306185	0.0389	NA	IR_ENSMMUP00000004441	5	49518630	49611951	4.95653e+07	+	ENSP00000306185	5	50751233	50850635	50800934	+	0	0	0
GRHL3	319	IR_ENSMMUP00000005946	ENSP00000288955	0.0389	NA	IR_ENSMMUP00000005946	1	26958644	27001473	2.69801e+07	+	ENSP00000288955	1	27189163	27221450	2.72053e+07	+	0	0	0
MAPK14	4095	IR_ENSMMUP00000011071	ENSP00000229794	0.0389	NA	IR_ENSMMUP00000011071	4	36372853	36453695	36413274	+	ENSP00000229794	4	36340333	36421402	3.63809e+07	+	0	0	0
MYO5A	6441	IR_ENSMMUP00000009855	ENSP00000261839	0.0389	NA	IR_ENSMMUP00000009855	7	30483601	30566213	30524907	-	ENSP00000261839	7	29313768	29418258	29366013	-	0	0	0
PKD1L1	3377	IR_ENSMMUP00000009226	ENSP00000289672	0.0387	NA	IR_ENSMMUP00000009226	3	78576781	78659390	7.86181e+07	+	ENSP00000289672	3	79094940	79279365	7.91872e+07	+	0	0	0
KLRG1	3784	IR_ENSMMUP00000034706	ENSP00000339356	0.0386	NA	IR_ENSMMUP00000034706	3	176949126	176981215	1.76965e+08	-	ENSP00000339356	3	178772177	178799896	1.78786e+08	-	0	0	0
UTS2R	14986	IR_ENSMMUP00000001486	ENSP00000323516	0.0386	NA	IR_ENSMMUP00000001486	16	77856905	77858071	77857488	+	ENSP00000323516	16	79990324	80000800	79995562	+	0	0	0
IMPG2	1984	IR_ENSMMUP00000014910	ENSP00000377671	0.0385	NA	IR_ENSMMUP00000014910	2	21410074	21507870	21458972	-	ENSP00000377671	14	85979028	86037615	8.60083e+07	+	1	0	1
CEACAM5	16310	IR_ENSMMUP00000017645	ENSMMUP00000017645	0.0385	NA	IR_ENSMMUP00000017645	19	48045217	48048438	4.80468e+07	+	ENSMMUP00000017645	19	48106557	48112234	4.81094e+07	+	0	0	0
FAM32A	9365	IR_ENSMMUP00000037348	ENSMMUP00000037348	0.0385	NA	IR_ENSMMUP00000037348	10	61860979	61862055	61861517	+	ENSMMUP00000037348	10	62965805	62966764	6.29663e+07	+	0	0	0
Kank4	728	IR_ENSMMUP00000013557	ENSP00000378871	0.0385	NA	IR_ENSMMUP00000013557	1	65043154	65082559	6.50629e+07	-	ENSP00000378871	1	65585530	65627220	65606375	-	0	0	0
mroh1	8071	IR_ENSMMUP00000019309	ENSP00000321737	0.0385	NA	IR_ENSMMUP00000019309	8	146777057	146882872	1.4683e+08	+	ENSP00000321737	8	149192005	149293322	1.49243e+08	+	0	0	0
NTHL1	16844	IR_ENSMMUP00000003755	ENSP00000219066	0.0385	NA	IR_ENSMMUP00000003755	20	2029914	2038196	2034055	-	ENSP00000219066	20	2043186	2051333	2.04726e+06	-	0	0	0
OR2L3	1821	IR_ENSP00000353044	ENSP00000353044	0.0385	NA	IR_ENSP00000353044	1	208834578	208835513	2.08835e+08	-	ENSP00000353044	1	209999411	210000346	2.1e+08	-	0	0	0
OR2M2	1817	IR_ENSP00000352710	ENSP00000355432	0.0385	NA	IR_ENSP00000352710	1	208668134	208669175	2.08669e+08	+	ENSP00000355432	1	209832343	209852241	209842292	+	0	0	0
SBF1	9741	IR_ENSMMUP00000010544	ENSP00000336522	0.0385	NA	IR_ENSMMUP00000010544	10	94468657	94495228	9.44819e+07	-	ENSP00000336522	10	95332491	95356127	95344309	-	0	0	0
AT5G27400	16931	IR_ENSMMUP00000032654	ENSP00000398502	0.0383	NA	IR_ENSMMUP00000032654	20	5260616	5276412	5268514	-	ENSP00000398502	20	5279086	5291241	5.28516e+06	-	0	0	0
CYCS	13779	IR_ENSMMUP00000039103	ENSMMUP00000039103	0.0381	NA	IR_ENSMMUP00000039103	15	78333583	78333897	78333740	-	ENSMMUP00000039103	15	79219319	79219633	79219476	-	0	0	0
EPB41	399	IR_ENSMMUP00000014929	ENSP00000345259	0.0381	NA	IR_ENSMMUP00000014929	1	31726582	31856239	3.17914e+07	+	ENSP00000345259	1	31914229	32061233	31987731	+	0	0	0
IGLC6	9448	IR_ENSP00000374858	ENSP00000374858	0.0381	NA	IR_ENSP00000374858	10	67042333	67042647	67042490	+	ENSP00000374858	10	67981600	67981914	67981757	+	0	0	0
lamb2	3652	IR_ENSMMUP00000028035	ENSP00000205386	0.0381	NA	IR_ENSMMUP00000028035	3	145446564	145549343	1.45498e+08	-	ENSP00000205386	3	146905063	147014704	1.4696e+08	-	0	0	0
P04433	11809	IR_ENSMMUP00000016943	ENSMMUP00000016943	0.0381	NA	IR_ENSMMUP00000016943	13	89755060	89755383	8.97552e+07	-	ENSMMUP00000016943	13	89738986	89739302	89739144	-	0	0	0
PCDHB10	5953	IR_ENSMMUP00000033995	ENSMMUP00000033995	0.0381	NA	IR_ENSMMUP00000033995	6	137587560	137597506	137592533	+	ENSMMUP00000033995	6	139116225	139118594	1.39117e+08	+	0	0	0
CNKSR1	344	IR_ENSMMUP00000040509	ENSP00000363371	0.038	NA	IR_ENSMMUP00000040509	1	28797793	28811259	28804526	+	ENSP00000363371	1	28994733	29007326	2.9001e+07	+	0	0	0
MILR1	14762	IR_ENSMMUP00000008318	ENSMMUP00000008318	0.038	NA	IR_ENSMMUP00000008318	16	59991755	60010151	60000953	+	ENSMMUP00000008318	16	62007769	62026231	62017000	+	0	0	0
USP37	11161	IR_ENSMMUP00000019955	ENSP00000396585	0.038	NA	IR_ENSMMUP00000019955	12	82303437	82404723	82354080	-	ENSP00000396585	12	82175958	82286770	82231364	-	0	0	0
KLKB1	5375	IR_ENSMMUP00000015266	ENSP00000264690	0.0378	NA	IR_ENSMMUP00000015266	5	178349418	178377596	178363507	+	ENSP00000264690	5	180325930	180355421	1.80341e+08	+	0	0	0
NBEAL2	2406	IR_ENSMMUP00000026051	ENSP00000415034	0.0378	NA	IR_ENSMMUP00000026051	2	89531836	89561145	8.95465e+07	-	ENSP00000415034	2	90885295	90908844	9.08971e+07	-	0	0	0
PABPN1	6909	IR_ENSMMUP00000019357	ENSMMUP00000019357	0.0378	NA	IR_ENSMMUP00000019357	7	86161190	86165398	86163294	+	ENSMMUP00000019357	7	85513697	85517950	8.55158e+07	+	0	0	0
SLC13A5	14062	IR_ENSMMUP00000028937	ENSP00000293800	0.0378	NA	IR_ENSMMUP00000028937	16	6402911	6430900	6.41691e+06	-	ENSP00000293800	16	6982319	7009786	6.99605e+06	-	0	0	0
SARDH	5210	IR_ENSMMUP00000034767	ENSMMUP00000034767	0.0377	NA	IR_ENSMMUP00000034767	5	132529837	132620178	1.32575e+08	-	ENSMMUP00000034767	5	133982079	134072084	1.34027e+08	-	0	0	0
[truncated: 15,064 more rows]
