# Supplementary material for: Evolutionary Distance of Amino Acid Sequence Orthologs across Macaque Subspecies: Identifying Candidate Genes for SIV Resistance in Chinese Rhesus Macaques
Source: PLoS One. 2015 Apr 17;10(4):e0123624. doi: 10.1371/journal.pone.0123624 (PMC4401517; doi:10.1371/journal.pone.0123624)
Supplement: S2 Table — (XLSX) [file pone.0123624.s002.xlsx]

## Sheet: Sheet1
Satkoski Trask, J., Garnica, W., Malhi, R., Kanthaswamy, S., Smith, D.: High-throughput single-nucleotide polymorphism discovery and the search for candidate genes for long-term sivmac nonprogression in chinese rhesus macaques (macaca mulatta). Journal of medical primatology 40(4), 224-232 (2011)	Ortiz, M., Guex, N., Patin, E., Martin, O., Xenarios, I., Ciu , A., Quintana-Murci, L., Telenti, A.: Evolutionary trajectories of primate genes involved in hiv pathogenesis. Molecular biology and evolution 26(12), 2865-2875(2009)	Petrovski, S., Fellay, J., Shianna, K.V., Carpenetti, N., Kumwenda, J., Kamanga, G., Kamwendo, D.D., Letvin, N.L., McMichael, A.J., Haynes, B.F., et al.: Common human genetic variants and hiv-1 susceptibility: a genome-wide survey in a homogeneous african population. AIDS (London, England) 25(4), 513-518 (2011)	Liu, L., Oliveira, N.M., Cheney, K.M., Pade, C., Dreja, H., Bergin, A.-M.H., Borgdor , V., Beach, D.H., Bishop, C.L., Dittmar, M.T., et al.: A whole genome screen for hiv restriction factors. Retrovirology 8(1), 1-15 (2011)	Konig, R., Zhou, Y., Elleder, D., Diamond, T.L., Bonamy, G., Irelan, J.T., Chiang, C.-y., Tu, B.P., De Jesus,P.D., Lilley, C.E., et al.: Global analysis of host-pathogen interactions that regulate early-stage hiv-1 replication. Cell 135(1), 49-60 (2008)	Zhou, H., Xu, M., Huang, Q., Gates, A.T., Zhang, X.D., Castle, J.C., Stec, E., Ferrer, M., Strulovici, B., Hazuda, D.J., et al.: Genome-scale rnai screen for host factors required for hiv replication. Cell host & microbe 4(5), 495-504 (2008)	Brass, A.L., Dykxhoorn, D.M., Benita, Y., Yan, N., Engelman, A., Xavier, R.J., Lieberman, J., Elledge, S.J.: Identication of host proteins required for hiv infection through a functional genomic screen. Science 319(5865), 921-926 (2008)	Total Genes Cross Tabulated
AGBL4	CXCL12	CXCL12	ERCC5	BCAR1	DAPK2	ANKRD30A	CXCL12
BEND5	LPL	CYP26B1	DHX15	DSP	PARVA	LPL	LPL
CACHD1	TRIM32	EFR3A	RBM17	ICAM4	CTSZ	TM9SF2	TRIM32
CCDC65	CDK9	NME6	AKAP13	SLC35B1	GTF2H1	SEPT8	CDK9
CG32133-PA	DC-SIGN	PIGX	NCKAP1	AP2M1	LYPLA1	A4GALT	CYP26B1
Eaf6	LTA	ABCB1	SPEN	C3orf63	GORASP2	ADAM10	EFR3A
ELAVL4	CD209	ABCB7	NUMBL	CTR9	AKT1	AGBL5	NME6
EPS15	TLR7	ABCC1	POLR2A	PAF1	PRKAA1	AKT1	PIGX
GNPDA2	IL1B	AC005229	R3HDM1	RTF1	SERPINB6	ALKBH8	BCAR1
HIVEP3	TLR8	AC006226	RBM5	SETDB1	NEIL3	ANKRD43	DSP
INADL	TNFRSF1A	AC008415	SFRS6	COX18	CD97	ANKRD6	ICAM4
MAST2	NUP153	AC009156	RANBP17	DNM2	BMP2K	ANKRD9	SLC35B1
PDE4B	LYPD4	AC009271	SUMO2	RPRD2	SLC4A7	AP2M1	DAPK2
PTPRB	CCL4	AC009656	RP3-355C18.2	SPCS2	SNF1LK	ARF1	PARVA
RNF220	CXCR6	AC010177	TAGLN2	ALDH8A1	RNASEL	ARHGEF12	CTSZ
	IL8RA	AC010451	UBE2B	ALX3	SLC9A6	ARHGEF19	GTF2H1
	HTATSF1	AC011498	SNRPC	BCYRN1	WNK1	ARPC1A	LYPLA1
	IL12B	AC011747	PPP1R14D	C11orf38	GM2A	ASXL2	GORASP2
	TRIM55	AC015574	MID1IP1	CCDC53	MED6	ATG12	ANKRD30A
	PRF1	AC020589	PSEN2	ELF3	MED28	ATG16L2	TM9SF2
	CTLA4	AC021534	TRIAD3	IL1F9	NFKB1	ATG7
	ZNRD1	AC022716	PSMB2	LOC388955	MED7	ATP6V0A1
	RANBP2	AC026223	TNPO3	2014-03-08	MED26	BAHD1
	CCR5	AC034154	RANBP2	MKRN3	PMS2L1	BCL9
	CX3CR1	AC044839	NUP153	OPTC	SFRS2	C1orf103
	RICS	AC068797	NUP214	PELP1	FEZF2	C20orf174
	ATM	AC074198	PTGES3	POLB	UAP1	C2orf25
	DHX9	AC083811	KPNB1	R3HDML	POLR2K	C3orf56
	IRF7	AC091652	NUP98	RAPGEF3	POLR2H	C4orf33
	CCR2	AC091996	ANAPC2	SHE	HES1	C6orf1
	CCL2	AC093423	AQR	SLC9A3R2	KLF2	C8orf14
	LIG4	AC104041	SNW1	SPAG16	MED4	C9orf131
	TLR9	AC104435	BTG2	C15orf27	MED11	CACNG1
	CCNT1	AC104740	SUB1	EVI2B	POLR2L	CAPN6
	CCL5	AC104837	RBM10	FUT1	JAK1	CAV2
	TCEB3	AC108104	PRPF8	GANC	KLK12	CCDC134
	XRCC5	AC113348	PRPF38A	GCNT3	MED17	CCNT1
	NUP85	AC116359	NCOA6	INO80B	NBEAL2	CD4
	TRIM37	AC118471	SLU7	KCNG1	CRIM1	CENTG1
	MED6	AC129415	RAD21	KCNN1	TMED10P	CLDND1
	PAK2	AC139070	XAB2	KLK3	IL1A	CLN3
	LCP2	ADAM32	RBM25	LRRC24	ATOX1	CLNS1A
	STAU2	ADAMTSL1		POP5	DDX60L	COG2
	DMXL1	AGAP1		RMI1	MAP3K14	COG3
	PML	AL022316		SEBOX	GABPB2	COG4
	ATR	AL031601		SNORD114-31	S100A1	COP1
	RANBP1	AL109766		SNORD115-32	PSMD4	CRIPAK
	IRF1	AL137145		TMEM209	CAMK1D	CRTC2
	UNG	AL137786		TRIM27	EVI1	CRTC3
	MED28	AL159977		WSB2	GOLGA9P	CSPP1
	DYSF	AL163171		ZNF761	PCSK6	CTDP1
	RELA	AL365219			DVL1	CXCR4
	CTDP1	AL445074			CIB2	CXorf50
	MID1IP1	AL590874			MGC29891	DDX10
	PDCD6IP	AL591509			LSM14B	DDX3X
	INPP5J	ANK3			PARVB	DDX53
	THOC2	AP001605			UPF3B	DDX55
	PDIA6	APOBEC3G			KIAA0922	DEPDC5
	SUV420H1	ASB3			FLJ32682	DHX33
	STAU1	ATP2B2			POU6F1	DIMT1L
	IDH1	B3GNTL1			PDE8A	DKFZp686O24166
	M6PRBP1	BCL2			ZBED5	DMXL1
	VDR	BDKRB2			SRPK3	DNAJB1
	TOMM70A	BMP6P1			MS4A15	DNAL1
	LCK	BUD13			GTF2A1	DOK6
	PSIP1	BX088568			TNFRSF4	DPM1
	COPB2	C12orf26			SBF2	DYSF
	CRAT	C14orf177			ABTB1	EDNRA
	NMT1	C15orf53			PDIA3	EFHC2
	NCOR2	C18orf26			OSBPL7	EGF
	VPRBP	C20orf199			MED27	EGFR
	CXCR4	C2orf34			NEK9	EIF2C3
	FOS	C6orf49			MED31	EIF3H
	MED7	C7orf65			ADAMTS5	EPS8
	ZNF436	C9orf135			PKN2	ERCC3
	MED14	C9orf94			MMP9	ERP27
	KLHDC2	CAMTA1			UTY	ETF1
	JAK1	CAPN8			DTX4	ETHE1
	BTRC	CCDC149			MED19	EXOD1
	GOLPH3	CCDC59			MED8	EXOSC3
	SLC2A1	CCL11			CHST14	EXOSC5
	PPIA	CCL2			MAP3K7	FAM5B
	FLNB	CCL3			HMCN2	FAM76B
	MAP3K5	CCL4			LOC286187	FAPP1
	ZNF536	CCL5			PCTP	FBXO18
	TSG101	CCL7			ACACB	FBXO21
	ADAM10	CCR5			BCR	FBXW11
	NEDD4L	CD209			CCT2	FGD6
	DNM2	CD4			DPP4	FHL3
	MED4	CD8BP			OPN4	FKSG2
	HGS	CDH18			ISG20L2	FLII
	PIAS4	CHST3			UBR5	FLJ10154
	AGFG1	CLIC5			GH2	FLJ32569
	ABI2	COL12A1			HNRNPU	FLJ46026
	RGP1	COL1A2			BICD2	FLJ46066
	AKT1	CSMD2			STIP1	FLJ90680
	SPTAN1	CSRNP3			SDC1	FNTA
	FBXW11	CTNNA3			TERF2	GABARAPL2 (ATG8)
	KPNB1	CX3CR1			RAB28	GAPVD1
	TNPO3	DAB2IP			CDC40	GBAS
	VPS4A	DARC			SSR1	GCK
	DDX3X	DDX27			ACADSB	GCN5L2
	CUL5	DEFB1			WISP2	GML
	SMARCB1	DISC1			CD4	GOLPH3
	ABCE1	DNAH11			CYP3A4	GOSR2
	XPO1	DNAH5			SHCBP1	GRTP1
	TRAPPC1	DNER			SUCLG2	H3F3A
	UBE2I	DSCAM			ZMPSTE24	HEATR1
	TCEB1	EFNA5			BRCA1	HGS
	KHDRBS1	EPB41L1			RPS6KA3	HIBCH
	ETF1	EPB41L2			AASS	HIP1R
	BTRCP2	EPHB1			GABARAP	HNRPF
	bTrCP1	FAM155A			CXCR4	HTATSF1
	ALIX	FAM174B			SLC27A6	HUWE1
		FBXO33			SLC2A13	IDH1
		FMNL2			MUC5B	IGHMBP2
		FRMD4B			TUBA8	IKBKG
		GLRX3			ZNF552	INTS7
		GLT1D1			SSU72	IQUB
		GRB14			MED20	ITPKA
		GRIP2			KIF2B	JAK1
		HELT			SENP5	JHDM1D
		HNRNPA1P4			TRPT1	JMJD2D
		HORMAD2			NRBP1	KBTBD7
		IFI44			PDSS1	KCNIP3
		IGF1R			PCK1	KCNK9
		IGLV6-57			TCFL5	KEL
		IGLVV-58			BRDT	KIAA1012
		IL10			FLJ40125	KIF3C
		IL18			DCBLD1	KLHDC2
		IPO11			USP39	KLHL1
		IRF1			UBE2E1	LAPTM5
		ITPR2			HSPC072	LARS
		KCNB2			KRBA2	LCP2
		KIAA0831			TBC1D10A	LEFTY1
		KLF14			NLGN3	LNX2
		LNX2			RELA	LOC26010
		LRFN2			NDUFA10	LOC284214
		MAP6			LPAR2	LOC285550
		MAPK4			CYCS	LOC375190
		MBL2			NDUFA6	LOC390530
		MKI67			DNAJA2	LOC402117
		NAALADL2			TPT1	LRRC8D
		NAG			ZSCAN16	LSM3
		NBAS			DLST	LY6D
		NCAM1			ANAPC2	LYPD4
		NLGN1			RALB	MAP4
		NPAS3			PI4KA	MDN1
		NT5C1B			BCLAF1	MED14
		OPCML			ZNF688	MED28
		OTOG			SSR3	MED4
		PCDH15			GPD2	MED6
		PCLO			TATDN1	MED7
		PDGFD			SLC38A6	MGAT1
		PDS5B			KLRC2	MGC59937
		PELO			RB1CC1	MID1IP1
		PIK3CG			BAT3	MKRN2
		PLXNC1			UQCRC1	MND1
		PPIA			SEMA5B	MOS
		PREX1			KIF17	MPHOSPH6
		PRICKLE4			ATP5B	MR1
		PROX1			MAP3K9	NCOR2
		PRPF40A			SEC61G	NDUFB7
		PTPRC			SLCO2A1	NF2
		PVRL3			VDR	NGLY1
		RAB11FIP2			VPS4A	NIPSNAP3B
		RAI1			GPSN2	NMT1
		RDH14			CA2	NR0B2
		RP11-337N19			PGRMC2	NUP107
		RP11-357L1			RSPH10B	NUP133
		RP11-449J3			TRMT6	NUP153
		SCCPDH			PTHR1	NUP155
		SETX			CYP46A1	NUP160
		SGCE			RND1	NUP85
		SGCZ			THAP11	OST48 (DDOST)
		SGSM2			PELI1	OTUD3
		SGTB			DDX3X	PANK1
		SMYD3			ADRBK1	PCDH11X
		SNN			HLA-DOA	PDIA6
		ST7			TGDS	PHF12
		STIM2			CMKLR1	PHF3
		STRN4			UBE2Z	PIGH
		THOC1			DDX50	PIGK
		TNS1			TNK1	PIGY
		TRIM5			RAB8A	PIP5K1C
		TXNL3			ETV3	PKD1L2
		U2AF2			GPR182	PLOD3
		USP6NL			DDO	PNRC1
		VGLL2			NDUFS6	POLR3A
		VGLL3			CAMKK2	POLR3F
		VRK1			PANK3	POU1F1
		WBSCR17			RGPD8	PPIB
		ZDHHC19			CHST1	PPP2R2A
		ZNFX1			ERN2	PRDM14
					ZDHHC20	PRDM7
					RNF26	PRKX
					NDUFS7	PSME2
					MRPL44	PURA
					AFG3L1	RAB1B
					MRPL23	RAB28
					TWF1	RAB2A
					PCGF1	RAB6A
					TCEB3	Rab9p40
					XPO1	RANBP1
					A26B1	RANBP2
					RAD23A	RAP1B
					RBM19	RAPGEF1
					ALG14	RELA
					MRE11A	RGP1
					CKLF	RGPD5
					FLJ10916	RICS
					NUDT4	RIMS4
					MICB	RNF170
					RNF5	RNF26
					FAM100B	RPTN
					LOC51149	RRAGB
					DW462575	RSL1D1
					TLK2	RTN2
					MMP13	RUSC2
					c5orf18	SCFD1
					PHF1	SEC14L1
					ANXA5	SESTD1
					HMX1	SFT2D1
					P2RX5	SIP1
					KHDRBS3	SLC46A1
					KCNJ5	SP110
					HBXIP	SPAST
					IFRD2	SPCS3
					TOM1	SPTAN1
					TMED1	SPTBN1
					GRINA	SSB
					PKLR	ST3GAL5
					F2	STAC2
					BAZ2B	STARD3NL
					ANKFY1	STT3A
					PRDM10	STX5
					MAPBPIP	SUV420H1
					ZNF516	TAOK1
					RALBP1	TCEB3
					NKTR	TFAP4
					SFRP1	TFDP2
					ACP2	TFE3
					RARB	THAP3
					TBL1X	THOC2
					NOD3	TIAM2
					FANCM	TIMM8A
					FLJ43860	TMED2
					MRS2	TMEM132C
					MPO	TMEM163
					NOTCH2NL	TMEM181
					DDX49	TMTC1
					BACE2	TNPO3
					SMURF1	TOMM70A
					MRPL24	TOR2A
					SLC2A3	TRAPPC1
					HGSNAT	TRIM55
					RAB35	TRIM58
					ODF3	TRMT5
					CFLAR	TUBAL3
					YARS	UBQLN4
					USP20	USP26
					MCM3AP	USP6
					ABO	VPRBP
					PCYT2	VPS53
					DNAJB6	WDTC1
					BCL2L12	WNK1
					NDUFS3	WNT1
					LOC51252	WTH3
					NT5C2	XKR4
					SLC24A1	YTHDC2
					TMEM66	ZBTB2
					EVI2A	ZNF12
					LRP11	ZNF182
					PRCC	ZNF354A
					IL18R1	ZNF436
					LOC150763	ZNF512B
					UBQLN2	ZNF536
					POLE	ZNF720
					DNCH1	ZNF785
					BTBD14A	ZNF791
					c9orf66	ZNRD1
					ZSWIM4	CyclinT1
					GTF2F1	CYCLOB
					NUP155	DDX3
					DHX58	HRS
					EIF4A2	IKBG
					DAP3	Rab9p40
					ARRDC4	La Autoantigen
					ZNF747
					NGEF
					PERP
