# Supplementary material for: Evolutionary Distance of Amino Acid Sequence Orthologs across Macaque Subspecies: Identifying Candidate Genes for SIV Resistance in Chinese Rhesus Macaques
Source: PLoS One. 2015 Apr 17;10(4):e0123624. doi: 10.1371/journal.pone.0123624 (PMC4401517; doi:10.1371/journal.pone.0123624)
Supplement: S3 Table — (XLSX) [file pone.0123624.s003.xlsx]

## Sheet: Res.S
GO Category	Mean Divergence	Median Divergence	Max Divergence	SD of Divergence	Count of Genes in Category with Zero Divergence	Number of Genes in Category
translational termination	0.0122664	0.00625	0.2683	0.0265355	90	214
viral transcription	0.0122664	0.00625	0.2683	0.0265355	90	214
viral life cycle	0.0124805	0.0061	0.2683	0.0272382	95	220
translational elongation	0.0121702	0.0061	0.2683	0.0263346	93	218
nuclear-transcribed mRNA catabolic process, nonsense-mediated decay	0.0116025	0.0053	0.2683	0.0253398	106	241
SRP-dependent cotranslational protein targeting to membrane	0.0129445	0.00525	0.2904	0.0315007	107	238
translational initiation	0.0114106	0.00525	0.2683	0.0254448	103	236
cytosolic large ribosomal subunit	0.0111444	0.005	0.1768	0.0232469	63	133
protein complex binding	0.0240315	0.0038	0.4074	0.0540356	37	111
viral process	0.0132449	0.0037	0.2683	0.0287747	181	405
apoptotic signaling pathway	0.015498	0.0033	0.2502	0.0402339	32	100
anatomical structure morphogenesis	0.0172222	0.00325	0.264	0.04304	44	108
sensory perception of smell	0.00777443	0.0032	0.0905	0.0139146	67	176
detection of chemical stimulus involved in sensory perception of smell	0.00771579	0.0032	0.0905	0.0132265	53	152
olfactory receptor activity	0.00771579	0.0032	0.0905	0.0132265	53	152
actin cytoskeleton	0.0212813	0.0032	0.4053	0.0543349	53	139
endoplasmic reticulum lumen	0.0251926	0.0032	0.4813	0.061224	35	108
oxidation-reduction process	0.0331408	0.00305	1.1973	0.128484	41	120
cytoskeleton organization	0.011725	0.0029	0.1922	0.0284011	37	108
cell surface	0.023431	0.00285	0.3371	0.053468	93	268
structural constituent of ribosome	0.0132815	0.0028	0.6601	0.0504862	99	200
external side of plasma membrane	0.0227186	0.0028	0.4456	0.0576665	47	129
mRNA metabolic process	0.0111911	0.00265	0.3461	0.0306749	166	348
G-protein coupled receptor signaling pathway	0.016872	0.0026	0.8032	0.068516	187	425
RNA metabolic process	0.0113733	0.0026	0.3461	0.0316184	174	374
actin binding	0.0188061	0.00255	0.1725	0.0349731	42	114
integral component of membrane	0.0185385	0.0025	0.8687	0.0649043	313	785
G2/M transition of mitotic cell cycle	0.01779	0.0025	0.2502	0.0396225	33	100
RNA binding	0.0244523	0.0024	2.4021	0.143674	139	306
extracellular matrix organization	0.0185247	0.0024	0.6828	0.0574456	93	231
protein complex	0.0192429	0.0024	0.2478	0.039528	83	203
platelet activation	0.026195	0.0024	0.51	0.0626026	65	179
protein serine/threonine kinase activity	0.0312715	0.0024	0.5201	0.0701355	71	172
embryo development	0.0184239	0.0024	0.3605	0.0456957	47	109
mitochondrial matrix	0.0374192	0.0023	1.0756	0.0960676	89	213
microtubule cytoskeleton	0.0244626	0.0023	0.54	0.0734878	37	107
cell surface receptor signaling pathway	0.0278221	0.00225	1.1112	0.108708	57	140
zinc ion binding	0.0191072	0.0022	0.4053	0.0472099	115	278
cell adhesion	0.0211738	0.0022	1.1982	0.0856227	88	248
macropinocytosis	0.0237782	0.0022	0.3394	0.0572769	47	119
regulation of small GTPase mediated signal transduction	0.0160019	0.0022	0.2502	0.0376938	35	107
centrosome	0.0157531	0.00215	0.259	0.0344388	113	288
nucleolus	0.0196546	0.0021	0.6204	0.0578406	180	423
immune response	0.0246408	0.0021	0.4687	0.0682079	95	228
enzyme binding	0.0226907	0.0021	0.3916	0.0562486	92	205
calcium ion binding	0.0211148	0.0021	0.2768	0.0461542	69	176
response to drug	0.0211533	0.0021	0.2533	0.0428599	71	167
in utero embryonic development	0.0199051	0.0021	0.2135	0.0417094	66	158
proteolysis	0.0317907	0.0021	1.0391	0.109494	62	151
transcription regulatory region DNA binding	0.0223019	0.0021	0.3303	0.0506024	45	106
plasma membrane	0.019727	0.002	1.1112	0.0613265	876	2067
blood coagulation	0.0234966	0.002	0.5282	0.0594056	158	383
ATP catabolic process	0.0109605	0.002	0.1926	0.0250569	75	200
ATP binding	0.0168819	0.002	0.1734	0.0326797	64	188
protein C-terminus binding	0.0156186	0.002	0.2226	0.0330321	55	145
xenobiotic metabolic process	0.0198275	0.00195	0.658	0.0734068	44	102
regulation of transcription, DNA-templated	0.0227744	0.0019	0.495	0.064828	180	414
negative regulation of cell proliferation	0.0302328	0.0019	0.887	0.0958161	130	293
axon guidance	0.0150453	0.0019	0.2478	0.0344883	100	256
phospholipid metabolic process	0.0220638	0.0019	0.2675	0.0453494	59	138
G-protein coupled receptor activity	0.0188681	0.0019	0.6518	0.074908	62	135
protein folding	0.0143676	0.0019	0.3267	0.0473976	51	111
lipid metabolic process	0.0214581	0.0019	0.6765	0.0723569	43	105
positive regulation of transcription, DNA-templated	0.0172577	0.0018	0.3303	0.0413383	150	343
receptor binding	0.0139601	0.0018	0.4456	0.0454103	103	228
chromatin binding	0.0245407	0.0018	0.712	0.0705647	91	209
intracellular signal transduction	0.0260864	0.0018	0.5282	0.0612492	92	206
extracellular space	0.0192884	0.00175	0.575	0.0552637	223	490
apical plasma membrane	0.029004	0.00175	0.901	0.104995	52	124
nucleus	0.0211825	0.0017	1.0059	0.0653056	1105	2475
signal transduction	0.0180124	0.0017	1.1112	0.057412	420	938
membrane	0.0223367	0.0017	1.2541	0.0856798	301	724
transmembrane transport	0.020381	0.0017	1.3902	0.0830815	224	515
negative regulation of transcription, DNA-templated	0.0182949	0.0017	0.3059	0.0446553	150	333
protein phosphorylation	0.0253332	0.0017	0.5201	0.0606885	130	292
positive regulation of catalytic activity	0.0197954	0.0017	0.6363	0.0637011	78	173
protein ubiquitination	0.0351007	0.0017	2.4021	0.204499	64	150
cellular lipid metabolic process	0.0210879	0.0017	0.712	0.0690782	62	149
axon	0.0246917	0.0017	1.2541	0.117294	44	121
ubiquitin protein ligase binding	0.0208017	0.0017	0.2039	0.0430853	55	120
cell migration	0.0157308	0.0017	0.1959	0.0350303	44	107
cellular protein metabolic process	0.0190366	0.00165	1.1982	0.0695942	284	604
endoplasmic reticulum membrane	0.0245253	0.00165	0.9357	0.0814305	146	312
neuron projection	0.0239558	0.00165	0.8687	0.0893352	54	120
central nervous system development	0.0220009	0.00165	0.3884	0.0537902	54	114
cytosol	0.0185193	0.0016	2.4021	0.0781519	1007	2241
intracellular membrane-bounded organelle	0.0181512	0.0016	0.658	0.0557747	131	293
intracellular	0.0206327	0.0016	0.3601	0.0541512	110	245
spermatogenesis	0.0161583	0.0016	0.4655	0.0485486	101	230
cytokine-mediated signaling pathway	0.0178176	0.0016	1.1112	0.0843555	87	199
positive regulation of apoptotic process	0.0263888	0.0016	1.2541	0.110443	87	196
transcription corepressor activity	0.0229732	0.0016	0.428	0.0523632	76	168
post-translational protein modification	0.0273401	0.0016	1.1982	0.106517	73	157
protein kinase activity	0.0208517	0.0016	0.2119	0.044313	65	143
carbohydrate metabolic process	0.0124496	0.00155	0.26	0.0299946	132	278
protein binding	0.0190902	0.0015	2.4021	0.068427	2672	5911
cytoplasm	0.0209899	0.0015	2.4021	0.0755876	1160	2564
small molecule metabolic process	0.0207039	0.0015	1.0756	0.066733	609	1296
integral component of plasma membrane	0.0173539	0.0015	0.8032	0.0596229	385	856
metabolic process	0.0175654	0.0015	0.6765	0.0562411	183	405
transport	0.0178509	0.0015	0.3472	0.0490789	119	267
multicellular organismal development	0.015372	0.0015	0.4053	0.0433638	100	214
heart development	0.0149717	0.0015	0.3804	0.043573	44	113
ion transport	0.0202227	0.0015	0.2928	0.0464963	48	110
biological_process	0.0214623	0.00145	2.4021	0.0889203	565	1208
mitochondrion	0.0196555	0.00145	0.9143	0.0630183	354	750
innate immune response	0.0253405	0.00145	2.4021	0.126842	211	476
lysosome	0.0150083	0.00145	0.2499	0.0381427	56	120
gene expression	0.0155374	0.0014	0.6714	0.0441228	358	759
extracellular region	0.0183874	0.0014	0.6828	0.0539856	320	675
negative regulation of transcription from RNA polymerase II promoter	0.0199249	0.0014	0.4813	0.0516169	195	433
protein homodimerization activity	0.0193409	0.0014	0.6204	0.0524393	174	394
perinuclear region of cytoplasm	0.0216795	0.0014	0.6924	0.0677636	102	239
receptor activity	0.020423	0.0014	0.4652	0.0545909	68	161
mRNA splicing, via spliceosome	0.0235753	0.0014	0.5201	0.0689892	74	154
small GTPase mediated signal transduction	0.0142641	0.0014	0.2502	0.0353377	66	153
ubiquitin-protein ligase activity	0.0320667	0.0014	2.4021	0.20715	59	141
organ morphogenesis	0.0166544	0.0014	0.2258	0.0450897	46	103
regulation of catalytic activity	0.0143615	0.00135	0.3091	0.0361394	111	244
endoplasmic reticulum	0.0192642	0.0013	0.4687	0.0521022	221	461
Golgi apparatus	0.0217624	0.00125	0.6924	0.0630738	209	452
cellular_component	0.0200734	0.0012	2.4021	0.0938656	497	1048
nucleoplasm	0.0169041	0.0012	0.712	0.0479376	427	899
DNA binding	0.017165	0.0012	0.4728	0.0462966	263	545
identical protein binding	0.019286	0.0012	0.8687	0.0693757	198	435
mitotic cell cycle	0.0128353	0.0012	0.2502	0.0286313	172	371
translation	0.0146622	0.0012	0.6714	0.0569464	159	320
ion transmembrane transport	0.0241336	0.0012	1.3902	0.100536	152	318
neuronal cell body	0.0222607	0.0012	1.2541	0.10202	75	173
visual perception	0.0100909	0.0012	0.1687	0.024457	63	132
positive regulation of I-kappaB kinase/NF-kappaB signaling	0.0159279	0.0012	0.2439	0.0388884	60	122
inflammatory response	0.0197028	0.00115	0.437	0.0547143	88	178
molecular_function	0.0200016	0.0011	2.4021	0.0816742	767	1612
positive regulation of cell proliferation	0.0234313	0.0011	0.6924	0.0718802	136	297
protein kinase binding	0.0173139	0.001	0.51	0.0542403	100	216
cellular nitrogen compound metabolic process	0.0214937	0.001	0.5627	0.0609726	86	176
transcription initiation from RNA polymerase II promoter	0.0168687	0.001	0.2263	0.0395909	79	166
transcription factor binding	0.0207277	0.001	0.3916	0.0483716	76	159
DNA repair	0.0255632	0.001	2.2032	0.18061	73	152
endosome	0.029919	0.00095	0.8032	0.100156	56	116
regulation of transcription from RNA polymerase II promoter	0.0150677	0.0009	0.3303	0.0379322	136	279
neurotrophin TRK receptor signaling pathway	0.0168378	0.0009	0.8032	0.0615048	116	249
protein heterodimerization activity	0.0132458	0.0009	0.3303	0.037554	103	216
dendrite	0.0219628	0.0009	1.2541	0.108027	70	145
brain development	0.0167947	0.00085	0.4456	0.0511225	80	170
epidermal growth factor receptor signaling pathway	0.0189695	0.00085	0.8032	0.0719674	76	164
protein domain specific binding	0.0106358	0.00085	0.2168	0.0299796	66	134
transcription from RNA polymerase II promoter	0.0174188	0.0008	0.4728	0.0524011	206	415
negative regulation of apoptotic process	0.0166847	0.0008	0.712	0.0615124	162	327
signal transducer activity	0.0219296	0.0007	0.51	0.0634696	61	125
sequence-specific DNA binding transcription factor activity	0.0188857	0.00055	0.5312	0.0563837	262	530
positive regulation of transcription from RNA polymerase II promoter	0.0147855	0	0.3109	0.0377937	260	511
synaptic transmission	0.0196207	0	1.3902	0.087827	184	338
apoptotic process	0.0152558	0	0.4175	0.048286	174	317
cell proliferation	0.0147813	0	0.51	0.0411031	154	305
nervous system development	0.0160644	0	0.3091	0.043156	118	233
Golgi membrane	0.0165128	0	0.9357	0.0754324	105	196
cell-cell signaling	0.0186296	0	0.5282	0.0645917	99	189
sequence-specific DNA binding	0.0197671	0	0.2457	0.0463189	89	170
mitochondrial inner membrane	0.015689	0	0.5547	0.0573916	82	163
RNA splicing	0.0201479	0	0.3637	0.0551152	82	163
transcription coactivator activity	0.0267401	0	2.4021	0.189817	83	162
Fc-epsilon receptor signaling pathway	0.0191302	0	0.8032	0.0723952	80	159
transcription factor complex	0.0276466	0	0.5095	0.0687013	77	148
fibroblast growth factor receptor signaling pathway	0.0101852	0	0.2168	0.0322089	75	135
G1/S transition of mitotic cell cycle	0.0117496	0	0.2877	0.0335841	80	135
regulation of apoptotic process	0.0176246	0	0.51	0.0686495	68	130
cellular metabolic process	0.0125758	0	0.1602	0.0293018	68	128
insulin receptor signaling pathway	0.0275101	0	0.8032	0.0936638	67	119
cytoskeleton	0.0144504	0	0.4288	0.0463726	57	113
skeletal system development	0.0158135	0	0.3571	0.0440039	65	111
transcription, DNA-templated	0.0155303	0	0.1916	0.0362368	56	109
phosphatidylinositol-mediated signaling	0.0232943	0	0.8032	0.0866506	56	106
protein polyubiquitination	0.0395845	0	2.4021	0.241285	57	103
glycosaminoglycan metabolic process	0.0124314	0	0.26	0.0373706	55	102
cellular component movement	0.016068	0	0.3434	0.0476081	52	100
ribonucleoprotein complex	0.0204404	0.0045	0.4936	0.0594125	34	99
cation transport	0.0180898	0.0023	0.3884	0.0466274	39	98
leukocyte migration	0.0280622	0.0018	0.5282	0.074741	44	98
cell differentiation	0.019552	0.0015	0.2583	0.0460641	47	98
cell-cell adhesion	0.0291433	0.0039	0.3804	0.0607731	31	97
basolateral plasma membrane	0.0194619	0.0012	0.3397	0.0485362	39	97
lysosomal membrane	0.0160031	0.0011	0.2909	0.043074	47	97
angiogenesis	0.0262292	0.00305	0.3303	0.0588795	40	96
protein autophosphorylation	0.0174615	0.001	0.4175	0.0548719	46	96
respiratory electron transport chain	0.00794737	0	0.124	0.015865	52	95
transporter activity	0.0212138	0.0029	0.3397	0.0528664	31	94
synapse	0.0367723	0.00215	0.8687	0.130695	37	94
response to virus	0.0204691	0	0.4456	0.0573624	49	94
proteinaceous extracellular matrix	0.0196742	0.0028	0.2684	0.0453294	37	93
positive regulation of GTPase activity	0.0193054	0.0017	0.2506	0.0465892	35	93
cytoplasmic membrane-bounded vesicle	0.0169333	0.0016	0.2396	0.0425188	43	93
negative regulation of cell growth	0.0194194	0.0012	0.2583	0.044917	43	93
phosphorylation	0.0223269	0.0012	0.2634	0.0506837	45	93
actin cytoskeleton organization	0.0145849	0.0011	0.2502	0.0391141	42	93
DNA replication	0.0281717	0.002	1.0756	0.121576	42	92
membrane raft	0.0145576	0	0.2737	0.0394898	51	92
negative regulation of catalytic activity	0.013362	0	0.1599	0.0279898	50	92
cellular response to DNA damage stimulus	0.0197582	0.0026	0.8117	0.0876156	34	91
regulation of cell cycle	0.0236242	0.0011	0.6571	0.0782533	43	91
regulation of cell proliferation	0.027478	0.001	0.6571	0.0883797	43	91
structural constituent of cytoskeleton	0.0194744	0.0024	0.2135	0.0422199	33	90
protein complex assembly	0.0193089	0.00145	0.1856	0.039949	39	90
transforming growth factor beta receptor signaling pathway	0.0135778	0.00035	0.1916	0.0352876	45	90
GTPase activity	0.0145222	0	0.2448	0.0423825	58	90
structural molecule activity	0.0146067	0.0019	0.2904	0.0454816	34	89
nuclear envelope	0.0162292	0.0017	0.2038	0.034288	39	89
early endosome	0.0191157	0.0014	0.2898	0.0471653	41	89
muscle contraction	0.0118809	0.0006	0.2135	0.033503	41	89
positive regulation of cell migration	0.0576693	0.0028	2.4021	0.264687	32	88
Notch signaling pathway	0.0213989	0.0011	0.3605	0.0562589	40	88
glucose metabolic process	0.0195862	0.0022	0.4813	0.0583232	39	87
regulation of GTPase activity	0.022792	0.0017	0.3339	0.0554909	40	87
catalytic step 2 spliceosome	0.0284414	0.0011	0.5201	0.0781024	41	87
positive regulation of gene expression	0.0242402	0.0009	0.4063	0.0601574	42	87
toll-like receptor signaling pathway	0.0114701	0	0.2499	0.0336022	47	87
epidermis development	0.0146314	0.00145	0.2904	0.0456206	35	86
cell cycle arrest	0.0221163	0	0.887	0.10578	55	86
heparin binding	0.0227965	0.0038	0.437	0.0581821	30	85
transmembrane signaling receptor activity	0.02454	0.0037	0.3147	0.0563752	27	85
response to lipopolysaccharide	0.0297095	0.00265	0.2768	0.0610533	37	84
response to hypoxia	0.014706	0.0007	0.1543	0.0335427	41	84
energy reserve metabolic process	0.0151512	0.0003	0.4813	0.0560058	42	84
extracellular matrix	0.026353	0.0029	0.6828	0.0830493	27	83
cellular protein modification process	0.0182434	0.0012	0.5486	0.063181	41	83
antigen processing and presentation of peptide antigen via MHC class I	0.0136494	0	0.2499	0.0379394	46	83
glycerophospholipid biosynthetic process	0.0249854	0.0036	0.2675	0.0495661	33	82
sensory perception of sound	0.0136012	0.0011	0.3884	0.0458948	38	82
regulation of gene expression	0.0290256	0.00065	0.4813	0.0774566	40	82
GTP catabolic process	0.0136939	0	0.2448	0.0433871	55	82
intracellular protein transport	0.0140123	0.0014	0.2506	0.0365989	38	81
neurogenesis	0.0156247	0.0014	0.1501	0.0310201	36	81
vesicle-mediated transport	0.02131	0.00195	0.9357	0.104997	35	80
positive regulation of cytosolic calcium ion concentration	0.0133137	0	0.1748	0.0358501	45	80
endosome membrane	0.0257241	0.0013	0.3218	0.0688951	34	79
phototransduction, visible light	0.032638	0	1.1973	0.140194	42	79
chemotaxis	0.022209	0.0034	0.4456	0.0621128	34	78
extracellular vesicular exosome	0.0155429	0.0034	0.188	0.0310937	23	77
platelet degranulation	0.0139351	0.002	0.1825	0.0312251	26	77
T cell receptor signaling pathway	0.0218688	0.0019	0.51	0.0653471	34	77
calcium ion transport	0.0199974	0.0016	0.2226	0.0416487	32	77
rRNA processing	0.0105395	0.003	0.1571	0.0226043	30	76
mRNA binding	0.0194868	0.00215	0.3519	0.0581335	33	76
vitamin metabolic process	0.0188724	0.0016	0.3472	0.0558955	32	76
anaphase-promoting complex-dependent proteasomal ubiquitin-dependent protein catabolic process	0.00818816	0	0.1308	0.0206852	49	76
anterior/posterior pattern specification	0.00756184	0	0.1093	0.0209907	46	76
microtubule binding	0.0282724	0	0.5784	0.0888193	39	76
nucleobase-containing small molecule metabolic process	0.0281461	0	1.0756	0.128773	39	76
positive regulation of NF-kappaB transcription factor activity	0.0483605	0	2.4021	0.280196	39	76
protein N-linked glycosylation via asparagine	0.0179026	0	0.3267	0.0467427	39	76
toll-like receptor 4 signaling pathway	0.00912237	0	0.1174	0.0219798	41	76
Golgi lumen	0.0453667	0.0029	1.1982	0.152851	32	75
hemopoiesis	0.0273743	0.0037	0.3888	0.0697998	31	74
cytoplasmic vesicle	0.025727	0.0025	0.2214	0.0500399	33	74
endoplasmic reticulum unfolded protein response	0.0251014	0.00155	0.4785	0.0719404	31	74
nuclear chromatin	0.0236838	0.00125	0.3303	0.0571125	32	74
GTP binding	0.013827	0	0.2378	0.0388527	41	74
axonogenesis	0.0232836	0.0033	0.2258	0.0455445	24	73
nuclear membrane	0.0173288	0	0.2877	0.049074	38	73
microtubule	0.0125056	0.0014	0.3434	0.044899	33	71
water-soluble vitamin metabolic process	0.0164704	0.0014	0.3472	0.0541869	31	71
regulation of ubiquitin-protein ligase activity involved in mitotic cell cycle	0.00722676	0	0.1308	0.0196536	47	71
regulation of immune response	0.0253586	0.00375	0.7103	0.0906254	30	70
cell-cell junction	0.02857	0.0036	0.3804	0.0602937	23	70
activation of MAPK activity	0.0285771	0	0.8032	0.112962	36	70
trans-Golgi network	0.0251522	0.0021	0.3002	0.0519856	31	69
histone deacetylase binding	0.0242072	0.0008	0.428	0.0701452	33	69
antigen processing and presentation of exogenous peptide antigen via MHC class I	0.0136928	0	0.2737	0.0464599	41	69
cellular response to hypoxia	0.0219652	0	0.712	0.0884723	38	69
positive regulation of type I interferon production	0.0506217	0	2.4021	0.293842	35	69
ubiquitin-dependent protein catabolic process	0.00616667	0	0.1111	0.0158223	37	69
lysosomal lumen	0.0206794	0.00205	0.26	0.0524846	29	68
peptidyl-tyrosine phosphorylation	0.00970294	0.00165	0.1133	0.0208353	28	68
cell junction assembly	0.0209559	0.0014	0.2904	0.0533134	31	68
MyD88-dependent toll-like receptor signaling pathway	0.0101662	0	0.1174	0.0231849	38	68
regulation of RNA biosynthetic process	0.0365441	0	0.495	0.0966991	35	68
extracellular matrix disassembly	0.0154552	0.0038	0.1543	0.0260017	21	67
muscle organ development	0.0125313	0.0034	0.1677	0.0278497	25	67
protein homooligomerization	0.0135119	0.0023	0.1417	0.0295611	30	67
ubiquitin ligase complex	0.0102119	0.0007	0.1598	0.0274948	33	67
antigen processing and presentation of exogenous peptide antigen via MHC class I, TAP-dependent	0.00635224	0	0.1157	0.0172676	41	67
positive regulation of ubiquitin-protein ligase activity involved in mitotic cell cycle	0.00694478	0	0.1308	0.0199031	47	67
intermediate filament	0.0188061	0.0068	0.3804	0.0487246	20	66
antigen processing and presentation of exogenous peptide antigen via MHC class II	0.0323697	0.0029	0.575	0.0877021	21	66
kidney development	0.0113455	0.0015	0.2637	0.0364668	29	66
focal adhesion	0.0186606	0.00075	0.2768	0.0468194	30	66
lung development	0.0157348	0	0.1628	0.0368091	34	66
mitosis	0.0196	0	0.2502	0.0464516	34	66
nucleotide-excision repair	0.0133273	0	0.1926	0.0370428	35	66
protein N-terminus binding	0.0135364	0	0.2478	0.0441537	39	66
toll-like receptor TLR1:TLR2 signaling pathway	0.0121939	0	0.1567	0.0294897	37	66
toll-like receptor TLR6:TLR2 signaling pathway	0.0121939	0	0.1567	0.0294897	37	66
basement membrane	0.0227492	0.0038	0.2904	0.0545473	21	65
Fc-gamma receptor signaling pathway involved in phagocytosis	0.0174508	0.0031	0.2168	0.0369341	26	65
wound healing	0.0361985	0.0017	0.4813	0.0872402	25	65
positive regulation of protein phosphorylation	0.0224846	0.0013	0.2877	0.0542373	24	65
receptor complex	0.0152015	0.0013	0.1778	0.0308352	24	65
lamellipodium	0.0217246	0.0012	0.1959	0.0425065	31	65
toll-like receptor 9 signaling pathway	0.00973538	0	0.1567	0.026329	37	65
unfolded protein binding	0.0188063	0.00355	0.1962	0.037975	22	64
peroxisome	0.0118812	0.00275	0.0984	0.02166	20	64
integrin binding	0.0290953	0.00215	0.7103	0.0943746	24	64
sphingolipid metabolic process	0.0287703	0.00075	0.6765	0.094519	32	64
DNA damage response, signal transduction by p53 class mediator resulting in cell cycle arrest	0.0249078	0	0.887	0.119946	41	64
growth factor activity	0.0200531	0	0.3091	0.0562534	33	64
microtubule associated complex	0.0142578	0	0.2502	0.0407222	38	64
MyD88-independent toll-like receptor signaling pathway	0.0100891	0	0.1567	0.0265575	37	64
neuron differentiation	0.0119391	0	0.3303	0.0453452	40	64
ribosome	0.0122222	0.0074	0.1768	0.024198	26	63
response to organic cyclic compound	0.0239619	0.002	0.2877	0.0581011	28	63
aging	0.0191635	0	0.2533	0.0493557	35	63
TRIF-dependent toll-like receptor signaling pathway	0.0100603	0	0.1567	0.0266786	36	63
response to oxidative stress	0.0118048	0.00215	0.3109	0.0404284	28	62
protein dephosphorylation	0.0179129	0.0021	0.1677	0.0356653	25	62
cellular defense response	0.00971452	0.00195	0.1373	0.0204153	28	62
regulation of cell shape	0.0134935	0.00165	0.2533	0.0406185	24	62
nucleic acid phosphodiester bond hydrolysis	0.0124903	0.00115	0.1734	0.0307227	28	62
positive regulation of sequence-specific DNA binding transcription factor activity	0.0159161	0	0.2533	0.0458943	39	62
toll-like receptor 2 signaling pathway	0.0102468	0	0.1174	0.0240142	35	62
toll-like receptor 3 signaling pathway	0.00754193	0	0.1174	0.0191345	36	62
PDZ domain binding	0.0188656	0.0018	0.2898	0.0488968	26	61
protein localization	0.0175721	0.0016	0.2866	0.0476261	23	61
negative regulation of neuron apoptotic process	0.0124426	0.0012	0.2415	0.0339679	27	61
mitochondrial outer membrane	0.0125377	0	0.1417	0.0283903	31	61
negative regulation of ubiquitin-protein ligase activity involved in mitotic cell cycle	0.00477541	0	0.0554	0.0119	42	61
potassium ion transport	0.0210508	0	0.3397	0.0607879	35	61
peptidase activity	0.0364917	0.00475	0.437	0.0891174	15	60
liver development	0.024015	0.0042	0.2877	0.0469966	16	60
response to stress	0.0149683	0.00285	0.204	0.0353818	27	60
regulation of Ras GTPase activity	0.0273267	0.0025	0.3339	0.0631756	24	60
cilium	0.012545	0.0022	0.1421	0.0281953	23	60
midbody	0.011225	0.00115	0.1325	0.0243643	24	60
MAPK cascade	0.0296617	0.0011	0.4813	0.0797941	26	60
activation of signaling protein activity involved in unfolded protein response	0.02579	0.00105	0.4785	0.0776618	27	60
regulation of insulin secretion	0.0205283	0.0008	0.4813	0.0668828	29	60
Ras protein signal transduction	0.01199	0	0.1567	0.0325443	36	60
receptor-mediated endocytosis	0.0254797	0.0045	0.2372	0.0477263	17	59
negative regulation of cell migration	0.0486254	0.0043	0.5897	0.108889	17	59
glucose transport	0.0144831	0.0022	0.1107	0.025883	20	59
phospholipid binding	0.0142153	0.0017	0.2038	0.0340044	26	59
toll-like receptor 10 signaling pathway	0.0106	0	0.1567	0.027507	36	59
chromatin remodeling	0.0242983	0.00245	0.1916	0.0487361	24	58
response to estradiol	0.0234879	0.00245	0.2877	0.0518509	26	58
positive regulation of peptidyl-tyrosine phosphorylation	0.0271603	0.0021	0.4813	0.0758858	25	58
cell cortex	0.0172345	0.0008	0.2038	0.0425576	27	58
ion channel binding	0.0272155	0.00075	0.5897	0.0926142	26	58
late endosome	0.0205845	0	0.2898	0.0493254	32	58
mRNA export from nucleus	0.012919	0	0.2434	0.0354303	31	58
negative regulation of endopeptidase activity	0.0159241	0	0.2034	0.0353381	31	58
neuron projection development	0.0136793	0	0.2533	0.0378352	32	58
T cell costimulation	0.0194281	0.0038	0.2168	0.0439812	23	57
intermediate filament cytoskeleton	0.0162877	0.0032	0.1387	0.0324847	24	57
sodium ion transmembrane transport	0.0162526	0.0028	0.2928	0.0421254	21	57
positive regulation of Ras GTPase activity	0.012493	0.0018	0.2502	0.0348241	21	57
locomotory behavior	0.0232263	0.0017	0.3303	0.057712	20	57
cell-matrix adhesion	0.0121596	0	0.1132	0.026342	29	57
spliceosomal complex	0.022307	0	0.3637	0.0571606	30	57
transcription elongation from RNA polymerase II promoter	0.0134474	0	0.1926	0.0363967	33	57
Z disc	0.0116509	0	0.2135	0.0354406	32	57
collagen catabolic process	0.0164893	0.00445	0.1543	0.0275035	16	56
transmembrane receptor protein tyrosine kinase signaling pathway	0.0365	0.0038	0.8032	0.122609	18	56
RNA processing	0.0266446	0.00265	0.3546	0.0620819	24	56
acrosomal vesicle	0.0164143	0.0025	0.13	0.0282206	22	56
negative regulation of sequence-specific DNA binding transcription factor activity	0.02755	0.00205	0.428	0.0688243	26	56
defense response	0.0097	0.0015	0.2113	0.0295841	24	56
regulation of endopeptidase activity	0.0139964	0	0.2034	0.0342717	30	56
cilium assembly	0.0103291	0.0023	0.2316	0.0320301	17	55
post-embryonic development	0.0103945	0.002	0.1551	0.0269458	24	55
magnesium ion binding	0.0157509	0.0016	0.193	0.0359553	24	55
phosphatidylinositol biosynthetic process	0.0129436	0	0.2065	0.033452	28	55
telomere maintenance	0.00777273	0	0.0869	0.0184948	28	55
histone binding	0.0295074	0.00355	0.3571	0.0642939	15	54
neuron migration	0.0377481	0.00295	0.8117	0.115095	21	54
lipid particle	0.0154019	0.00285	0.1748	0.034047	24	54
female pregnancy	0.0147926	0.00205	0.1825	0.0348506	25	54
calmodulin binding	0.00816482	0.001	0.0816	0.0153806	26	54
toll-like receptor 5 signaling pathway	0.00841852	0	0.1174	0.0203887	34	54
signal transduction by phosphorylation	0.0459906	0.0106	0.2688	0.0685127	17	53
cell junction	0.0269415	0.0061	0.6204	0.0876537	17	53
serine-type endopeptidase activity	0.0262774	0.0038	0.287	0.0568943	18	53
multicellular organism growth	0.0151642	0.0028	0.1551	0.0345119	17	53
double-stranded DNA binding	0.0187811	0.0026	0.1916	0.0406981	22	53
response to nutrient	0.0178302	0.0026	0.1157	0.0308941	19	53
activation of cysteine-type endopeptidase activity involved in apoptotic process	0.0192094	0.0021	0.2439	0.0442704	26	53
plastid	0.0244396	0.002	0.2309	0.0504975	23	53
male gonad development	0.00918113	0.0018	0.1223	0.0227412	26	53
apical part of cell	0.037134	0.0016	1.2541	0.175581	21	53
ruffle	0.0232019	0.0016	0.1959	0.0483357	23	53
nucleotide-binding domain, leucine rich repeat containing receptor signaling pathway	0.0102509	0.0015	0.1598	0.0249883	25	53
negative regulation of NF-kappaB transcription factor activity	0.0381245	0.001	0.4936	0.0889266	24	53
activation of phospholipase C activity	0.0080283	0.0009	0.0733	0.0164909	26	53
protein targeting to mitochondrion	0.0153604	0	0.1962	0.0382115	31	53
secretory granule	0.0214811	0	0.4813	0.0759484	28	53
endocytosis	0.0164019	0.00305	0.1536	0.0321637	18	52
growth cone	0.0326462	0.0013	1.2541	0.173522	23	52
dephosphorylation	0.0296481	0.0011	0.6765	0.105459	24	52
retinoid metabolic process	0.0437231	0.00105	1.1973	0.169756	25	52
nuclear speck	0.00955385	0.00055	0.1421	0.0262578	25	52
cellular iron ion homeostasis	0.0142788	0	0.2826	0.0456818	28	52
SH3 domain binding	0.022502	0.0035	0.2284	0.0425937	14	51
nucleosome assembly	0.0166216	0.0029	0.2215	0.0359013	22	51
actin filament binding	0.0133137	0.0024	0.2284	0.0351533	22	51
monovalent inorganic cation transport	0.0239275	0.0023	0.3884	0.0593676	20	51
positive regulation of signal transduction	0.0173882	0.0023	0.2168	0.0400226	22	51
cellular response to lipopolysaccharide	0.016098	0.0016	0.2356	0.0419993	24	51
defense response to bacterium	0.0183353	0	0.2737	0.0451405	26	51
negative regulation of inflammatory response	0.0199882	0	0.2502	0.0560559	26	51
response to wounding	0.0183745	0	0.2533	0.0465512	27	51
sarcosine dehydrogenase activity	0.077324	0.0225	0.3158	0.0966428	15	50
negative regulation of protein kinase activity	0.025404	0.003	0.2533	0.0580689	22	50
cellular calcium ion homeostasis	0.026458	0.00255	0.4456	0.0714048	19	50
glucose homeostasis	0.022656	0.0023	0.4813	0.0748243	15	50
regulation of cell growth	0.034702	0.0013	0.51	0.0930956	24	50
negative regulation of canonical Wnt signaling pathway	0.015068	0.0007	0.2637	0.0502185	24	50
cartilage development	0.012964	0	0.2214	0.0383345	26	50
cell-cell junction organization	0.014052	0	0.1754	0.032925	27	50
nuclear-transcribed mRNA catabolic process, deadenylation-dependent decay	0.0165612	0.0017	0.3461	0.0518199	22	49
calcium-dependent protein binding	0.0172	0.0014	0.2195	0.043707	24	49
microtubule-based movement	0.0100898	0.0011	0.139	0.0230046	23	49
endosomal transport	0.00968775	0	0.1325	0.0231872	30	49
protease binding	0.0187082	0	0.4813	0.0714899	28	49
retina development in camera-type eye	0.0144979	0.0029	0.0996	0.0255063	16	48
regulation of receptor activity	0.0341938	0.00285	0.4687	0.0837687	18	48
positive regulation of neuron differentiation	0.0830792	0.0026	2.4021	0.356287	18	48
platelet alpha granule lumen	0.0125958	0.0023	0.1825	0.030444	18	48
negative regulation of translation	0.007775	0.0022	0.0728	0.0159755	21	48
protein stabilization	0.0187688	0.00195	0.2378	0.0437067	20	48
positive regulation of ERK1 and ERK2 cascade	0.0266208	0.0018	0.2768	0.0665388	22	48
pattern specification process	0.0126812	0.0015	0.1171	0.0264464	23	48
determination of left/right symmetry	0.00753542	0.00085	0.086	0.0179462	23	48
forebrain development	0.0228396	0.00075	0.8032	0.115926	23	48
electron carrier activity	0.0134042	0.00065	0.0763	0.0212293	24	48
extracellular matrix structural constituent	0.0372532	0.0062	0.4687	0.0811205	12	47
nuclear pore	0.0221149	0.003	0.3571	0.0576355	18	47
hexose transport	0.0131404	0.0029	0.1006	0.0229736	15	47
gluconeogenesis	0.00806383	0.0027	0.0671	0.0150858	21	47
O-glycan processing	0.0454021	0.002	1.1982	0.18235	19	47
single fertilization	0.0196511	0.002	0.2266	0.044658	22	47
spindle	0.0299979	0.002	0.6571	0.0985567	20	47
generation of precursor metabolites and energy	0.010266	0.0016	0.186	0.0291873	21	47
chondroitin sulfate metabolic process	0.0151468	0	0.2017	0.0373426	24	47
cytokine activity	0.00617872	0	0.1371	0.0214404	31	47
neurotransmitter secretion	0.00979787	0	0.14	0.0278847	27	47
protein binding, bridging	0.0151681	0	0.1916	0.0363151	26	47
protein glycosylation	0.0069234	0	0.0495	0.0133598	28	47
regulation of cellular amino acid metabolic process	0.0198255	0	0.4813	0.0768028	30	47
endocytic vesicle membrane	0.0240239	0.0037	0.3371	0.0661955	20	46
cellular component disassembly involved in execution phase of apoptosis	0.0272783	0.0031	0.351	0.0630001	20	46
response to glucocorticoid	0.0362217	0.0024	0.2692	0.0669653	20	46
cell morphogenesis	0.0158935	0.00215	0.175	0.0325132	19	46
negative regulation of cell cycle	0.0244174	0.00115	0.2113	0.0496649	23	46
palate development	0.0140283	0.00105	0.1916	0.0364851	21	46
response to organic substance	0.00998478	0	0.0908	0.021844	27	46
stress-activated MAPK cascade	0.00910435	0	0.1567	0.0248544	27	46
sarcolemma	0.0111333	0.0042	0.1157	0.0198071	17	45
positive regulation of neuron projection development	0.01934	0.0036	0.175	0.0390458	12	45
regulation of membrane potential	0.0594378	0.0035	1.3902	0.213871	13	45
proteasome-mediated ubiquitin-dependent protein catabolic process	0.0169333	0.0025	0.2066	0.0438764	20	45
chromatin	0.0297356	0.0019	0.2877	0.0653653	17	45
positive regulation of protein kinase B signaling	0.0320178	0.0013	0.4813	0.0856922	21	45
positive regulation of cell growth	0.0731733	0.001	2.4021	0.362825	21	45
response to peptide hormone	0.0173289	0.0008	0.2877	0.0478398	22	45
p53 binding	0.0134444	0.0004	0.1601	0.0279721	22	45
cellular response to insulin stimulus	0.0189933	0	0.2877	0.0549078	25	45
mRNA processing	0.0279667	0	0.3637	0.077755	23	45
neural tube closure	0.0134467	0	0.1687	0.0345161	25	45
response to glucose	0.0104822	0	0.175	0.029394	23	45
synaptic vesicle	0.0154822	0	0.1717	0.0367266	25	45
type I interferon signaling pathway	0.00849778	0	0.1509	0.0280667	24	45
voltage-gated potassium channel complex	0.0188467	0	0.2478	0.0502358	27	45
metal ion transport	0.0138841	0.00395	0.0781	0.0197343	12	44
skeletal muscle tissue development	0.0192023	0.00385	0.2266	0.0399674	14	44
defense response to virus	0.0271432	0.0038	0.2533	0.0566044	14	44
positive regulation of angiogenesis	0.0212523	0.0028	0.2415	0.0451713	18	44
DNA recombination	0.0129818	0.00275	0.175	0.0317548	17	44
microtubule cytoskeleton organization	0.0108045	0.0023	0.0806	0.0200191	14	44
SH3/SH2 adaptor activity	0.0193182	0.00225	0.2168	0.0428794	19	44
protein transport	0.0153	0.00205	0.1164	0.0274073	18	44
kinetochore	0.0202523	0.002	0.1598	0.0344107	18	44
response to toxic substance	0.0138455	0.002	0.0973	0.0255813	18	44
blood circulation	0.0163886	0.0018	0.4456	0.0669885	19	44
peptidyl-serine phosphorylation	0.0185114	0.00165	0.1552	0.0362763	19	44
regulation of protein kinase activity	0.0249591	0.0016	0.3091	0.0599416	21	44
protein tyrosine kinase activity	0.00925682	0.001	0.0781	0.0203745	20	44
spermatid development	0.0197977	0.0004	0.2634	0.0483398	22	44
stem cell maintenance	0.007325	0.00035	0.0975	0.0178393	22	44
negative regulation of transforming growth factor beta receptor signaling pathway	0.0101364	0	0.2039	0.0322046	23	44
RNA polymerase II distal enhancer sequence-specific DNA binding transcription factor activity	0.0135477	0	0.2131	0.0375855	25	44
actin filament organization	0.0102977	0.0027	0.1299	0.0217955	18	43
enzyme activator activity	0.011314	0.0027	0.112	0.0225615	16	43
sequence-specific DNA binding RNA polymerase II transcription factor activity	0.0259558	0.0027	0.4063	0.0795165	19	43
ATPase activity	0.0168395	0.0023	0.2826	0.0454613	13	43
postsynaptic membrane	0.0580186	0.0019	1.3902	0.24631	20	43
dorsal/ventral pattern formation	0.0170256	0.0018	0.1421	0.0336238	14	43
protein dimerization activity	0.0149209	0.0014	0.175	0.0365674	18	43
Golgi organization	0.00936279	0.0011	0.0599	0.0171138	19	43
cellular response to tumor necrosis factor	0.0188512	0.001	0.2411	0.0508737	19	43
hormone activity	0.021207	0	0.4813	0.0758134	25	43
mitotic spindle organization	0.0100372	0	0.1494	0.0239765	23	43
transcription-coupled nucleotide-excision repair	0.00993488	0	0.1926	0.0322372	24	43
inositol phosphate metabolic process	0.0345976	0.003	0.2369	0.0592193	15	42
postsynaptic density	0.0381548	0.00245	0.8117	0.128482	15	42
steroid metabolic process	0.0139667	0.00225	0.171	0.0352169	18	42
double-strand break repair	0.0100929	0.00145	0.117	0.0247191	18	42
positive regulation of epithelial cell proliferation	0.0246143	0.00145	0.2877	0.0546845	17	42
filopodium	0.0229571	0.00085	0.1959	0.0511548	20	42
calcium ion transmembrane transport	0.0393976	0.00075	0.8687	0.136545	21	42
anion transport	0.0160048	0	0.1599	0.0363168	22	42
embryonic limb morphogenesis	0.0130238	0	0.1762	0.0352455	25	42
I-kappaB kinase/NF-kappaB signaling	0.0144905	0	0.1601	0.0391501	23	42
response to hormone	0.0106262	0	0.0925	0.0218254	23	42
cholesterol homeostasis	0.0207	0.0065	0.2909	0.0491086	13	41
scaffold protein binding	0.0163878	0.0065	0.1567	0.0308195	13	41
integrin-mediated signaling pathway	0.0288976	0.0043	0.3118	0.0664529	13	41
GTPase activator activity	0.0247439	0.0033	0.1728	0.0444479	12	41
inner ear morphogenesis	0.0283585	0.0019	0.2502	0.0627156	16	41
positive regulation of Rho GTPase activity	0.0171293	0.0018	0.2502	0.0504156	14	41
negative regulation of epithelial cell proliferation	0.0100683	0.0014	0.1116	0.0231173	16	41
nuclear matrix	0.0259683	0.0014	0.2692	0.0587326	16	41
negative regulation of gene expression	0.0103659	0.0011	0.091	0.0211683	20	41
positive regulation of MAPK cascade	0.0266976	0.0008	0.4813	0.0879384	19	41
response to ethanol	0.0427634	0	0.8687	0.143269	21	41
vasculogenesis	0.0075439	0	0.1628	0.0265985	24	41
cell growth	0.0360775	0.0058	0.5547	0.0967979	12	40
PML body	0.016635	0.00425	0.1504	0.0346601	9	40
keratinocyte differentiation	0.016755	0.00275	0.2768	0.0454658	14	40
mitotic nuclear envelope disassembly	0.0142375	0.0025	0.1006	0.0243052	14	40
response to insulin	0.0305625	0.0024	0.2692	0.0630323	17	40
response to calcium ion	0.0133575	0.0024	0.2533	0.0413137	11	40
single-stranded DNA binding	0.0115525	0.00235	0.117	0.0240582	16	40
axoneme	0.0101825	0.00195	0.1201	0.0215083	16	40
response to cytokine	0.018985	0.0016	0.2533	0.0457819	17	40
guanyl-nucleotide exchange factor activity	0.015985	0.00135	0.1468	0.0318382	16	40
regulation of blood pressure	0.0098175	0.00135	0.1465	0.026432	18	40
lipid transport	0.0225825	0.0011	0.2909	0.0573994	18	40
microtubule motor activity	0.0229225	0.00065	0.5784	0.0911895	19	40
JNK cascade	0.0035475	0.0003	0.0287	0.00596786	20	40
protein phosphatase binding	0.01411	0.0003	0.1174	0.0279819	20	40
kinase binding	0.0070825	0	0.0583	0.0145945	22	40
response to heat	0.0365325	0	0.3117	0.0829162	22	40
termination of RNA polymerase II transcription	0.0058875	0	0.0856	0.014411	23	40
negative regulation of angiogenesis	0.0266872	0.002	0.3916	0.0697408	14	39
exocytosis	0.00868205	0.0017	0.0404	0.0122567	19	39
canonical Wnt signaling pathway	0.0234718	0.0014	0.4813	0.07987	18	39
smoothened signaling pathway	0.0119564	0.0014	0.1188	0.0308356	14	39
structural constituent of muscle	0.00923077	0.0012	0.1287	0.0227209	16	39
catalytic activity	0.0125231	0.0011	0.0969	0.022973	19	39
embryonic digit morphogenesis	0.0118051	0.0009	0.1421	0.0317191	18	39
carbohydrate binding	0.00938974	0	0.1011	0.0195445	21	39
embryonic skeletal system morphogenesis	0.0207	0	0.2266	0.0524781	22	39
mRNA 3'-end processing	0.00553077	0	0.0856	0.0145084	24	39
neuropeptide signaling pathway	0.0137282	0	0.1733	0.035592	20	39
recycling endosome	0.0117487	0	0.1913	0.0332556	22	39
tight junction	0.0108872	0	0.1088	0.0226347	21	39
proton transport	0.0226868	0.00315	0.2826	0.0545341	13	38
digestion	0.0305579	0.00265	0.575	0.101726	15	38
regulation of phosphorylation	0.0321711	0.00235	0.4813	0.0925691	17	38
'de novo' posttranslational protein folding	0.0155474	0.0022	0.2554	0.0471663	17	38
Wnt signaling pathway	0.0245447	0.0021	0.3434	0.0714184	12	38
phagocytosis	0.0192947	0.00165	0.1621	0.0394928	17	38
interferon-gamma-mediated signaling pathway	0.00447368	0.0013	0.0311	0.00760123	18	38
negative regulation of cysteine-type endopeptidase activity involved in apoptotic process	0.0342526	0.0011	0.712	0.121594	18	38
positive regulation of protein kinase activity	0.0221921	0.00105	0.3091	0.0586531	18	38
negative regulation of cell adhesion	0.0319605	0.00085	0.3355	0.075066	18	38
cellular response to retinoic acid	0.0109763	0.0005	0.1171	0.0243169	19	38
intrinsic apoptotic signaling pathway	0.00902105	0	0.1417	0.0246348	21	38
myelination	0.0119184	0	0.1419	0.0282678	22	38
positive regulation of osteoblast differentiation	0.0208447	0	0.2533	0.0532279	23	38
positive regulation of viral transcription	0.0159237	0	0.1926	0.043426	20	38
response to estrogen	0.0193789	0	0.2692	0.0508704	23	38
RNA polymerase II core promoter proximal region sequence-specific DNA binding transcription factor activity involved in positive regulation of transcription	0.00588684	0	0.0454	0.0118519	22	38
tRNA aminoacylation for protein translation	0.0395973	0.0042	0.6714	0.116485	8	37
complement activation	0.0243838	0.0033	0.287	0.0643877	13	37
keratin filament	0.0100514	0.0033	0.0737	0.0160363	15	37
circadian rhythm	0.0287432	0.0032	0.2381	0.0599427	15	37
glycolysis	0.0100162	0.0031	0.0567	0.014519	14	37
T cell activation	0.0270919	0.0028	0.4652	0.0808343	14	37
cysteine-type endopeptidase activity	0.0238865	0.0024	0.351	0.0697904	16	37
transcription from RNA polymerase III promoter	0.0116757	0.002	0.1349	0.025116	18	37
heart morphogenesis	0.0204324	0.0019	0.2135	0.0421455	14	37
camera-type eye development	0.0124622	0.0008	0.1314	0.0281739	18	37
amino acid transmembrane transport	0.0184432	0	0.1344	0.0394646	19	37
BMP signaling pathway	0.00851351	0	0.2263	0.0371396	25	37
chloride transport	0.0180405	0	0.2898	0.0524396	21	37
embryo implantation	0.019	0	0.437	0.0726998	20	37
G-protein coupled receptor signaling pathway, coupled to cyclic nucleotide second messenger	0.0076946	0	0.1778	0.0306367	26	37
inner ear development	0.00971892	0	0.2044	0.0337913	19	37
positive regulation of JNK cascade	0.00312432	0	0.0744	0.0124155	27	37
positive regulation of cysteine-type endopeptidase activity involved in apoptotic process	0.0370028	0.0034	0.2131	0.0654211	15	36
peptidyl-tyrosine dephosphorylation	0.0160917	0.00295	0.1677	0.0333428	12	36
chaperone binding	0.0197389	0.0029	0.2554	0.0454877	15	36
cellular response to mechanical stimulus	0.03655	0.0023	0.2439	0.0671297	16	36
negative regulation of type I interferon production	0.015925	0.002	0.2039	0.0412246	15	36
spindle pole	0.0129389	0.0019	0.0839	0.0216973	9	36
beta-catenin binding	0.0186556	0.0018	0.1308	0.0355954	14	36
regulation of cell migration	0.0402083	0.0018	0.4456	0.0896539	16	36
integral component of endoplasmic reticulum membrane	0.0145472	0.00175	0.1188	0.0285683	16	36
motile cilium	0.0124583	0.0016	0.1359	0.030629	15	36
glycosphingolipid metabolic process	0.0171944	0.00155	0.2411	0.0445912	16	36
DNA duplex unwinding	0.00692778	0.0015	0.0573	0.0125635	10	36
ER to Golgi vesicle-mediated transport	0.00791111	0.0015	0.1	0.0182987	17	36
protein kinase C binding	0.0364806	0.0011	0.5897	0.115458	17	36
ossification	0.0286278	0.00105	0.2263	0.0604216	17	36
negative regulation of neuron differentiation	0.015775	0.00095	0.2044	0.0375077	16	36
response to endoplasmic reticulum stress	0.0217861	0.00065	0.2439	0.0505206	18	36
skeletal muscle cell differentiation	0.0286361	0.00055	0.2308	0.0574759	17	36
cell projection	0.0121278	0.0005	0.0945	0.0258046	18	36
regulation of cyclin-dependent protein serine/threonine kinase activity	0.0234083	0	0.2378	0.058616	21	36
regulation of peptidase activity	0.0133333	0	0.1859	0.0356476	20	36
cytosolic small ribosomal subunit	0.0106143	0.0068	0.0485	0.0124418	14	35
blood vessel development	0.00949143	0.0043	0.0803	0.0160327	14	35
defense response to Gram-negative bacterium	0.0456171	0.004	0.4308	0.0947214	14	35
sodium ion transport	0.0429971	0.0032	0.3884	0.0997169	10	35
collagen binding	0.02042	0.0031	0.1758	0.0397878	14	35
cytokinesis	0.0136571	0.0023	0.1621	0.0323279	12	35
arachidonic acid metabolic process	0.0216514	0.0015	0.2243	0.0526783	15	35
protein oligomerization	0.00472286	0.0011	0.0638	0.011541	17	35
lipid binding	0.0139229	0	0.148	0.0331324	20	35
NADH dehydrogenase (ubiquinone) activity	0.0107	0	0.124	0.0227998	19	35
osteoblast differentiation	0.0229114	0	0.2263	0.0524195	18	35
phagosome maturation	0.0172571	0	0.2826	0.0512597	19	35
positive regulation of protein ubiquitination	0.0219229	0	0.2772	0.0563847	18	35
precatalytic spliceosome	0.0317286	0	0.5201	0.103808	20	35
proteasome complex	0.00828857	0	0.1357	0.0242291	22	35
Rab GTPase binding	0.0202829	0	0.3857	0.0681187	18	35
transcription cofactor activity	0.0126943	0	0.1601	0.0325384	19	35
post-Golgi vesicle-mediated transport	0.02335	0.0057	0.1728	0.0410755	14	34
endoplasmic reticulum-Golgi intermediate compartment	0.01335	0.00365	0.1177	0.0272118	12	34
regulation of glucose transport	0.0141294	0.00285	0.1006	0.0236774	10	34
dendritic spine	0.0235559	0.00225	0.3884	0.0696497	12	34
L-alpha-amino acid transmembrane transport	0.02945	0.0019	0.1506	0.0490883	15	34
purine nucleobase metabolic process	0.0201971	0.0015	0.2909	0.053952	15	34
cell cycle	0.0121176	0.00115	0.1504	0.0280799	16	34
negative regulation of BMP signaling pathway	0.0186324	0.00095	0.2258	0.0445454	17	34
regulation of inflammatory response	0.0132235	0.00065	0.175	0.0375627	17	34
androgen receptor signaling pathway	0.0249676	0	0.6765	0.116069	20	34
calcium-mediated signaling	0.0102971	0	0.1468	0.0271618	19	34
cellular response to glucagon stimulus	0.00800588	0	0.0796	0.0165501	20	34
cytoplasmic side of plasma membrane	0.0157441	0	0.1567	0.0340529	19	34
DNA strand elongation involved in DNA replication	0.0074	0	0.0869	0.0204852	23	34
interaction with host	0.0177647	0	0.2826	0.0519412	18	34
mitochondrial electron transport, NADH to ubiquinone	0.0110147	0	0.124	0.0230654	18	34
positive regulation of endothelial cell proliferation	0.00773235	0	0.1133	0.0211664	20	34
positive regulation of inflammatory response	0.0146441	0	0.1373	0.036155	18	34
response to retinoic acid	0.0101029	0	0.1163	0.0227425	21	34
RNA phosphodiester bond hydrolysis	0.00755294	0	0.0579	0.0149212	19	34
sensory perception of pain	0.00616471	0	0.0713	0.0135287	18	34
epithelial cell differentiation	0.0168576	0.0039	0.1223	0.0307583	11	33
double-strand break repair via homologous recombination	0.0186394	0.0022	0.2655	0.0523434	13	33
metalloendopeptidase activity	0.0140061	0.0021	0.1543	0.0332904	14	33
transcriptional repressor complex	0.0140364	0.0021	0.15	0.0296168	13	33
cilium morphogenesis	0.0447879	0.002	0.901	0.161191	9	33
homophilic cell adhesion	0.0109091	0.0016	0.0882	0.0193381	15	33
skin development	0.0132697	0.0015	0.2286	0.0406145	15	33
excretion	0.0263364	0.0014	0.2866	0.0699187	15	33
protein ubiquitination involved in ubiquitin-dependent protein catabolic process	0.117839	0.0014	2.4021	0.434576	15	33
damaged DNA binding	0.0133242	0.0013	0.175	0.0339315	15	33
double-stranded RNA binding	0.0186182	0.0011	0.2179	0.0460575	16	33
ligand-dependent nuclear receptor transcription coactivator activity	0.0086303	0.0009	0.0942	0.0208977	15	33
odontogenesis of dentin-containing tooth	0.0163061	0.0008	0.2044	0.0426414	16	33
activation of MAPKK activity	0.0398727	0	0.8032	0.141868	18	33
triglyceride biosynthetic process	0.0276	0	0.3171	0.0694146	18	33
endopeptidase activity	0.0205844	0.0065	0.1375	0.0342388	10	32
copper ion binding	0.0255781	0.00545	0.1734	0.0421915	8	32
cellular amino acid metabolic process	0.0135312	0.00305	0.0799	0.0213151	12	32
caveola	0.0231906	0.00285	0.2909	0.0558175	10	32
actin cytoskeleton reorganization	0.0205781	0.0028	0.175	0.0415931	13	32
cytoskeletal protein binding	0.00796875	0.0017	0.0806	0.0191635	14	32
ciliary basal body	0.0131531	0.00165	0.2316	0.0411885	12	32
glycosaminoglycan biosynthetic process	0.0165	0.00165	0.2017	0.0424022	14	32
positive regulation of peptidyl-serine phosphorylation	0.0196406	0.00155	0.2533	0.0507725	15	32
positive regulation of protein catabolic process	0.00784375	0.0015	0.0893	0.0186547	10	32
negative regulation of epidermal growth factor receptor signaling pathway	0.0146094	0.00125	0.2168	0.0414844	13	32
response to hydrogen peroxide	0.0101031	0.0005	0.1599	0.0293776	16	32
regulation of Rab GTPase activity	0.0352	0.0003	0.3339	0.0811003	16	32
drug binding	0.0108938	0	0.1108	0.0259376	17	32
mitochondrial respiratory chain complex I	0.0112687	0	0.124	0.02358	17	32
protein targeting	0.0100031	0	0.0816	0.0209244	17	32
somitogenesis	0.0141844	0	0.2044	0.0383094	17	32
antigen binding	0.0343	0.0087	0.2576	0.0682568	12	31
microtubule organizing center	0.0208581	0.0065	0.1171	0.0294449	9	31
neuron development	0.0190548	0.0042	0.2258	0.0423791	10	31
cellular response to interferon-gamma	0.00859032	0.0034	0.0796	0.0160918	11	31
erythrocyte differentiation	0.0148677	0.0029	0.1217	0.0280078	11	31
fatty acid beta-oxidation	0.015371	0.0029	0.0917	0.0233258	7	31
neuromuscular junction development	0.014571	0.0027	0.2017	0.038052	11	31
metallopeptidase activity	0.029129	0.0024	0.1785	0.0492186	11	31
neural tube development	0.0204	0.0022	0.1421	0.037555	11	31
extrinsic component of membrane	0.0663452	0.0018	1.1982	0.221186	14	31
mitotic cytokinesis	0.0157806	0.0015	0.2613	0.0494348	13	31
mitotic spindle assembly checkpoint	0.0148839	0.0015	0.0995	0.0238567	14	31
positive regulation of phosphatidylinositol 3-kinase signaling	0.0219806	0.0011	0.4813	0.0875597	10	31
fat cell differentiation	0.0932935	0.0007	2.4021	0.429289	13	31
endopeptidase inhibitor activity	0.0156677	0	0.2034	0.0406859	16	31
negative regulation of cell differentiation	0.0184129	0	0.2457	0.0558522	18	31
positive regulation of canonical Wnt signaling pathway	0.0071871	0	0.1419	0.0256025	18	31
protein serine/threonine phosphatase activity	0.0106548	0	0.2191	0.0394041	16	31
regulation of translation	0.0115032	0	0.1875	0.0342843	19	31
cellular response to drug	0.101827	0.00895	2.2032	0.399933	11	30
chromosome, centromeric region	0.0216667	0.00525	0.2215	0.0416571	9	30
protein import into nucleus	0.02929	0.0033	0.3888	0.0752894	11	30
serine-type peptidase activity	0.07266	0.00305	1.0391	0.206644	11	30
cholesterol metabolic process	0.0161	0.00255	0.1498	0.0309097	13	30
dendrite morphogenesis	0.0145033	0.0022	0.1163	0.0292788	10	30
establishment or maintenance of cell polarity	0.0281867	0.00215	0.3434	0.0765016	8	30
heme binding	0.0319	0.00215	0.1912	0.0547108	12	30
neuromuscular process controlling balance	0.0230767	0.00165	0.2502	0.0553021	14	30
regulation of cell differentiation	0.0125733	0.0015	0.0782	0.0217525	14	30
motor activity	0.00709	0.0012	0.0551	0.01371	13	30
heart looping	0.00608	0.0005	0.0313	0.0105948	15	30
chloride transmembrane transport	0.0112533	0	0.1292	0.0322649	21	30
keratan sulfate metabolic process	0.01265	0	0.26	0.0479528	19	30
mesoderm development	0.00819333	0	0.0486	0.0136565	17	30
nucleobase-containing compound metabolic process	0.01976	0	0.193	0.0455107	16	30
positive regulation of DNA replication	0.0309167	0	0.4813	0.0996178	17	30
potassium ion transmembrane transport	0.00324333	0	0.0342	0.00734935	19	30
protein heterooligomerization	0.0141533	0	0.2168	0.0440495	16	30
telomere maintenance via recombination	0.00783	0	0.0869	0.0201331	18	30
cell adhesion molecule binding	0.0270862	0.0058	0.2195	0.0488775	9	29
heterophilic cell-cell adhesion	0.0157172	0.0037	0.2195	0.0409309	10	29
positive regulation of cell differentiation	0.0336103	0.0032	0.4813	0.0945003	12	29
cellular response to cAMP	0.0181966	0.0026	0.2928	0.0553562	12	29
regulation of mitotic cell cycle	0.00669655	0.0026	0.0391	0.010531	13	29
ATPase binding	0.0553207	0.0024	1.2541	0.231225	11	29
regulation of cell morphogenesis	0.00392759	0.0018	0.0223	0.00558652	9	29
respiratory gaseous exchange	0.0110552	0.0016	0.1147	0.0262227	14	29
positive regulation of translation	0.0160448	0.0015	0.2533	0.0480653	13	29
sarcomere organization	0.0162621	0.0015	0.2135	0.0441861	14	29
humoral immune response	0.0257517	0.0014	0.2533	0.0613857	14	29
microvillus	0.0143345	0.0014	0.1269	0.0305521	10	29
negative regulation of Wnt signaling pathway	0.0186379	0.0014	0.2637	0.0545037	14	29
nucleocytoplasmic transport	0.00531724	0.001	0.0497	0.0105087	14	29
Rho protein signal transduction	0.0136	0.001	0.1733	0.035604	13	29
adherens junction organization	0.0248172	0	0.2286	0.0557238	15	29
amino acid transport	0.0195345	0	0.1506	0.0427104	17	29
cellular protein localization	0.0101448	0	0.1088	0.0276014	19	29
histone H3 acetylation	0.0147172	0	0.107	0.0308263	15	29
negative regulation of viral genome replication	0.00854483	0	0.0885	0.0191144	15	29
positive regulation of protein binding	0.0158828	0	0.1916	0.0415354	18	29
Rab guanyl-nucleotide exchange factor activity	0.0359138	0	0.3339	0.0851432	16	29
receptor signaling protein activity	0.0132966	0	0.1468	0.0340816	16	29
rhodopsin mediated signaling pathway	0.0190241	0	0.2448	0.0496296	16	29
transferrin transport	0.0131379	0	0.2826	0.052493	16	29
ubiquitin binding	0.094869	0	2.4021	0.444409	16	29
cell aging	0.0262786	0.0078	0.1734	0.0418866	7	28
activation of adenylate cyclase activity	0.0263286	0.00425	0.2772	0.0608431	11	28
perikaryon	0.0162036	0.00385	0.1373	0.0313925	12	28
RNA splicing, via transesterification reactions	0.0417036	0.00335	0.3637	0.0964752	10	28
protein tyrosine phosphatase activity	0.0131607	0.0033	0.0964	0.0229663	9	28
peptidyl-lysine methylation	0.0284107	0.00325	0.1916	0.0510159	10	28
peroxisomal matrix	0.035475	0.0023	0.712	0.133708	8	28
phospholipase C-activating G-protein coupled receptor signaling pathway	0.0100214	0.0023	0.1468	0.0279994	10	28
regulation of G-protein coupled receptor protein signaling pathway	0.0255214	0.0023	0.1568	0.0451294	11	28
peripheral nervous system development	0.0284179	0.0022	0.3884	0.078135	8	28
skeletal system morphogenesis	0.0117429	0.002	0.1084	0.0231336	12	28
kinase activity	0.0345643	0.00175	0.2039	0.062173	12	28
SMAD binding	0.0107357	0.00135	0.0822	0.0224195	12	28
adenylate cyclase-inhibiting G-protein coupled receptor signaling pathway	0.00599643	0.00125	0.0372	0.00969687	13	28
cellular response to growth factor stimulus	0.014	0.0012	0.1639	0.0330956	13	28
DNA-dependent DNA replication	0.0102607	0.00115	0.0902	0.0227482	13	28
adult walking behavior	0.00326071	0.0011	0.0179	0.00463348	12	28
regulation of ion transmembrane transport	0.0336071	0.0011	0.3884	0.0827059	12	28
centriole	0.0191321	0.00105	0.1512	0.0455708	12	28
intercalated disc	0.0349893	0.00095	0.3804	0.0850208	13	28
social behavior	0.0110179	0.00095	0.2195	0.041385	13	28
ribosomal large subunit biogenesis	0.00911786	0.0009	0.1571	0.0295526	14	28
neuromuscular junction	0.0225393	0.00075	0.3297	0.0663028	14	28
cell chemotaxis	0.0222179	0	0.51	0.0959838	18	28
defense response to Gram-positive bacterium	0.0224571	0	0.2533	0.0532603	17	28
embryonic skeletal system development	0.0101357	0	0.1419	0.0275167	15	28
lateral plasma membrane	0.0147607	0	0.1116	0.0308612	15	28
memory	0.00975714	0	0.1825	0.0347925	15	28
negative regulation of osteoblast differentiation	0.0195857	0	0.428	0.080532	17	28
negative regulation of peptidase activity	0.010275	0	0.0776	0.0224173	16	28
positive regulation of fibroblast proliferation	0.00428214	0	0.0517	0.0118911	18	28
positive regulation of T cell proliferation	0.0136	0	0.2533	0.0485649	20	28
sperm motility	0.00878571	0	0.1153	0.0239189	16	28
telomere maintenance via semi-conservative replication	0.00730714	0	0.0869	0.0203498	17	28
protein complex scaffold	0.0476778	0.0054	0.5897	0.13045	6	27
response to UV	0.106056	0.004	2.4021	0.461057	9	27
positive regulation of multicellular organism growth	0.0213926	0.0037	0.2692	0.0546326	9	27
CENP-A containing nucleosome assembly at centromere	0.0121778	0.0029	0.0968	0.022496	12	27
chondrocyte differentiation	0.0226667	0.0026	0.1421	0.0433446	11	27
positive regulation of interferon-gamma production	0.0208593	0.0026	0.2415	0.0536711	12	27
intracellular receptor signaling pathway	0.0184222	0.0025	0.135	0.0331872	12	27
peroxisomal membrane	0.0169667	0.0023	0.1567	0.03449	7	27
response to mechanical stimulus	0.0395222	0.0022	0.3884	0.0891625	12	27
helicase activity	0.0136333	0.0017	0.1288	0.0290519	8	27
ureteric bud development	0.00970741	0.0016	0.1171	0.025737	11	27
cardiac muscle contraction	0.0201185	0.0015	0.1785	0.0426107	12	27
sarcomere	0.0195111	0.0015	0.2135	0.0443951	9	27
protein catabolic process	0.0162815	0.0014	0.1308	0.0330547	10	27
chromosome	0.00641481	0.0012	0.0347	0.00974923	13	27
pigmentation	0.0180148	0.0011	0.1375	0.0365532	13	27
adult locomotory behavior	0.0139	0.001	0.2266	0.0435937	11	27
B cell differentiation	0.0160333	0.0008	0.1543	0.0364321	13	27
bone development	0.0249148	0.0008	0.1795	0.0547228	13	27
androgen receptor binding	0.00538148	0	0.0588	0.0140263	18	27
cell fate commitment	0.00942222	0	0.1046	0.0237436	17	27
dolichol-linked oligosaccharide biosynthetic process	0.00754444	0	0.1486	0.0289815	20	27
intrinsic apoptotic signaling pathway in response to DNA damage	0.0111593	0	0.1486	0.0302435	15	27
learning or memory	0.00706667	0	0.0571	0.0146969	15	27
positive regulation of cAMP biosynthetic process	0.0150481	0	0.2692	0.0517173	16	27
positive regulation of phosphorylation	0.0140481	0	0.3091	0.059283	15	27
regulation of rhodopsin mediated signaling pathway	0.0200926	0	0.2448	0.0513201	15	27
receptor signaling protein serine/threonine kinase activity	0.07695	0.03425	0.2688	0.0844984	7	26
ribosomal small subunit assembly	0.0231115	0.00995	0.2683	0.0516085	6	26
condensed chromosome	0.0221346	0.00545	0.175	0.0401642	8	26
germ cell development	0.0334654	0.00345	0.4456	0.0954644	7	26
cholesterol binding	0.01505	0.003	0.1498	0.0301709	9	26
multicellular organism reproduction	0.0135692	0.0028	0.1416	0.0310917	11	26
calcium-dependent phospholipid binding	0.0183269	0.00215	0.1085	0.032557	9	26
positive regulation of mesenchymal cell proliferation	0.0237154	0.0021	0.175	0.0451341	11	26
divalent inorganic cation transport	0.0154808	0.00205	0.1167	0.0267265	12	26
oxidoreductase activity	0.0120808	0.00195	0.091	0.0233545	10	26
activation of JUN kinase activity	0.00624615	0.00145	0.0419	0.0111978	11	26
learning	0.0140692	0.00135	0.2195	0.0433327	11	26
collagen fibril organization	0.0446538	0.0011	0.4063	0.103483	12	26
positive regulation of proteasomal ubiquitin-dependent protein catabolic process	0.0257385	0.00095	0.1599	0.0429545	12	26
chromosome segregation	0.0415154	0.00055	0.6571	0.133414	13	26
protein self-association	0.108196	0.0005	2.4021	0.470991	13	26
fertilization	0.0126538	0.0004	0.0979	0.0229329	13	26
muscle filament sliding	0.00840385	0.00025	0.0984	0.0211781	13	26
neuron projection morphogenesis	0.0145885	0.00025	0.135	0.0308436	13	26
cell periphery	0.0137	0	0.2143	0.0424746	16	26
cellular response to interleukin-1	0.0200462	0	0.2214	0.0537806	15	26
cellular response to organic cyclic compound	0.0140462	0	0.1421	0.0367365	15	26
muscle cell differentiation	0.0131269	0	0.1331	0.0326573	14	26
negative regulation of phosphorylation	0.01695	0	0.1188	0.0350486	16	26
positive chemotaxis	0.0148615	0	0.175	0.037043	17	26
regulation of transcription from RNA polymerase II promoter in response to hypoxia	0.0118731	0	0.1135	0.0310146	18	26
sphingolipid biosynthetic process	0.0519115	0	0.6765	0.138206	15	26
sulfur amino acid metabolic process	0.0165038	0	0.1912	0.0396538	15	26
terminal bouton	0.0129731	0	0.0945	0.0257043	15	26
tight junction assembly	0.0106615	0	0.0903	0.0232435	15	26
positive regulation of interleukin-6 production	0.04534	0.0064	0.2737	0.0850618	7	25
interaction with symbiont	0.00842	0.0061	0.0254	0.0087056	9	25
apoptotic DNA fragmentation	0.016308	0.0051	0.175	0.0349844	8	25
DNA catabolic process, endonucleolytic	0.024688	0.005	0.1734	0.0446156	7	25
regulation of synaptic plasticity	0.01898	0.0046	0.0784	0.0250605	8	25
cytoplasmic vesicle membrane	0.015604	0.0043	0.1728	0.036305	10	25
exonucleolytic nuclear-transcribed mRNA catabolic process involved in deadenylation-dependent decay	0.02442	0.0037	0.3461	0.0693703	10	25
mitochondrial membrane	0.011212	0.0037	0.0885	0.0187249	9	25
RNA polymerase II core promoter proximal region sequence-specific DNA binding	0.017696	0.0027	0.1601	0.036802	11	25
positive regulation of receptor activity	0.025832	0.0026	0.1825	0.0519678	9	25
cell body	0.024148	0.0025	0.1765	0.0443106	11	25
bile acid metabolic process	0.008584	0.0024	0.0491	0.0138251	9	25
reciprocal meiotic recombination	0.019872	0.0023	0.1274	0.03859	10	25
autophagy	0.029424	0.0022	0.3002	0.0639911	11	25
cytoplasmic microtubule	0.01038	0.0022	0.15	0.0297349	7	25
transmembrane receptor protein tyrosine kinase activity	0.006236	0.0022	0.0697	0.0139953	8	25
regulation of protein localization	0.025956	0.002	0.4813	0.0955441	10	25
spindle microtubule	0.011848	0.002	0.0442	0.0162889	10	25
glycosaminoglycan catabolic process	0.027608	0.0016	0.2017	0.0527791	11	25
endocytic vesicle	0.025868	0.0014	0.2195	0.0529778	10	25
nucleotide-binding oligomerization domain containing signaling pathway	0.002868	0.0014	0.0182	0.00448086	12	25
negative regulation of extrinsic apoptotic signaling pathway in absence of ligand	0.011496	0.0011	0.204	0.0408992	12	25
positive regulation of bone mineralization	0.020216	0.001	0.3355	0.0677342	12	25
presynaptic membrane	0.01494	0.001	0.1108	0.028433	11	25
embryonic cranial skeleton morphogenesis	0.005108	0.0004	0.0683	0.0140018	12	25
adenylate cyclase-activating G-protein coupled receptor signaling pathway	0.014544	0	0.2692	0.0533377	14	25
adherens junction	0.029488	0	0.3804	0.0767114	14	25
ATPase activity, coupled	0.002344	0	0.0214	0.00521657	15	25
cellular response to oxidative stress	0.102168	0	2.2032	0.438879	13	25
hydrogen ion transmembrane transport	0.027296	0	0.2826	0.0628302	13	25
negative regulation of extrinsic apoptotic signaling pathway	0.015968	0	0.2356	0.0489661	15	25
phosphatidic acid biosynthetic process	0.011056	0	0.093	0.0239605	14	25
phosphatidylinositol-4,5-bisphosphate binding	0.00194	0	0.0125	0.00303933	13	25
phosphoprotein binding	0.014168	0	0.2168	0.0438464	15	25
potassium channel activity	0.026764	0	0.2478	0.0595433	14	25
RNA polymerase II core promoter proximal region sequence-specific DNA binding transcription factor activity involved in negative regulation of transcription	0.00718	0	0.0622	0.0164064	14	25
RNA polymerase II transcription factor binding	0.037864	0	0.4063	0.103032	16	25
thyroid hormone receptor binding	0.009188	0	0.0689	0.0200746	13	25
metallocarboxypeptidase activity	0.07945	0.033	0.3158	0.0978226	4	24
peptide antigen binding	0.0131542	0.00895	0.0396	0.013754	9	24
fibroblast growth factor binding	0.0266417	0.00775	0.2683	0.0560142	5	24
positive regulation of release of cytochrome c from mitochondria	0.02805	0.00565	0.1734	0.0469276	8	24
NF-kappaB binding	0.0305083	0.0048	0.3059	0.0716785	9	24
negative regulation of protein phosphorylation	0.02755	0.0042	0.1916	0.0452298	8	24
meiosis	0.0187	0.00405	0.1274	0.036143	8	24
cellular response to amino acid stimulus	0.0134	0.004	0.0796	0.0202986	6	24
positive regulation of insulin secretion	0.0240458	0.0036	0.2415	0.0546666	9	24
positive regulation of cell-substrate adhesion	0.0149375	0.00355	0.1758	0.0364426	8	24
regulation of translational initiation	0.0200125	0.00325	0.2434	0.0522525	8	24
peptide binding	0.026725	0.0031	0.175	0.0490831	9	24
positive regulation of mitotic cell cycle	0.0331167	0.00295	0.3303	0.0743399	10	24
response to zinc ion	0.0164833	0.00265	0.1167	0.0327722	11	24
methylated histone residue binding	0.0372583	0.0026	0.3571	0.0873375	10	24
protein autoubiquitination	0.0371917	0.0025	0.4936	0.105524	9	24
positive regulation of cell death	0.0248917	0.00235	0.175	0.0435344	11	24
response to unfolded protein	0.0332875	0.00235	0.3117	0.0719985	10	24
positive regulation of Rac GTPase activity	0.0256375	0.0023	0.2502	0.0620141	8	24
kinesin binding	0.0107958	0.00225	0.0714	0.017997	7	24
response to cAMP	0.0384792	0.00195	0.2877	0.0692153	11	24
L-amino acid transport	0.0218458	0.0019	0.1245	0.0399793	11	24
protein processing	0.0166083	0.0017	0.1132	0.0279938	8	24
negative regulation of fat cell differentiation	0.023725	0.0017	0.2533	0.0548122	9	24
protein transporter activity	0.0113958	0.0016	0.0961	0.0218539	10	24
glycoprotein binding	0.0190792	0.00135	0.1375	0.0374283	11	24
regulation of type I interferon production	0.123029	0.0013	2.4021	0.495671	11	24
cation channel activity	0.0268917	0.0012	0.3884	0.0825861	11	24
somatic stem cell maintenance	0.0144167	0.0011	0.1224	0.0300277	11	24
beta-tubulin binding	0.0173542	0.001	0.1416	0.035173	12	24
C-terminal protein lipidation	0.0159833	0.00085	0.2396	0.0496087	12	24
T-tubule	0.00745	0.00075	0.0791	0.0170403	10	24
bone mineralization	0.015125	0.0007	0.1589	0.0352268	11	24
G-protein coupled receptor binding	0.0063375	0.0003	0.0352	0.0104091	12	24
nuclear-transcribed mRNA poly(A) tail shortening	0.00807083	0.0002	0.0971	0.0210187	12	24
JAK-STAT cascade	0.0147542	0	0.1373	0.035339	14	24
neutrophil chemotaxis	0.0167333	0	0.2737	0.0562482	16	24
organic anion transport	0.019075	0	0.1599	0.0414656	13	24
positive regulation of phagocytosis	0.029075	0	0.2737	0.0746109	13	24
response to nutrient levels	0.021175	0	0.2533	0.0617109	13	24
transcription initiation from RNA polymerase I promoter	0.0232875	0	0.1926	0.0484937	14	24
methylation	0.0214174	0.0073	0.1702	0.0405491	9	23
nucleic acid binding	0.0379435	0.006	0.3519	0.0955049	9	23
centriolar satellite	0.0146435	0.0059	0.1171	0.0260467	5	23
calcium channel activity	0.078013	0.0052	0.8687	0.182387	7	23
negative regulation of I-kappaB kinase/NF-kappaB signaling	0.0376174	0.0049	0.2356	0.0706279	6	23
DNA catabolic process	0.027987	0.0041	0.1734	0.0499088	6	23
protein N-linked glycosylation	0.0464348	0.0041	0.3267	0.0799829	8	23
ATP-dependent RNA helicase activity	0.0199957	0.0037	0.1358	0.0387132	7	23
bicarbonate transport	0.0182609	0.0037	0.1135	0.0358992	8	23
condensed nuclear chromosome	0.0157435	0.0036	0.117	0.0287066	8	23
manganese ion binding	0.079013	0.0035	1.2541	0.259334	6	23
costamere	0.00421304	0.0028	0.0163	0.00476896	7	23
positive regulation of intrinsic apoptotic signaling pathway	0.0186304	0.0027	0.1748	0.0454302	11	23
regulation of heart contraction	0.0147826	0.0026	0.1403	0.0345913	10	23
DNA damage checkpoint	0.00811304	0.0025	0.0517	0.0137868	9	23
sarcoplasmic reticulum	0.00773043	0.0024	0.0791	0.01712	9	23
aerobic respiration	0.0080087	0.0023	0.0528	0.0137906	11	23
water transport	0.0276	0.0023	0.2772	0.0626344	10	23
binding of sperm to zona pellucida	0.0116174	0.0021	0.1416	0.0297969	7	23
cellular response to hydrogen peroxide	0.0598913	0.0018	0.712	0.155274	9	23
cell-cell adherens junction	0.0147478	0.0015	0.0882	0.0247586	9	23
repressing transcription factor binding	0.0200435	0.0014	0.175	0.0410133	9	23
membrane fusion	0.0107783	0.0013	0.0705	0.0192994	11	23
DNA methylation	0.016187	0.0012	0.0969	0.027336	9	23
limb development	0.0125652	0.0012	0.1013	0.0266167	9	23
protein homotetramerization	0.00901304	0.0012	0.1415	0.0292005	11	23
cell death	0.0210391	0.0011	0.2684	0.0643898	11	23
core promoter sequence-specific DNA binding	0.0260087	0.0011	0.428	0.0899005	11	23
pyrimidine nucleobase metabolic process	0.0714261	0.001	1.0756	0.229321	11	23
dendrite development	0.0529826	0.0008	0.8687	0.180957	10	23
mitotic spindle elongation	0.00682609	0.0007	0.0333	0.0101222	11	23
synapse organization	0.0125739	0.0005	0.2017	0.041888	10	23
protein localization to plasma membrane	0.0127565	0.0005	0.1435	0.0341129	11	23
base-excision repair	0.00778696	0	0.108	0.023328	14	23
cerebral cortex development	0.00706522	0	0.0713	0.0181298	12	23
chloride channel activity	0.0270348	0	0.2898	0.0677983	13	23
cytoplasmic mRNA processing body	0.0138348	0	0.0971	0.0251377	12	23
endocrine pancreas development	0.0433348	0	0.4813	0.111002	14	23
keratan sulfate biosynthetic process	0.0023	0	0.0153	0.00430306	16	23
myeloid cell differentiation	0.0359739	0	0.3303	0.0827981	13	23
negative regulation of MAP kinase activity	0.0133739	0	0.2356	0.048906	13	23
nucleotide-excision repair, DNA gap filling	0.0053	0	0.0687	0.0143167	13	23
positive regulation of tumor necrosis factor production	0.0298739	0	0.2737	0.0746441	12	23
rough endoplasmic reticulum	0.00408696	0	0.0513	0.010888	14	23
transport vesicle	0.0179478	0	0.2761	0.0597808	14	23
vesicle	0.0286435	0	0.5784	0.120075	14	23
positive regulation of Rab GTPase activity	0.0213909	0.0129	0.1438	0.0328868	7	22
regulation of heart rate	0.0255455	0.00725	0.1785	0.0420033	5	22
cAMP-mediated signaling	0.0352364	0.00635	0.2692	0.067342	6	22
response to ionizing radiation	0.0196273	0.00635	0.1174	0.0304147	7	22
negative regulation of DNA replication	0.0277364	0.00525	0.2378	0.0598211	7	22
cell leading edge	0.0178273	0.00495	0.1906	0.0418496	5	22
acute-phase response	0.0454364	0.00465	0.4813	0.112762	8	22
mitochondrial ATP synthesis coupled proton transport	0.00879091	0.0043	0.0455	0.0116845	10	22
triglyceride metabolic process	0.0232909	0.00425	0.184	0.0457028	8	22
lysosome organization	0.0125409	0.00405	0.0982	0.0230259	8	22
myofibril	0.0132136	0.00375	0.1274	0.0276032	7	22
centrosome duplication	0.0117091	0.0036	0.1036	0.0229891	9	22
regulation of complement activation	0.0313	0.00335	0.4074	0.0877378	7	22
phosphoprotein phosphatase activity	0.0208227	0.00315	0.2191	0.0495042	8	22
execution phase of apoptosis	0.0103318	0.003	0.1224	0.0265014	9	22
histone acetylation	0.0148318	0.00245	0.1224	0.0304653	10	22
pancreas development	0.0124727	0.00245	0.1223	0.0278572	9	22
positive regulation of cell adhesion	0.0104773	0.0024	0.1063	0.0228771	7	22
positive regulation of endothelial cell migration	0.0501818	0.0023	0.51	0.121504	6	22
brush border membrane	0.01315	0.002	0.1416	0.0315481	9	22
hair follicle development	0.00376364	0.00185	0.0352	0.0076021	9	22
regulation of actin cytoskeleton organization	0.00831364	0.00175	0.0707	0.0165557	7	22
metal ion binding	0.0105773	0.0017	0.1549	0.0326091	9	22
phosphatidylcholine acyl-chain remodeling	0.0185409	0.00165	0.2038	0.0453723	9	22
RNA polymerase II repressing transcription factor binding	0.01305	0.0014	0.1381	0.0380281	10	22
cell maturation	0.0135091	0.00135	0.1071	0.0256221	11	22
syntaxin binding	0.0514864	0.00125	0.9357	0.197989	9	22
ncRNA metabolic process	0.0120636	0.0011	0.1498	0.0319277	10	22
regulation of multicellular organism growth	0.0063	0.00095	0.0432	0.0112649	11	22
fatty acid metabolic process	0.0321682	0.0007	0.4399	0.0951068	11	22
metanephros development	0.0121909	0.0007	0.1171	0.0285272	10	22
regulation of transport	0.0218091	0.0005	0.1931	0.0502488	11	22
actin filament	0.0174909	0.0003	0.139	0.0371582	11	22
chemoattractant activity	0.0159818	0	0.175	0.0397713	14	22
extrinsic apoptotic signaling pathway	0.0222727	0	0.2039	0.0535767	13	22
feeding behavior	0.00213636	0	0.0165	0.00403019	14	22
lateral inhibition	0.00227727	0	0.0207	0.00553095	15	22
long-term memory	0.0699455	0	1.3902	0.295336	12	22
negative regulation of neuron projection development	0.01075	0	0.1088	0.0245082	13	22
nuclear body	0.00606818	0	0.0639	0.0150174	13	22
positive regulation of muscle cell differentiation	0.0118091	0	0.1331	0.034699	14	22
protein export from nucleus	0.00880455	0	0.0763	0.018825	12	22
response to cadmium ion	0.00989545	0	0.0585	0.0172666	12	22
transcription from RNA polymerase I promoter	0.0186545	0	0.1926	0.0457459	15	22
tricarboxylic acid cycle	0.0144318	0	0.1602	0.0379308	12	22
phototransduction	0.0392136	0	0.3884	0.0950686	12	22
negative regulation of JNK cascade	0.0322524	0.0106	0.1916	0.0540603	9	21
stress fiber	0.0279952	0.0099	0.141	0.0396971	6	21
chloroplast	0.018719	0.0048	0.0862	0.0292839	4	21
ventricular cardiac muscle cell action potential	0.0581333	0.0046	0.5897	0.146915	8	21
response to salt stress	0.0249762	0.004	0.1599	0.0433151	9	21
reactive oxygen species metabolic process	0.021319	0.0032	0.1173	0.0363064	8	21
response to amino acid	0.0230048	0.0032	0.2533	0.0560833	8	21
ATP-dependent DNA helicase activity	0.00895238	0.0031	0.0573	0.0145522	5	21
smooth endoplasmic reticulum	0.0105905	0.0031	0.0832	0.0197245	8	21
mitochondrion organization	0.0188571	0.003	0.0835	0.0263813	7	21
negative regulation of insulin secretion	0.00579048	0.0026	0.028	0.00748712	7	21
phagocytic vesicle	0.0223286	0.0026	0.1157	0.0365913	9	21
face morphogenesis	0.0115667	0.0025	0.1224	0.0266088	7	21
negative regulation of protein binding	0.00748571	0.0025	0.0512	0.0133144	9	21
positive regulation of B cell proliferation	0.0713238	0.0024	1.1112	0.242395	10	21
ligand-activated sequence-specific DNA binding RNA polymerase II transcription factor activity	0.0206143	0.0023	0.135	0.0381602	10	21
mesoderm formation	0.0226905	0.0022	0.3434	0.0748373	8	21
flavin adenine dinucleotide binding	0.015319	0.0021	0.091	0.0252915	8	21
translation factor activity, nucleic acid binding	0.00743333	0.0018	0.034	0.0109405	9	21
axon terminus	0.00558095	0.0017	0.037	0.00908541	9	21
eye development	0.0223905	0.0017	0.2225	0.0548079	7	21
photoreceptor outer segment	0.00375714	0.0016	0.0181	0.0057884	9	21
receptor tyrosine kinase binding	0.00648571	0.0015	0.0409	0.0104326	9	21
coated pit	0.0097619	0.0014	0.0957	0.022448	9	21
Notch receptor processing	0.0255238	0.0014	0.2044	0.0533853	10	21
nucleotide-excision repair, DNA damage removal	0.0121619	0.0013	0.1926	0.0415933	10	21
response to antibiotic	0.0377714	0.0013	0.2533	0.0741474	10	21
negative regulation of insulin receptor signaling pathway	0.0137952	0.0012	0.0964	0.0256102	9	21
regulation of protein stability	0.0137238	0.001	0.1164	0.031885	10	21
protein methylation	0.0224714	0.0008	0.1702	0.0436687	10	21
cellular response to transforming growth factor beta stimulus	0.00572857	0.0007	0.0355	0.0102104	10	21
actin filament-based movement	0.0145952	0.0005	0.1438	0.0327071	10	21
positive regulation of sodium ion transport	0.0551381	0.0005	0.5897	0.147782	10	21
response to activity	0.02	0.0005	0.1314	0.0425599	10	21
cholesterol biosynthetic process	0.033581	0	0.391	0.0957745	12	21
chondroitin sulfate biosynthetic process	0.00997619	0	0.0817	0.0205387	11	21
extrinsic apoptotic signaling pathway via death domain receptors	0.0226857	0	0.2439	0.0595671	11	21
mitochondrial nucleoid	0.00609048	0	0.0732	0.0162931	11	21
odontogenesis	0.0127857	0	0.1269	0.0311047	12	21
placenta development	0.021319	0	0.1551	0.0436092	13	21
positive regulation of mitosis	0.0457857	0	0.4813	0.120363	11	21
pyruvate metabolic process	0.0273905	0	0.1552	0.049815	11	21
regulation of axonogenesis	0.00477619	0	0.052	0.0115553	13	21
response to bacterium	0.0255143	0	0.2533	0.0594032	11	21
ruffle membrane	0.0217333	0	0.3434	0.0745412	11	21
thymus development	0.00412381	0	0.0376	0.00844683	11	21
MHC protein binding	0.015335	0.01655	0.0396	0.0139986	6	20
sodium channel regulator activity	0.068995	0.00825	0.5897	0.153299	6	20
voltage-gated calcium channel activity	0.02866	0.00585	0.2226	0.0526502	8	20
intrinsic apoptotic signaling pathway by p53 class mediator	0.01741	0.0058	0.1552	0.0355186	8	20
phosphatidylethanolamine acyl-chain remodeling	0.024945	0.00475	0.2038	0.0497332	7	20
insulin secretion	0.010775	0.00395	0.059	0.017291	9	20
limb morphogenesis	0.010525	0.00395	0.0469	0.0153833	8	20
substrate adhesion-dependent cell spreading	0.019545	0.0039	0.2632	0.0582615	5	20
negative regulation of tumor necrosis factor production	0.02755	0.0035	0.2356	0.060244	8	20
positive regulation of stress fiber assembly	0.02183	0.003	0.135	0.0392169	6	20
response to tumor necrosis factor	0.126185	0.00285	2.4021	0.535778	9	20
chondroitin sulfate catabolic process	0.011305	0.0026	0.0817	0.020935	9	20
negative regulation of ERK1 and ERK2 cascade	0.02449	0.00235	0.2356	0.060089	7	20
response to gamma radiation	0.02213	0.0023	0.1916	0.0479965	9	20
endoderm development	0.007525	0.00225	0.0445	0.0134302	8	20
chromatin organization	0.010835	0.00215	0.0729	0.0192567	7	20
negative regulation of Notch signaling pathway	0.068835	0.0021	0.901	0.202843	8	20
regulation of transcription from RNA polymerase III promoter	0.013135	0.002	0.1349	0.0309961	8	20
glycosaminoglycan binding	0.00355	0.00195	0.0276	0.00638473	9	20
protein secretion	0.012625	0.00195	0.0854	0.0257925	8	20
microtubule-based process	0.027975	0.00185	0.2502	0.062817	8	20
regulation of Rho GTPase activity	0.0135	0.00185	0.1063	0.0307783	7	20
branching involved in ureteric bud morphogenesis	0.005915	0.0018	0.0376	0.00969499	7	20
regulation of lipid metabolic process	0.04745	0.00175	0.6765	0.150587	9	20
T cell differentiation in thymus	0.0166	0.00175	0.1543	0.039572	8	20
tumor necrosis factor-mediated signaling pathway	0.025395	0.0017	0.3059	0.0699445	9	20
SH2 domain binding	0.00647	0.0015	0.046	0.0131031	8	20
outflow tract morphogenesis	0.01611	0.00145	0.2415	0.0536054	9	20
hippocampus development	0.014475	0.00145	0.0853	0.0269458	9	20
phosphatase binding	0.01417	0.00125	0.1264	0.030443	9	20
Rho GTPase activator activity	0.00949	0.00125	0.132	0.0292148	8	20
calcium channel regulator activity	0.015345	0.0012	0.204	0.0455837	9	20
organ regeneration	0.010605	0.00115	0.1071	0.0244887	10	20
ovarian follicle development	0.02098	0.00115	0.2877	0.0644996	10	20
phospholipid transport	0.027745	0.00115	0.2909	0.0677133	7	20
regulation of transcription involved in G1/S transition of mitotic cell cycle	0.00504	0.001	0.0647	0.0143079	10	20
transmembrane transporter activity	0.008195	0.001	0.0455	0.0118785	10	20
mRNA polyadenylation	0.00819	0.0009	0.0485	0.0137835	10	20
protein sumoylation	0.006415	0.0005	0.0639	0.0146379	10	20
lens development in camera-type eye	0.044605	0.0004	0.8032	0.178762	10	20
cellular response to calcium ion	0.013315	0.0003	0.1314	0.0303283	10	20
nuclear migration	0.03263	0.00015	0.3571	0.0839476	10	20
7-methylguanosine mRNA capping	0.01583	0	0.1926	0.04528	11	20
carbohydrate transmembrane transport	0.01193	0	0.0928	0.0273284	12	20
cytoplasmic stress granule	0.03876	0	0.2588	0.0787278	11	20
negative regulation of osteoclast differentiation	0.018405	0	0.1601	0.0393652	11	20
regulation of mitosis	0.02006	0	0.1684	0.0492758	12	20
response to amphetamine	0.00435	0	0.0504	0.0111441	11	20
response to osmotic stress	0.011685	0	0.1241	0.0317795	13	20
RNA polymerase II activating transcription factor binding	0.002915	0	0.0432	0.0097862	16	20
serine-type endopeptidase inhibitor activity	0.01486	0	0.095	0.0319732	13	20
tubulin binding	0.003635	0	0.0293	0.00729465	11	20
U12-type spliceosomal complex	0.013595	0	0.1328	0.0323161	13	20
response to light stimulus	0.015445	0	0.2381	0.0528689	12	20
termination of RNA polymerase I transcription	0.02617	0	0.1926	0.0523879	11	20
transcription elongation from RNA polymerase I promoter	0.022375	0	0.1926	0.0511785	11	20
negative regulation of cell-cell adhesion	0.0490947	0.0088	0.2378	0.075895	8	19
ankyrin binding	0.0507474	0.007	0.3013	0.0849865	3	19
GDP binding	0.0123316	0.006	0.0925	0.0219547	9	19
microfilament motor activity	0.00832105	0.0056	0.0502	0.0118967	4	19
vesicle membrane	0.0317842	0.0053	0.2898	0.0692652	6	19
1-phosphatidylinositol binding	0.0327947	0.0049	0.2909	0.0717912	4	19
cellular response to heat	0.0324053	0.0047	0.3371	0.0803667	7	19
spleen development	0.0145158	0.0044	0.1543	0.0353111	5	19
anchored component of plasma membrane	0.0436842	0.0041	0.3013	0.0818866	4	19
blood coagulation, intrinsic pathway	0.0237895	0.0039	0.1558	0.0401759	5	19
nucleotide phosphorylation	0.0284053	0.0037	0.2117	0.0645757	8	19
regulation of cell adhesion	0.0227053	0.0035	0.2044	0.0499595	6	19
ATPase activity, coupled to transmembrane movement of substances	0.00661053	0.0029	0.0297	0.0072367	1	19
heat shock protein binding	0.0161842	0.0029	0.1381	0.0353594	6	19
negative regulation of phosphatase activity	0.0274947	0.0029	0.368	0.085257	6	19
blood vessel morphogenesis	0.00903158	0.0027	0.053	0.015411	9	19
phosphatidylinositol binding	0.0192211	0.0026	0.2506	0.0570188	5	19
beta-amyloid binding	0.00512632	0.0024	0.0209	0.00731299	9	19
sulfotransferase activity	0.0173158	0.0021	0.1419	0.0384794	9	19
positive regulation of protein insertion into mitochondrial membrane involved in apoptotic signaling pathway	0.0123368	0.002	0.1417	0.0323081	9	19
peptidyl-threonine phosphorylation	0.0234842	0.0015	0.2039	0.0513595	7	19
cellular response to ionizing radiation	0.0178895	0.0014	0.2168	0.0500134	8	19
complement activation, classical pathway	0.0233105	0.0013	0.287	0.0651504	9	19
inorganic anion transport	0.00730526	0.0013	0.0458	0.0122792	8	19
positive regulation of glucose import	0.0419158	0.0013	0.4813	0.116641	8	19
retinoic acid receptor binding	0.0148316	0.0013	0.0921	0.0265087	9	19
positive regulation of extrinsic apoptotic signaling pathway	0.00940526	0.0011	0.1417	0.0321493	9	19
positive regulation of MAP kinase activity	0.0197579	0.0009	0.1856	0.0481303	7	19
cellular response to UV	0.0116842	0.0008	0.0825	0.0224594	9	19
mitotic sister chromatid segregation	0.0221737	0.0008	0.2613	0.062309	9	19
negative regulation of intrinsic apoptotic signaling pathway in response to DNA damage	0.154	0.0008	2.4021	0.553725	9	19
cadherin binding	0.0186737	0.0007	0.1725	0.044302	8	19
cell fate specification	0.00940526	0	0.1116	0.0254692	11	19
cellular response to hormone stimulus	0.0154368	0	0.1048	0.0303188	11	19
chemokine activity	0.00836316	0	0.0396	0.012506	11	19
clathrin binding	0.0119053	0	0.0942	0.0251242	11	19
DNA metabolic process	0.0483579	0	0.6571	0.150476	10	19
intrinsic apoptotic signaling pathway in response to DNA damage by p53 class mediator	0.0108526	0	0.0912	0.0233127	11	19
lipopolysaccharide-mediated signaling pathway	0.0238526	0	0.2909	0.0670302	10	19
lung alveolus development	0.0057421	0	0.0835	0.0190701	12	19
phagocytic vesicle membrane	0.0107211	0	0.0915	0.0271519	12	19
positive regulation of smooth muscle cell proliferation	0.0246474	0	0.2533	0.0611786	11	19
potassium channel regulator activity	0.0170737	0	0.204	0.0476533	10	19
regulation of cysteine-type endopeptidase activity involved in apoptotic process	0.00572105	0	0.0613	0.0143265	12	19
response to cold	0.0390684	0	0.2533	0.0705341	10	19
WW domain binding	0.0289211	0	0.5095	0.116513	13	19
histone methylation	0.0476056	0.0153	0.2457	0.075252	5	18
methyltransferase activity	0.0131111	0.0094	0.0447	0.0139756	3	18
negative regulation of fibroblast proliferation	0.1578	0.0063	2.4021	0.56293	3	18
lipid homeostasis	0.0671667	0.0062	0.5897	0.157473	7	18
lipoprotein metabolic process	0.0534833	0.00585	0.2909	0.0970927	4	18
myosin binding	0.148178	0.00505	2.4021	0.563903	7	18
phosphatidylcholine biosynthetic process	0.0176444	0.00495	0.0759	0.0239515	7	18
Rho guanyl-nucleotide exchange factor activity	0.0162889	0.00495	0.1063	0.0322551	5	18
cytosolic calcium ion homeostasis	0.0154667	0.0049	0.0657	0.0209129	6	18
regulation of defense response to virus by virus	0.0193	0.0048	0.1026	0.0305137	4	18
Hsp70 protein binding	0.0400667	0.00465	0.213	0.0628824	6	18
histone H3-K4 methylation	0.0387667	0.00445	0.3571	0.0845494	3	18
cortical cytoskeleton	0.0197222	0.00385	0.1026	0.0324659	4	18
ectoderm development	0.00808333	0.00355	0.0389	0.0121229	7	18
cysteine-type peptidase activity	0.05495	0.0033	0.3892	0.117817	6	18
triglyceride lipase activity	0.0225611	0.00315	0.184	0.0449645	6	18
associative learning	0.0135611	0.00315	0.0728	0.0235657	6	18
protein phosphatase type 2A regulator activity	0.0221722	0.0031	0.1639	0.0451878	7	18
regulation of alternative mRNA splicing, via spliceosome	0.0134111	0.00305	0.0571	0.0223116	8	18
histone deacetylation	0.00827778	0.003	0.0528	0.0138672	7	18
protein tetramerization	0.0151111	0.003	0.1153	0.0284196	5	18
regulation of ERK1 and ERK2 cascade	0.0194278	0.00295	0.2356	0.0546689	7	18
positive regulation of cell cycle	0.174322	0.0028	2.4021	0.568235	7	18
female gamete generation	0.00692778	0.0026	0.0294	0.00880299	6	18
stem cell differentiation	0.0369889	0.00245	0.3916	0.0955841	7	18
integral component of Golgi membrane	0.0157056	0.0022	0.1163	0.0331694	7	18
ligand-dependent nuclear receptor binding	0.0216167	0.00215	0.2415	0.0589432	8	18
oogenesis	0.0204056	0.00205	0.2277	0.0535396	7	18
NADP binding	0.0124556	0.00195	0.091	0.0230918	5	18
photoreceptor cell maintenance	0.00520556	0.00175	0.0456	0.0107194	7	18
tissue regeneration	0.0150556	0.0017	0.1071	0.0338352	8	18
B cell receptor signaling pathway	0.0127167	0.00165	0.0559	0.0200239	8	18
lymph node development	0.02755	0.00155	0.2684	0.0732899	8	18
myosin complex	0.00798889	0.00155	0.0502	0.0128631	9	18
mitochondrial ribosome	0.0470722	0.0014	0.6601	0.157152	9	18
cellular response to organic substance	0.0254944	0.0013	0.2119	0.0567331	9	18
mitotic spindle	0.00925	0.0013	0.0839	0.0206122	8	18
response to steroid hormone	0.00995	0.0012	0.0796	0.0210164	9	18
cellular response to starvation	0.0127111	0.00115	0.0782	0.022341	7	18
extrinsic component of plasma membrane	0.0105944	0.00115	0.0543	0.019874	8	18
adenylate cyclase-modulating G-protein coupled receptor signaling pathway	0.0251778	0.0011	0.2772	0.0653207	9	18
clathrin-coated vesicle	0.0260667	0.00105	0.1748	0.0480615	8	18
endochondral ossification	0.0180722	0.0008	0.1543	0.0373955	9	18
developmental growth	0.00722778	0.0008	0.0736	0.0181128	8	18
eye photoreceptor cell development	0.00901111	0.00065	0.0996	0.0239018	9	18
response to interferon-gamma	0.0254667	0.0006	0.175	0.0473157	9	18
peptide hormone binding	0.0210778	0.00045	0.2692	0.0640263	9	18
protein K48-linked ubiquitination	0.00443333	0.00025	0.036	0.00873034	9	18
alpha-tubulin binding	0.0142278	0	0.1416	0.035983	10	18
ciliary or bacterial-type flagellar motility	0.00674444	0	0.0327	0.0108478	10	18
cognition	0.0139944	0	0.1354	0.0329424	10	18
core promoter binding	0.0125889	0	0.1381	0.0337238	10	18
DNA replication initiation	0.0113667	0	0.0869	0.0249651	10	18
estrogen receptor binding	0.0374222	0	0.2415	0.0707533	10	18
extrinsic component of cytoplasmic side of plasma membrane	0.00324444	0	0.0269	0.00693085	11	18
leukocyte cell-cell adhesion	0.0107778	0	0.1212	0.0290266	10	18
midbrain development	0.00767222	0	0.1046	0.0244439	12	18
mitochondrial intermembrane space	0.00375556	0	0.0369	0.00867045	10	18
negative regulation of proteolysis	0.0337778	0	0.4813	0.112768	10	18
neuropeptide hormone activity	0.00448889	0	0.059	0.0138874	14	18
positive regulation of calcium ion transport	0.00769444	0	0.0511	0.0161095	10	18
positive regulation of interleukin-12 production	0.0269333	0	0.2415	0.0687866	10	18
positive regulation of neuron apoptotic process	0.0406667	0	0.3297	0.0902792	12	18
post-anal tail morphogenesis	0.0132	0	0.0874	0.0245482	10	18
protein deubiquitination	0.00642778	0	0.0367	0.0125594	12	18
protein targeting to membrane	0.0128889	0	0.0816	0.026577	10	18
regulation of heart rate by cardiac conduction	0.0620389	0	0.5897	0.158939	10	18
small nuclear ribonucleoprotein complex	0.0106222	0	0.1063	0.0256146	10	18
SNARE binding	0.0565667	0	0.9357	0.219659	13	18
Rab GTPase activator activity	0.0191235	0.0123	0.1438	0.0348581	5	17
histone lysine methylation	0.0568882	0.0115	0.3571	0.096505	2	17
T cell differentiation	0.0195529	0.0096	0.1063	0.0279689	4	17
phosphatidylserine binding	0.0306647	0.0076	0.175	0.0503849	6	17
hippo signaling	0.0289294	0.0068	0.1105	0.0400097	5	17
primary cilium	0.0292118	0.0067	0.1421	0.0423468	2	17
plasma membrane organization	0.0222882	0.0066	0.2017	0.0503408	4	17
small ribosomal subunit	0.00608235	0.0065	0.024	0.0073473	8	17
ribosome biogenesis	0.0232471	0.0056	0.1269	0.0340617	8	17
ventricular cardiac muscle tissue morphogenesis	0.0804529	0.0054	0.5897	0.16724	7	17
negative regulation of smooth muscle cell proliferation	0.0170235	0.0052	0.1528	0.036579	6	17
nitric oxide metabolic process	0.0179	0.0047	0.1729	0.042886	8	17
extracellular matrix binding	0.00634118	0.004	0.0343	0.00996883	5	17
synaptic transmission, glutamatergic	0.0124588	0.0039	0.0713	0.0219116	7	17
vacuole	0.0101588	0.0037	0.0551	0.0147803	4	17
dermatan sulfate biosynthetic process	0.0132941	0.0036	0.0817	0.0222355	6	17
ER-associated ubiquitin-dependent protein catabolic process	0.0133118	0.0032	0.1087	0.0279512	6	17
tRNA binding	0.0174471	0.0031	0.177	0.0426469	6	17
phosphatidylinositol-3,4,5-trisphosphate binding	0.0154059	0.0028	0.1299	0.0329786	6	17
leukocyte activation	0.00601176	0.0025	0.0498	0.0120319	7	17
bile acid biosynthetic process	0.0116529	0.0024	0.0643	0.0201265	7	17
negative regulation of cell death	0.00760588	0.0024	0.0583	0.0142873	7	17
Rac GTPase activator activity	0.0247235	0.0024	0.2502	0.0609084	5	17
positive regulation of smooth muscle cell migration	0.0179412	0.0021	0.175	0.042067	8	17
drug metabolic process	0.0358706	0.0019	0.234	0.0683221	7	17
protein localization to nucleus	0.0082	0.0019	0.0639	0.0158135	7	17
brush border	0.0116118	0.0017	0.0816	0.0218814	4	17
carboxylic acid transport	0.0180647	0.0016	0.1245	0.0335137	8	17
non-membrane spanning protein tyrosine kinase activity	0.0051	0.0016	0.0486	0.011797	8	17
organic acid transport	0.0180647	0.0016	0.1245	0.0335137	8	17
synapse assembly	0.0205941	0.0015	0.1717	0.0435611	5	17
olfactory bulb development	0.0344294	0.0013	0.2369	0.0624121	5	17
bone resorption	0.0195588	0.0012	0.1601	0.0404706	8	17
ubiquitin-specific protease activity	0.0218471	0.0011	0.1357	0.0412456	7	17
positive regulation of pathway-restricted SMAD protein phosphorylation	0.00735882	0.001	0.1046	0.0251053	8	17
receptor internalization	0.0156882	0.001	0.2168	0.0521242	7	17
B cell homeostasis	0.0215471	0.0009	0.1795	0.0496572	8	17
integrin complex	0.0259118	0.0009	0.3283	0.0791787	8	17
proximal/distal pattern formation	0.0153765	0.0009	0.1762	0.0425448	8	17
regulation of nitric-oxide synthase activity	0.0175118	0.0009	0.1729	0.0430157	8	17
vitamin D receptor binding	0.0168353	0.0009	0.0921	0.0298833	8	17
regulation of neuron differentiation	0.0381059	0.0008	0.2877	0.0810921	8	17
telencephalon development	0.0274176	0.0008	0.2308	0.0595602	8	17
visual learning	0.00744118	0.0008	0.0713	0.0182607	8	17
lipid storage	0.0145647	0.0007	0.1157	0.0320848	7	17
ephrin receptor binding	0.0192765	0.0006	0.2168	0.0546113	8	17
blastocyst development	0.0179882	0	0.1553	0.042489	10	17
branching morphogenesis of an epithelial tube	0.0196118	0	0.135	0.042182	12	17
ceramide biosynthetic process	0.0175118	0	0.2411	0.0581597	9	17
cis-Golgi network	0.0285471	0	0.1611	0.046287	9	17
embryonic hindlimb morphogenesis	0.00267059	0	0.0186	0.00545971	11	17
enzyme regulator activity	0.00677059	0	0.0532	0.0135145	9	17
epithelial to mesenchymal transition	0.00937059	0	0.0763	0.0204272	11	17
gastrulation	0.0168647	0	0.1927	0.0470642	10	17
iron ion binding	0.0239353	0	0.259	0.0631793	9	17
lactation	0.0122176	0	0.0973	0.0282501	11	17
macrophage chemotaxis	0.00388823	0	0.0328	0.00819923	11	17
nucleobase-containing small molecule interconversion	0.0066	0	0.0647	0.0154776	9	17
plasmodesma	0.00195294	0	0.0074	0.0025537	9	17
positive regulation of fat cell differentiation	0.00598235	0	0.0402	0.0123337	10	17
positive regulation of interferon-beta production	0.00901765	0	0.0885	0.023162	12	17
positive regulation of peptidase activity	0.0126706	0	0.1859	0.0448303	12	17
protein kinase C-activating G-protein coupled receptor signaling pathway	0.0537059	0	0.6765	0.164795	10	17
receptor signaling complex scaffold activity	0.00650588	0	0.0521	0.0133018	10	17
retrograde vesicle-mediated transport, Golgi to ER	0.00675294	0	0.0548	0.0148192	11	17
RNA phosphodiester bond hydrolysis, endonucleolytic	0.00507059	0	0.0419	0.0109297	11	17
single-stranded RNA binding	0.0227235	0	0.1875	0.0485997	9	17
synaptic vesicle membrane	0.0103118	0	0.052	0.0167694	9	17
voltage-gated potassium channel activity	0.0367706	0	0.2478	0.0758003	9	17
protein kinase B signaling	0.00738235	0	0.1171	0.0282975	13	17
positive regulation of myoblast differentiation	0.0350562	0.0198	0.175	0.0545982	2	16
activation of protein kinase A activity	0.010425	0.0094	0.0541	0.0138074	7	16
proline-rich region binding	0.0327875	0.00805	0.15	0.0456497	5	16
Golgi to plasma membrane CFTR protein transport	0.0127625	0.00725	0.0564	0.0152323	4	16
calcium-dependent cell-cell adhesion	0.0407062	0.00715	0.2195	0.0681246	2	16
negative regulation of apoptotic signaling pathway	0.0164688	0.00565	0.1553	0.0380841	6	16
ADP binding	0.0215688	0.00545	0.1207	0.0341619	4	16
ATP biosynthetic process	0.00851875	0.00535	0.0303	0.00942565	4	16
cerebellum development	0.020825	0.0053	0.0713	0.0258046	3	16
Ras GTPase binding	0.0609	0.0048	0.6924	0.17233	4	16
phosphatidylinositol acyl-chain remodeling	0.01965	0.00475	0.2038	0.0503378	5	16
response to interleukin-1	0.0151625	0.00415	0.1224	0.0299139	3	16
induction of positive chemotaxis	0.0468875	0.0036	0.4456	0.114645	4	16
cobalamin metabolic process	0.032275	0.00315	0.2866	0.0720579	5	16
I band	0.0206687	0.00315	0.2135	0.0534911	7	16
positive regulation of DNA binding	0.0180312	0.00295	0.175	0.0434161	7	16
cytokine production	0.0100313	0.00275	0.0639	0.0197971	4	16
centrosome organization	0.0194563	0.00265	0.1494	0.0423466	6	16
melanocyte differentiation	0.0152375	0.0024	0.1245	0.031948	7	16
basal lamina	0.00384375	0.00235	0.0165	0.00504129	5	16
melanosome	0.0140062	0.00225	0.0919	0.0246021	7	16
positive regulation of transforming growth factor beta receptor signaling pathway	0.0351438	0.00215	0.1916	0.0595074	6	16
response to corticosterone	0.0111313	0.00215	0.0585	0.0198055	8	16
positive regulation of axonogenesis	0.0110813	0.0019	0.0741	0.0208804	7	16
RNA phosphodiester bond hydrolysis, exonucleolytic	0.0106687	0.0019	0.0579	0.0184797	7	16
motor neuron axon guidance	0.0411938	0.0019	0.4456	0.110504	6	16
positive regulation of reactive oxygen species metabolic process	0.0357563	0.0019	0.2168	0.0627471	5	16
negative regulation of autophagy	0.0533125	0.00175	0.6924	0.171672	7	16
regulation of endocytosis	0.02715	0.00175	0.2401	0.0635072	8	16
tissue development	0.0056	0.0017	0.0302	0.00966471	6	16
negative regulation of retinoic acid receptor signaling pathway	0.0157188	0.00165	0.1762	0.0433733	7	16
chromosome organization	0.00538125	0.00125	0.0336	0.00882581	7	16
regulation of neuronal synaptic plasticity	0.00910625	0.00125	0.0391	0.0135544	7	16
neuron apoptotic process	0.0371688	0.0012	0.1906	0.0665491	7	16
focal adhesion assembly	0.0175688	0.0011	0.2039	0.0508377	7	16
synaptic vesicle exocytosis	0.024175	0.0011	0.2401	0.0609096	7	16
triglyceride catabolic process	0.020975	0.001	0.184	0.0467109	8	16
sulfur compound metabolic process	0.00816875	0.00095	0.1095	0.0270777	8	16
positive regulation of cytokine production	0.0137438	0.0009	0.0915	0.0258464	8	16
Cul3-RING ubiquitin ligase complex	0.0167188	0.00085	0.1042	0.0338407	8	16
neuromuscular synaptic transmission	0.00654375	0.00085	0.0351	0.0114793	8	16
digestive tract development	0.00924375	0.0008	0.1157	0.0285889	8	16
negative regulation of DNA binding	0.0111562	0.0006	0.0699	0.0197174	8	16
RNA polymerase II core promoter sequence-specific DNA binding	0.0207188	0.0006	0.1223	0.035245	8	16
mammary gland development	0.0188938	0.0005	0.2143	0.0535371	8	16
regulation of proteolysis	0.00835	0.0005	0.0634	0.0172702	8	16
axon extension	0.0103938	0.00045	0.0806	0.0256792	7	16
positive regulation of JUN kinase activity	0.0170063	0.00045	0.135	0.0380068	8	16
T cell proliferation	0.0343125	0.00045	0.4456	0.110797	8	16
actin monomer binding	0.00480625	0	0.032	0.0101134	9	16
cell division	0.0328562	0	0.51	0.127254	11	16
chromatin modification	0.01905	0	0.1702	0.0454449	9	16
coreceptor activity	0.004925	0	0.0644	0.0159553	11	16
cyclin binding	0.00585625	0	0.0863	0.0214873	12	16
detection of light stimulus involved in visual perception	0.0159375	0	0.1458	0.0393522	9	16
embryonic forelimb morphogenesis	0.0017375	0	0.0186	0.00468954	11	16
fibronectin binding	0.0119875	0	0.1758	0.0437328	11	16
gamma-aminobutyric acid signaling pathway	0.0105313	0	0.1292	0.0320832	10	16
glutathione derivative biosynthetic process	0.0174875	0	0.2356	0.0586414	11	16
heme biosynthetic process	0.008775	0	0.1147	0.0285985	12	16
monocyte chemotaxis	0.0233313	0	0.2533	0.0655665	11	16
neuromuscular process	0.0040625	0	0.0352	0.00945451	10	16
neuron fate commitment	0.0025875	0	0.0184	0.00476919	9	16
positive regulation of ATPase activity	0.008675	0	0.0431	0.0133779	9	16
positive regulation of BMP signaling pathway	0.0036875	0	0.0414	0.0101806	9	16
positive regulation of calcium-mediated signaling	0.0126187	0	0.1175	0.0321204	10	16
regulation of sequence-specific DNA binding transcription factor activity	0.0139375	0	0.204	0.0507211	9	16
response to progesterone	0.003925	0	0.0461	0.0114182	10	16
ribosome binding	0.00571875	0	0.0308	0.0095306	10	16
vasculature development	0.00448125	0	0.0493	0.0121559	9	16
long-chain fatty acid metabolic process	0.0347533	0.0199	0.1157	0.0404447	3	15
desmosome	0.0581333	0.0153	0.3804	0.100369	3	15
DNA binding, bending	0.0305667	0.0127	0.1171	0.0383785	4	15
DNA strand renaturation	0.0367667	0.0083	0.1734	0.0527491	2	15
alternative mRNA splicing, via spliceosome	0.022	0.0074	0.1341	0.0372081	5	15
positive regulation of transferase activity	0.02942	0.007	0.2683	0.0676472	5	15
protein targeting to plasma membrane	0.0269133	0.007	0.1922	0.0526019	3	15
spliceosomal complex assembly	0.0157333	0.0068	0.1262	0.0319379	6	15
phosphatidylglycerol acyl-chain remodeling	0.03216	0.0059	0.2675	0.0712072	6	15
positive regulation of proteolysis	0.17766	0.0055	2.4021	0.616423	6	15
cholesterol efflux	0.03536	0.0053	0.2909	0.0774741	6	15
trans-Golgi network membrane	0.0222467	0.0053	0.1032	0.0361164	4	15
large ribosomal subunit	0.02288	0.005	0.1768	0.0475218	7	15
sarcoplasmic reticulum membrane	0.0273733	0.0046	0.1785	0.0503506	4	15
T cell homeostasis	0.0272467	0.0044	0.1795	0.052851	4	15
polyamine metabolic process	0.0262267	0.0043	0.2149	0.0582922	6	15
laminin binding	0.0183067	0.004	0.2017	0.0510105	4	15
guanylate kinase activity	0.0349933	0.0037	0.2117	0.0716609	6	15
regulation of muscle contraction	0.0246067	0.0036	0.1785	0.0516072	6	15
actin filament bundle assembly	0.0235533	0.0035	0.2284	0.0580397	5	15
protein destabilization	0.0389733	0.0035	0.4936	0.126193	5	15
mitotic cell cycle checkpoint	0.00996667	0.0034	0.0364	0.0135536	3	15
nucleotide binding	0.01774	0.0034	0.1532	0.0409841	6	15
negative regulation of protein ubiquitination	0.04118	0.0032	0.2378	0.0723937	4	15
spindle pole body	0.03868	0.0032	0.3571	0.0938803	6	15
cardiac muscle tissue development	0.02202	0.0031	0.1223	0.0375518	5	15
cell-cell junction assembly	0.0212333	0.003	0.1088	0.0335166	6	15
determination of adult lifespan	0.0205067	0.003	0.1217	0.0356115	6	15
histone acetyltransferase activity	0.0173933	0.0029	0.1224	0.0335167	6	15
positive regulation of ubiquitin-protein ligase activity	0.01462	0.0028	0.0995	0.0270997	5	15
Rho GTPase binding	0.00748	0.0028	0.0541	0.0139517	5	15
B cell activation	0.02288	0.0027	0.1856	0.0483716	3	15
inflammatory response to antigenic stimulus	0.02852	0.0027	0.175	0.0530476	5	15
response to nicotine	0.0192733	0.0027	0.1825	0.0467674	5	15
regulation of RNA splicing	0.0652533	0.0025	0.887	0.227671	6	15
SCF ubiquitin ligase complex	0.01354	0.0025	0.0731	0.0247095	5	15
triglyceride homeostasis	0.0566267	0.0025	0.2909	0.0976099	5	15
basal plasma membrane	0.0226133	0.0024	0.1269	0.0389869	5	15
porphyrin-containing compound metabolic process	0.0146067	0.0023	0.1147	0.0314011	6	15
response to testosterone	0.03608	0.0023	0.2877	0.0773764	7	15
blood vessel remodeling	0.0142933	0.0021	0.1373	0.035345	6	15
embryonic hemopoiesis	0.026	0.002	0.1224	0.0389703	7	15
positive regulation of actin filament polymerization	0.01404	0.002	0.1299	0.0328413	6	15
dendritic shaft	0.0104733	0.0019	0.0763	0.0197816	7	15
adaptive immune response	0.0288133	0.0019	0.2499	0.0649631	6	15
protein O-linked glycosylation	0.0165533	0.0018	0.0754	0.024352	5	15
activation of protein kinase activity	0.01162	0.0017	0.0915	0.0255394	5	15
acyl-CoA metabolic process	0.0262133	0.0017	0.3171	0.0813105	7	15
platelet aggregation	0.0184667	0.0017	0.1212	0.0376468	6	15
regulation of type I interferon-mediated signaling pathway	0.0125	0.0016	0.1165	0.0301812	7	15
hormone-mediated signaling pathway	0.0105333	0.0015	0.064	0.0209647	7	15
intraciliary transport	0.01016	0.0015	0.1179	0.0299954	6	15
tissue homeostasis	0.00589333	0.0015	0.0354	0.00993518	5	15
positive regulation of macrophage derived foam cell differentiation	0.0244867	0.0015	0.184	0.0534673	7	15
cartilage condensation	0.0197333	0.0014	0.1013	0.0315399	7	15
embryo sac egg cell differentiation	0.00906	0.0014	0.0821	0.0218429	5	15
heart contraction	0.0161933	0.0014	0.1116	0.0302674	7	15
calcium ion-dependent exocytosis	0.01656	0.0013	0.1339	0.034501	7	15
phosphatidylserine acyl-chain remodeling	0.0120733	0.0013	0.093	0.025043	7	15
photoreceptor connecting cilium	0.00918667	0.0013	0.044	0.0129532	6	15
positive regulation of protein tyrosine kinase activity	0.00271333	0.0012	0.0166	0.00449934	6	15
spinal cord motor neuron differentiation	0.0141533	0.0012	0.1421	0.0366527	6	15
cardiac muscle cell differentiation	0.0345067	0.0011	0.1223	0.0464867	6	15
oligosaccharide biosynthetic process	0.01656	0.0011	0.1416	0.0365701	7	15
negative regulation of B cell proliferation	0.0126267	0.001	0.0831	0.0229927	7	15
positive regulation of apoptotic signaling pathway	0.00508667	0.0009	0.0265	0.00771972	7	15
negative regulation of smoothened signaling pathway	0.0179067	0.0008	0.1308	0.0355188	7	15
retrograde transport, endosome to Golgi	0.0100533	0.0008	0.1025	0.0259793	7	15
establishment of protein localization	0.0166467	0.0005	0.2195	0.0562043	7	15
autophagic vacuole	0.0238933	0	0.2482	0.0633869	9	15
chemokine-mediated signaling pathway	0.0414267	0	0.4456	0.11714	8	15
cytokine binding	0.00942667	0	0.1133	0.0290419	9	15
E-box binding	0.0119667	0	0.1022	0.0270679	8	15
embryonic pattern specification	0.00968667	0	0.1375	0.035375	11	15
enzyme inhibitor activity	0.02972	0	0.1728	0.0582851	9	15
gamete generation	0.00526667	0	0.032	0.00983388	9	15
glutamate secretion	0.00946667	0	0.1158	0.0297862	9	15
histone deacetylase complex	0.01508	0	0.1375	0.037834	8	15
hydrolase activity	0.00782	0	0.0624	0.0165885	9	15
long-chain fatty-acyl-CoA biosynthetic process	0.0363333	0	0.3171	0.0898572	9	15
mitochondrial small ribosomal subunit	0.00824667	0	0.0741	0.0190884	9	15
negative regulation of axonogenesis	0.00216667	0	0.0146	0.00423871	10	15
negative regulation of extrinsic apoptotic signaling pathway via death domain receptors	0.0035	0	0.0287	0.00763151	10	15
negative regulation of T cell proliferation	0.0210333	0	0.2113	0.0539911	8	15
neurotransmitter transport	0.00852667	0	0.0507	0.0154873	9	15
nuclear inner membrane	0.0222467	0	0.2692	0.0691455	10	15
phospholipase A2 activity	0.00758	0	0.0435	0.0132675	8	15
pituitary gland development	0.0114667	0	0.1224	0.0317147	8	15
platelet-derived growth factor receptor signaling pathway	0.00446	0	0.0321	0.00846048	9	15
positive regulation of tyrosine phosphorylation of Stat3 protein	0.0123933	0	0.1107	0.0281659	8	15
protein deacetylation	0.00423333	0	0.0391	0.0100651	8	15
receptor agonist activity	0.00677333	0	0.0493	0.0156928	9	15
response to starvation	0.00996667	0	0.0713	0.0225444	9	15
RNA polymerase II regulatory region sequence-specific DNA binding	0.00963333	0	0.0975	0.0249262	8	15
SNAP receptor activity	0.00487333	0	0.0404	0.0105544	10	15
spindle assembly	0.00426667	0	0.0432	0.0109433	8	15
termination of RNA polymerase III transcription	0.01552	0	0.1284	0.0343582	8	15
transcription elongation from RNA polymerase III promoter	0.01552	0	0.1284	0.0343582	8	15
viral protein processing	0.0178267	0	0.1325	0.0377019	9	15
virion assembly	0.0178267	0	0.1325	0.0377019	9	15
chondrocyte development	0.0511357	0.0165	0.3355	0.0923665	5	14
RNA-directed DNA polymerase activity	0.0551286	0.0125	0.2389	0.0750524	2	14
transmembrane receptor protein tyrosine phosphatase activity	0.0312643	0.01225	0.1677	0.0472041	0	14
positive regulation of Notch signaling pathway	0.0324714	0.01195	0.2044	0.0567224	6	14
microvillus membrane	0.061	0.0112	0.2909	0.0946011	6	14
spindle midzone	0.0220929	0.00715	0.0995	0.0322479	5	14
fatty acid transport	0.0272286	0.0062	0.1157	0.0366774	6	14
regulation of signal transduction	0.0191214	0.0048	0.1075	0.0305176	6	14
regulation of growth	0.00819286	0.0043	0.0261	0.00900243	5	14
embryonic organ development	0.0253	0.0041	0.1927	0.0511199	2	14
frizzled binding	0.00954286	0.0036	0.0664	0.0181546	5	14
vegetative to reproductive phase transition of meristem	0.0429071	0.0036	0.3571	0.0964505	5	14
cellular senescence	0.0207	0.00355	0.1224	0.0395249	5	14
aggresome	0.0101143	0.0035	0.0583	0.0166896	5	14
Rac GTPase binding	0.0126786	0.00335	0.0355	0.0140086	4	14
mRNA 3'-UTR binding	0.0779571	0.0033	0.887	0.23452	6	14
phospholipase C activity	0.0175143	0.0033	0.1468	0.0389399	4	14
positive regulation of DNA-templated transcription, elongation	0.0121071	0.0033	0.0729	0.0200224	5	14
conidium formation	0.03935	0.0031	0.3571	0.097354	6	14
response to organonitrogen compound	0.0187	0.0031	0.0908	0.0301554	4	14
smooth muscle contraction	0.0137214	0.00295	0.1287	0.0336977	4	14
growth factor binding	0.04395	0.00295	0.2692	0.0779884	5	14
cytokine receptor activity	0.0865643	0.00275	1.1112	0.295591	4	14
negative regulation of interleukin-6 production	0.0273214	0.00265	0.1728	0.0527154	5	14
cellular response to BMP stimulus	0.02645	0.00255	0.2263	0.0659022	6	14
lipase activity	0.0103357	0.00245	0.0624	0.0203698	4	14
regulation of Rac GTPase activity	0.0127571	0.0023	0.1063	0.0285708	5	14
regulation of vasoconstriction	0.0413	0.0023	0.3884	0.106364	6	14
3'-phosphoadenosine 5'-phosphosulfate metabolic process	0.0249429	0.00205	0.193	0.0556072	6	14
homeostasis of number of cells within a tissue	0.0384	0.00205	0.4652	0.123191	5	14
release of sequestered calcium ion into cytosol	0.0157929	0.002	0.1254	0.0338581	7	14
poly(A) binding	0.03625	0.00195	0.2434	0.0683057	6	14
positive regulation of cell-cell adhesion mediated by integrin	0.0403143	0.00175	0.1959	0.068538	7	14
RNA polymerase II transcription cofactor activity	0.02515	0.0017	0.1741	0.0515253	5	14
branched-chain amino acid catabolic process	0.0176071	0.00165	0.1039	0.0348191	6	14
muscle cell cellular homeostasis	0.06845	0.0016	0.901	0.239738	6	14
positive regulation of nitric oxide biosynthetic process	0.0545071	0.0016	0.4813	0.139902	5	14
sister chromatid cohesion	0.0214071	0.0016	0.1274	0.0380282	5	14
gastrulation with mouth forming second	0.0643286	0.00155	0.8032	0.213704	6	14
secretory granule membrane	0.0215143	0.00155	0.1507	0.043102	7	14
response to metal ion	0.00845714	0.0015	0.036	0.0130877	6	14
negative regulation of adenylate cyclase activity	0.0151143	0.00145	0.1373	0.036593	7	14
retinal ganglion cell axon guidance	0.00679286	0.00145	0.0458	0.0133404	6	14
acrosome reaction	0.01445	0.00135	0.0942	0.0279692	5	14
nuclear chromosome	0.0034	0.0013	0.0182	0.00517211	6	14
DNA-directed DNA polymerase activity	0.0140643	0.00115	0.0902	0.0285367	6	14
positive regulation of Wnt signaling pathway	0.00624286	0.00115	0.0385	0.0110259	6	14
cellular response to interleukin-4	0.0137857	0.0011	0.1243	0.0340452	7	14
negative regulation of blood pressure	0.0117214	0.0011	0.0775	0.0223151	7	14
NLS-bearing protein import into nucleus	0.0132071	0.0011	0.0951	0.0260706	6	14
negative regulation of protein catabolic process	0.0500286	0.00105	0.4813	0.129921	5	14
preassembly of GPI anchor in ER membrane	0.0205357	0.001	0.2396	0.063436	7	14
sterol metabolic process	0.00336429	0.0009	0.0179	0.00548531	7	14
negative regulation of endothelial cell proliferation	0.0113571	0.00085	0.1066	0.0285075	7	14
eating behavior	0.00365	0.00075	0.0179	0.00566457	7	14
positive regulation of Ras protein signal transduction	0.00862857	0.00075	0.0477	0.0149869	7	14
fatty acid biosynthetic process	0.0482786	0.0007	0.4399	0.122685	7	14
Golgi stack	0.0113429	0.00055	0.093	0.0271747	7	14
response to axon injury	0.00749286	0.00055	0.0462	0.0138936	7	14
phosphatidylinositol phospholipase C activity	0.0189286	0.0005	0.1468	0.0457846	7	14
intrinsic apoptotic signaling pathway in response to endoplasmic reticulum stress	0.0566571	0.00045	0.4813	0.13806	7	14
positive regulation of release of sequestered calcium ion into cytosol	0.00967857	0.00045	0.064	0.0202155	7	14
adult behavior	0.0208071	0.0004	0.2195	0.0587375	7	14
mycelium development	0.00872143	0.00035	0.0713	0.0194088	7	14
striated muscle contraction	0.0274071	0.0003	0.1785	0.0549447	7	14
anatomical structure formation involved in morphogenesis	0.0150286	0	0.1421	0.0394142	9	14
behavior	0.0006	0	0.0031	0.00119808	11	14
bHLH transcription factor binding	0.01465	0	0.1022	0.028178	8	14
bone morphogenesis	0.0121643	0	0.0874	0.0253576	9	14
chemokine receptor activity	0.0113857	0	0.1373	0.0363772	9	14
early endosome membrane	0.00792143	0	0.0739	0.0195653	8	14
endosome to lysosome transport	0.0104786	0	0.0757	0.0206216	8	14
extrinsic apoptotic signaling pathway in absence of ligand	0.0143071	0	0.0941	0.0305585	8	14
GPI anchor biosynthetic process	0.0253857	0	0.3115	0.0826539	9	14
hair follicle morphogenesis	0.0039	0	0.0339	0.00909158	9	14
hyaluronan metabolic process	0.0137214	0	0.1369	0.0360749	8	14
imaginal disc-derived wing morphogenesis	0.00217143	0	0.017	0.00469163	10	14
immunological synapse	0.00155	0	0.0091	0.00266191	9	14
integral component of mitochondrial outer membrane	0.0126071	0	0.1004	0.0284546	9	14
mediator complex	0.0133357	0	0.1741	0.0463041	9	14
middle ear morphogenesis	0.00947857	0	0.0982	0.0260954	9	14
mitochondrial envelope	0.0202071	0	0.1962	0.0545216	8	14
natural killer cell activation	0.00747143	0	0.0559	0.0153132	8	14
positive regulation of autophagy	0.00149286	0	0.0143	0.00385296	10	14
positive regulation of T cell activation	0.0553143	0	0.5282	0.142345	9	14
protein import into nucleus, translocation	0.0102786	0	0.0699	0.0215373	8	14
protein kinase inhibitor activity	0.0197357	0	0.112	0.0337814	8	14
protein phosphatase inhibitor activity	0.0154	0	0.186	0.0492554	8	14
regulation of interferon-gamma-mediated signaling pathway	0.00663571	0	0.0311	0.0100851	8	14
response to radiation	0.0143357	0	0.1825	0.0484737	9	14
signal transduction involved in regulation of gene expression	0.00652143	0	0.0454	0.0139061	9	14
transcription factor TFTC complex	0.00494286	0	0.0448	0.0119521	9	14
zinc ion transmembrane transport	0.009	0	0.1167	0.0310495	11	14
regulation of dendrite morphogenesis	0.0144643	0	0.1013	0.0352157	9	14
synaptic vesicle endocytosis	0.0462	0.0312	0.2401	0.0694989	3	13
voltage-gated calcium channel complex	0.0379923	0.0237	0.1327	0.0423245	4	13
slit diaphragm	0.0471923	0.0202	0.1959	0.0692955	6	13
glomerular visceral epithelial cell development	0.0444154	0.0165	0.1959	0.0697823	6	13
nuclear heterochromatin	0.0533538	0.0114	0.3109	0.0915952	1	13
cardiac muscle cell action potential involved in contraction	0.0881769	0.0099	0.5897	0.182451	5	13
regulation of neurogenesis	0.0341	0.0098	0.2044	0.0595545	6	13
axonal growth cone	0.0465385	0.008	0.2195	0.075119	3	13
endocytic vesicle lumen	0.0117692	0.0077	0.0468	0.015687	5	13
positive regulation of cytokine secretion	0.0717	0.0075	0.4813	0.145974	5	13
COPII vesicle coat	0.0472	0.0071	0.3601	0.0994841	2	13
negative chemotaxis	0.0142538	0.0068	0.1133	0.0303868	3	13
activation of NF-kappaB-inducing kinase activity	0.0267462	0.0065	0.2439	0.0660375	4	13
ligand-gated ion channel activity	0.0155308	0.0065	0.1013	0.027797	4	13
organic cation transport	0.0363846	0.0065	0.3013	0.0840954	3	13
midgut development	0.0157308	0.0061	0.0796	0.0272409	3	13
negative regulation of cell cycle arrest	0.0316769	0.0059	0.1504	0.0555984	4	13
fibrinolysis	0.015	0.0058	0.0634	0.0225824	5	13
spindle assembly involved in mitosis	0.00763846	0.0055	0.0355	0.0105396	5	13
maturation of SSU-rRNA from tricistronic rRNA transcript (SSU-rRNA, 5.8S rRNA, LSU-rRNA)	0.0200385	0.0054	0.0735	0.0266376	4	13
diaphragm development	0.0144308	0.0051	0.0796	0.0262082	4	13
S-adenosylmethionine-dependent methyltransferase activity	0.0152615	0.005	0.0478	0.0191156	6	13
bile acid and bile salt transport	0.0206077	0.0048	0.0959	0.030973	5	13
chromatin assembly or disassembly	0.00891538	0.0048	0.0391	0.011145	3	13
junctional sarcoplasmic reticulum membrane	0.0179308	0.0046	0.1785	0.0485835	3	13
positive regulation of organ growth	0.00798462	0.004	0.0417	0.0113704	4	13
stereocilium	0.0182615	0.0039	0.0816	0.0243119	3	13
negative regulation of androgen receptor signaling pathway	0.00974615	0.0038	0.0436	0.0147259	4	13
regulation of exocytosis	0.00734615	0.0038	0.0323	0.011536	6	13
small nucleolar ribonucleoprotein complex	0.0471615	0.0038	0.4813	0.132316	5	13
ER to Golgi transport vesicle membrane	0.0130077	0.0037	0.1	0.0271281	5	13
positive regulation of establishment of protein localization to plasma membrane	0.0365231	0.0037	0.2195	0.077988	4	13
negative regulation of Ras protein signal transduction	0.0156462	0.0036	0.0858	0.0278697	5	13
protein trimerization	0.0440615	0.0035	0.4936	0.135371	4	13
nucleosome disassembly	0.0243462	0.0034	0.1845	0.0529272	6	13
carbon catabolite repression of transcription	0.0421462	0.0032	0.3571	0.100742	6	13
regulation of microtubule motor activity	0.0421462	0.0032	0.3571	0.100742	6	13
sexual sporulation resulting in formation of a cellular spore	0.0421462	0.0032	0.3571	0.100742	6	13
cellular response to glucose starvation	0.00940769	0.003	0.0437	0.0142237	6	13
negative regulation of receptor activity	0.0525231	0.003	0.4687	0.131998	5	13
negative regulation of neurogenesis	0.0119538	0.0029	0.0651	0.0208126	3	13
platelet formation	0.0523462	0.0029	0.3303	0.119404	6	13
cell redox homeostasis	0.0344154	0.0028	0.2533	0.0746431	6	13
cytoskeletal adaptor activity	0.0222538	0.0027	0.1372	0.0417872	5	13
RNA methylation	0.00936154	0.0026	0.0391	0.0135212	6	13
sperm-egg recognition	0.0116538	0.0026	0.0781	0.0235956	5	13
epithelial cell development	0.00481539	0.0025	0.0175	0.00630223	5	13
Hsp90 protein binding	0.00440769	0.0025	0.0287	0.00784989	5	13
cellular response to dexamethasone stimulus	0.00899231	0.0025	0.0796	0.0215274	5	13
Golgi vesicle transport	0.0124385	0.0024	0.0517	0.0189585	4	13
regulation of protein binding	0.0434462	0.0024	0.4813	0.132354	5	13
fatty acid binding	0.0653615	0.0023	0.712	0.194995	6	13
neuropeptide receptor activity	0.0159538	0.0023	0.1277	0.0380707	6	13
positive regulation of cardiac muscle cell proliferation	0.0248	0.0023	0.1419	0.0485535	4	13
retina morphogenesis in camera-type eye	0.0100385	0.0023	0.0835	0.0229529	5	13
translation initiation factor activity	0.00716923	0.0023	0.0375	0.0111545	6	13
activating transcription factor binding	0.0371692	0.0022	0.3109	0.0859017	4	13
axonemal dynein complex	0.0127923	0.0021	0.0397	0.0147945	5	13
hexose transmembrane transport	0.00833846	0.0021	0.0794	0.0215025	5	13
positive regulation of interferon-alpha production	0.0131923	0.002	0.0885	0.0256143	6	13
protein disulfide isomerase activity	0.00336154	0.002	0.0203	0.00543316	4	13
endothelial cell migration	0.0103077	0.0018	0.0557	0.0165845	6	13
cellular amino acid biosynthetic process	0.0115846	0.0017	0.1207	0.0330241	6	13
microtubule bundle formation	0.0132769	0.0014	0.0995	0.0279762	4	13
phosphatidylinositol metabolic process	0.00806923	0.0013	0.0688	0.0188655	4	13
RNA polymerase II distal enhancer sequence-specific DNA binding	0.0329385	0.0013	0.3303	0.0908599	6	13
histone acetyltransferase complex	0.0389538	0.0012	0.3571	0.0973437	5	13
regulation of angiogenesis	0.0226923	0.0012	0.2533	0.0695028	5	13
cell projection organization	0.0118077	0.0011	0.0919	0.0250044	5	13
phosphatidylinositol 3-kinase binding	0.0103769	0.001	0.1071	0.0292665	5	13
positive regulation of interleukin-8 production	0.0116538	0.001	0.0885	0.024549	6	13
response to cocaine	0.0172154	0.001	0.1381	0.0411907	6	13
spectrin binding	0.00524615	0.001	0.0205	0.00670194	5	13
axonal fasciculation	0.00498462	0.001	0.0247	0.00736623	5	13
digestive tract morphogenesis	0.00391539	0.0009	0.031	0.00856921	6	13
hindlimb morphogenesis	0.0227154	0.0009	0.2266	0.0621044	6	13
smooth muscle tissue development	0.0113769	0.0009	0.0791	0.0245844	5	13
JAK-STAT cascade involved in growth hormone signaling pathway	0.0164231	0.0008	0.1543	0.0424052	6	13
methionine biosynthetic process	0.00773846	0.0008	0.0447	0.0142141	6	13
embryonic viscerocranium morphogenesis	0.0102538	0.0007	0.0807	0.0243995	6	13
patterning of blood vessels	0.0446538	0.0007	0.4456	0.124082	6	13
positive regulation of filopodium assembly	0.0357462	0.0007	0.2284	0.079927	5	13
structural constituent of eye lens	0.00600769	0.0006	0.0434	0.0122149	6	13
actin filament polymerization	0.00432308	0	0.036	0.00984371	7	13
action potential	0.0111923	0	0.0817	0.0235608	7	13
autophagic vacuole assembly	0.00406923	0	0.0413	0.0113315	8	13
behavioral fear response	0.0150615	0	0.114	0.0318898	7	13
calcium-independent cell-cell adhesion	0.0247308	0	0.1717	0.0512932	7	13
cell communication	0.0136923	0	0.1048	0.0320762	7	13
chromatin DNA binding	0.0147615	0	0.1687	0.046616	10	13
cysteine-type endopeptidase activator activity involved in apoptotic process	0.0153923	0	0.1236	0.0358318	8	13
epidermal growth factor receptor binding	0.00456154	0	0.025	0.00829272	8	13
glial cell differentiation	0.0145462	0	0.1171	0.0336531	7	13
heterotrimeric G-protein complex	0.00136154	0	0.0177	0.0049091	12	13
male meiosis	0.0292615	0	0.1762	0.0607055	7	13
mitochondrial large ribosomal subunit	0.0625154	0	0.6601	0.182617	7	13
N-terminal protein myristoylation	0.0228385	0	0.1288	0.046408	7	13
negative regulation of blood coagulation	0.0278	0	0.2361	0.0683281	7	13
negative regulation of release of cytochrome c from mitochondria	0.00566154	0	0.0583	0.0161222	10	13
oxygen binding	0.0107692	0	0.1093	0.029925	7	13
peptidase inhibitor activity	0.0117077	0	0.095	0.0273393	8	13
peroxidase activity	0.0126	0	0.1042	0.0298476	7	13
photoreceptor inner segment	0.00173077	0	0.0181	0.00506646	11	13
positive regulation of cell-cell adhesion	0.0544231	0	0.5282	0.145123	8	13
positive regulation of epithelial to mesenchymal transition	0.0142385	0	0.1105	0.0313612	7	13
positive regulation of macrophage activation	0.00589231	0	0.0467	0.0127668	7	13
positive regulation of protein secretion	0.00569231	0	0.0326	0.00941873	7	13
positive regulation of tyrosine phosphorylation of Stat5 protein	0.0114231	0	0.1107	0.0306692	10	13
positive regulation vascular endothelial growth factor production	0.0242846	0	0.2415	0.0663248	7	13
programmed cell death	0.0146462	0	0.1015	0.0289194	7	13
response to chitin	0.00988461	0	0.0744	0.0207176	7	13
RNA polymerase II transcription factor binding transcription factor activity	0.00246154	0	0.0156	0.00525873	9	13
establishment or maintenance of epithelial cell apical/basal polarity	0.0158846	0	0.1116	0.033118	7	13
R-SMAD binding	0.0303231	0	0.1916	0.058336	7	13
neuroblast proliferation	0.126967	0.02655	0.8032	0.232864	3	12
regulation of tight junction assembly	0.101308	0.01925	0.5897	0.186934	4	12
cellular response to glucose stimulus	0.035225	0.01635	0.1171	0.0386279	1	12
leukotriene metabolic process	0.0214167	0.01625	0.1005	0.0276996	2	12
transposition, RNA-mediated	0.0470167	0.0125	0.1734	0.0568091	2	12
dendritic cell chemotaxis	0.0362167	0.012	0.175	0.057859	3	12
negative regulation of axon extension	0.0365917	0.00835	0.2143	0.0613641	4	12
cAMP binding	0.0137917	0.0075	0.0691	0.0199859	4	12
clathrin-coated endocytic vesicle membrane	0.0243167	0.00745	0.0957	0.0349617	2	12
Ran GTPase binding	0.018275	0.00635	0.1084	0.0302318	3	12
histone acetyltransferase binding	0.0283417	0.0059	0.1224	0.0445177	5	12
cell fate determination	0.0444417	0.00575	0.2044	0.0729544	5	12
muscle myosin complex	0.0391583	0.0056	0.2135	0.0716165	5	12
polyubiquitin binding	0.0271583	0.0056	0.1087	0.0364449	4	12
renal system development	0.0412667	0.00505	0.2637	0.0786675	3	12
hemidesmosome assembly	0.0297167	0.0046	0.2904	0.0824032	2	12
dystrophin-associated glycoprotein complex	0.005125	0.0043	0.0163	0.00530456	4	12
nuclear-transcribed mRNA catabolic process	0.01345	0.00405	0.0579	0.0182242	3	12
hypothalamus development	0.0213667	0.0038	0.1224	0.0412429	6	12
positive regulation of JAK-STAT cascade	0.0242417	0.0037	0.1107	0.0382951	4	12
alpha-linolenic acid metabolic process	0.0159167	0.0036	0.0782	0.0242083	2	12
glutamate receptor signaling pathway	0.0200833	0.0036	0.1319	0.0385891	4	12
unsaturated fatty acid metabolic process	0.0159167	0.0036	0.0782	0.0242083	2	12
negative regulation of interferon-gamma production	0.0401333	0.0036	0.2113	0.0662709	5	12
protein homotrimerization	0.0341583	0.00355	0.1538	0.0554276	4	12
cell recognition	0.012525	0.0035	0.0444	0.0160375	4	12
auditory receptor cell development	0.0191667	0.00345	0.1161	0.0338458	4	12
establishment of cell polarity	0.0129	0.0032	0.052	0.0171962	1	12
muscle fiber development	0.0110333	0.00315	0.0919	0.0259807	5	12
extracellular negative regulation of signal transduction	0.0440833	0.0029	0.4687	0.134154	5	12
spindle organization	0.0122833	0.0029	0.0469	0.016517	4	12
neuron cell-cell adhesion	0.0294917	0.00275	0.2195	0.062821	2	12
secretory granule lumen	0.048625	0.00275	0.4813	0.137536	4	12
cochlea morphogenesis	0.0219917	0.00265	0.1421	0.0418929	6	12
positive regulation of erythrocyte differentiation	0.0526833	0.0026	0.3303	0.0972374	5	12
cilium movement	0.00655833	0.0025	0.0259	0.00876392	4	12
carboxypeptidase activity	0.01675	0.00245	0.0823	0.0291882	4	12
chromosome, telomeric region	0.010925	0.00235	0.1012	0.0285653	4	12
protein targeting to vacuole	0.0126917	0.0023	0.0551	0.0201101	5	12
regulation of gene expression by genetic imprinting	0.0259583	0.0022	0.1825	0.0528884	6	12
phospholipase activity	0.0219083	0.00215	0.184	0.0531532	4	12
negative regulation of axon extension involved in axon guidance	0.00509167	0.00215	0.0209	0.00664618	4	12
lipopolysaccharide binding	0.026625	0.00205	0.2909	0.0832928	5	12
telomere maintenance via telomerase	0.0103667	0.00205	0.1012	0.0287027	5	12
protein kinase A binding	0.0163917	0.002	0.0867	0.0287905	3	12
ion channel activity	0.0611583	0.00195	0.3884	0.117585	6	12
apoptotic mitochondrial changes	0.00379167	0.0018	0.0138	0.00465549	6	12
ATP metabolic process	0.0214167	0.00175	0.1314	0.0400347	5	12
DNA-templated transcription, initiation	0.009575	0.00175	0.0448	0.0157459	5	12
DNA-dependent ATPase activity	0.0103083	0.0017	0.049	0.0173529	3	12
intracellular transport	0.00314167	0.00155	0.0167	0.00484383	5	12
positive regulation of protein ubiquitination involved in ubiquitin-dependent protein catabolic process	0.007975	0.00155	0.0639	0.0179734	5	12
endocytic recycling	0.00340833	0.0014	0.0128	0.0045578	5	12
positive regulation of smoothened signaling pathway	0.0139083	0.0014	0.1419	0.0403979	5	12
neural crest cell migration	0.012275	0.0013	0.1133	0.0322714	5	12
positive regulation of interleukin-10 production	0.0261917	0.0013	0.2737	0.0781207	6	12
establishment of mitotic spindle orientation	0.0172	0.0013	0.1132	0.0336344	6	12
positive regulation of DNA repair	0.00983333	0.0012	0.0391	0.0150755	5	12
centrosome localization	0.0157417	0.0012	0.0717	0.0263947	5	12
regulation of ryanodine-sensitive calcium-release channel activity	0.00719167	0.0012	0.0541	0.0151989	6	12
DNA helicase activity	0.00350833	0.00115	0.0132	0.00471216	3	12
intracellular steroid hormone receptor signaling pathway	0.0672833	0.00115	0.6765	0.193104	5	12
nuclear chromosome, telomeric region	0.00291667	0.0011	0.0128	0.00391984	6	12
endonuclease activity	0.00981667	0.0011	0.0675	0.0211434	5	12
neuronal action potential	0.0139833	0.0011	0.1436	0.0409053	5	12
phosphatidylinositol 3-kinase signaling	0.0114	0.00105	0.0697	0.0242124	3	12
ribonucleoprotein complex binding	0.0147167	0.001	0.1262	0.0357132	6	12
positive regulation of neurogenesis	0.209175	0.0008	2.4021	0.690995	5	12
gap junction	0.00309167	0.00075	0.0225	0.00631916	6	12
synaptic transmission, cholinergic	0.0425833	0.00075	0.3297	0.0956371	6	12
endosome organization	0.00749167	0.0007	0.0266	0.0105896	6	12
phosphatidylinositol phosphorylation	0.0302417	0.0006	0.1509	0.0497286	6	12
cochlea development	0.013	0.00055	0.1171	0.0338584	6	12
purine-containing compound salvage	0.0037	0.00055	0.0278	0.00783024	6	12
pyrimidine nucleoside catabolic process	0.114533	0.0005	1.0756	0.31394	6	12
cardiac myofibril assembly	0.0232	0.00045	0.2135	0.0622003	6	12
cellular response to cytokine stimulus	0.0151083	0.00045	0.1504	0.0428509	6	12
male genitalia development	0.00721667	0.00045	0.064	0.0180938	6	12
positive regulation of protein serine/threonine kinase activity	0.0352083	0.00045	0.1825	0.0665891	6	12
RNA polymerase II transcription corepressor activity	0.00850833	0.00045	0.0557	0.0171266	6	12
ubiquitin thiolesterase activity	0.00530833	0.00045	0.0286	0.00953543	6	12
apicolateral plasma membrane	0.0142	0.0004	0.1116	0.0323408	6	12
labyrinthine layer blood vessel development	0.00156667	0.00025	0.0053	0.00204776	6	12
activin receptor signaling pathway	0.00931667	0	0.1046	0.0300319	8	12
alpha-amino-3-hydroxy-5-methyl-4-isoxazolepropionic acid selective glutamate receptor complex	0.0127667	0	0.0693	0.0263987	7	12
artery morphogenesis	0.002125	0	0.0143	0.0045828	9	12
cell migration involved in sprouting angiogenesis	0.0146833	0	0.0741	0.0244168	8	12
COPI coating of Golgi vesicle	0.0124333	0	0.0838	0.0282612	9	12
death receptor binding	0.01295	0	0.1417	0.0406453	7	12
epithelial tube branching involved in lung morphogenesis	0.043525	0	0.3892	0.113163	7	12
excitatory synapse	0.00153333	0	0.0058	0.00222887	7	12
heterochromatin	0.0138917	0	0.0844	0.0254658	7	12
histone mRNA metabolic process	0.003525	0	0.0141	0.00580018	8	12
Ino80 complex	0.000333333	0	0.004	0.0011547	11	12
keratan sulfate catabolic process	0.0268083	0	0.26	0.0752454	8	12
keratinocyte proliferation	0.0154917	0	0.1458	0.0417045	7	12
maternal process involved in female pregnancy	0.0255	0	0.1916	0.0564387	7	12
morphogenesis of an epithelium	0.018925	0	0.1421	0.0414565	8	12
mRNA modification	0.0193417	0	0.2179	0.0625593	7	12
multivesicular body	0.0109583	0	0.0684	0.0226317	7	12
myoblast differentiation	0.00641667	0	0.0298	0.0102397	7	12
NAD metabolic process	0.000708333	0	0.0036	0.0013866	9	12
negative regulation of anoikis	0.00708333	0	0.0306	0.0113546	7	12
negative regulation of endothelial cell migration	0.00681667	0	0.0741	0.0212208	7	12
negative regulation of multicellular organism growth	0.00666667	0	0.051	0.0150582	8	12
negative regulation of peptidyl-tyrosine phosphorylation	0.00161667	0	0.0083	0.00253873	7	12
phosphatidylinositol-3-phosphate binding	0.00945833	0	0.099	0.0282794	7	12
positive regulation of blood pressure	0.0107583	0	0.078	0.023842	7	12
positive regulation of collagen biosynthetic process	0.046475	0	0.4063	0.119966	7	12
positive regulation of cyclin-dependent protein kinase activity	0.0294083	0	0.2877	0.0824414	7	12
positive regulation of phosphatidylinositol 3-kinase activity	0.043275	0	0.4813	0.138117	7	12
positive regulation of vasodilation	0.0440667	0	0.4813	0.138011	8	12
positive regulation of viral genome replication	0.0213417	0	0.2179	0.0622323	7	12
regulation of long-term neuronal synaptic plasticity	0.004	0	0.0363	0.0103384	8	12
regulation of neurotransmitter secretion	0.00711667	0	0.0409	0.015389	7	12
regulation of protein ubiquitination	0.0304417	0	0.2205	0.0720381	8	12
response to inorganic substance	0.0168667	0	0.1086	0.0335045	7	12
response to lead ion	0.00279167	0	0.0287	0.00821146	9	12
small GTPase regulator activity	0.00969167	0	0.1084	0.0311027	7	12
thalamus development	0.006025	0	0.0432	0.012525	7	12
zinc ion transmembrane transporter activity	0.0127083	0	0.1167	0.0341485	9	12
cytoskeletal anchoring at plasma membrane	0.00860833	0	0.05	0.0167034	9	12
oxidative phosphorylation	0.00690833	0	0.033	0.0121646	8	12
protein localization to cell surface	0.00665833	0	0.0587	0.0171233	8	12
regulation of transforming growth factor beta receptor signaling pathway	0.0117833	0	0.1122	0.0318879	7	12
ventricular septum morphogenesis	0.00620833	0	0.0306	0.0115107	7	12
cleavage furrow	0.0558364	0.0319	0.1916	0.0648471	1	11
fatty acid catabolic process	0.0315636	0.0272	0.0969	0.0357831	5	11
intermediate filament binding	0.105718	0.0213	0.5897	0.194567	2	11
epithelial tube formation	0.0509909	0.0202	0.1959	0.0743016	5	11
regulation of microvillus assembly	0.0509909	0.0202	0.1959	0.0743016	5	11
phagocytosis, engulfment	0.0432545	0.0161	0.2737	0.0794126	2	11
regulation of protein phosphorylation	0.0288727	0.0155	0.1639	0.0477646	3	11
formation of translation preinitiation complex	0.0401182	0.0129	0.2683	0.0770357	1	11
positive regulation of T cell chemotaxis	0.0604727	0.0104	0.2768	0.0912894	4	11
negative regulation of myeloid cell differentiation	0.0332	0.01	0.2044	0.0607855	3	11
fatty acid oxidation	0.0230818	0.0094	0.1157	0.0352626	4	11
negative regulation of intrinsic apoptotic signaling pathway in response to DNA damage by p53 class mediator	0.0238636	0.0089	0.1601	0.0469595	4	11
Ras guanyl-nucleotide exchange factor activity	0.0145636	0.0085	0.0477	0.0167678	3	11
ribosome assembly	0.0141455	0.0078	0.0549	0.0175026	4	11
retinal metabolic process	0.135655	0.0075	1.1973	0.355129	4	11
anchored component of external side of plasma membrane	0.0350273	0.0068	0.2053	0.0658589	4	11
regulation of canonical Wnt signaling pathway	0.0423273	0.0068	0.2131	0.0701761	3	11
translation regulator activity	0.0102091	0.0068	0.0315	0.00985215	1	11
auditory receptor cell differentiation	0.0254364	0.0063	0.2044	0.0598919	4	11
toxic substance binding	0.0125182	0.0061	0.0796	0.022796	3	11
lysophospholipase activity	0.0224636	0.0059	0.1729	0.0506143	4	11
antigen processing and presentation	0.0355364	0.0055	0.2499	0.0735794	1	11
interferon-gamma secretion	0.0265273	0.0054	0.2113	0.0621768	3	11
very long-chain fatty acid metabolic process	0.0270545	0.0048	0.1005	0.0338562	3	11
adipose tissue development	0.0311818	0.0047	0.1314	0.0431301	3	11
mismatch repair	0.0105182	0.0047	0.044	0.0151686	3	11
DNA-directed RNA polymerase activity	0.0216182	0.0046	0.1284	0.0394293	4	11
mitotic recombination	0.0271455	0.0041	0.117	0.0437672	3	11
node of Ranvier	0.0314909	0.0041	0.2478	0.0733748	2	11
cardiac left ventricle morphogenesis	0.0188545	0.0041	0.1419	0.0417832	4	11
skeletal muscle fiber development	0.0316364	0.004	0.264	0.0783633	4	11
regulation of neuron apoptotic process	0.00495455	0.0039	0.0209	0.0065744	4	11
axon initial segment	0.0270909	0.0038	0.2478	0.073606	3	11
endonucleolytic cleavage in ITS1 to separate SSU-rRNA from 5.8S rRNA and LSU-rRNA from tricistronic rRNA transcript (SSU-rRNA, 5.8S rRNA, LSU-rRNA)	0.0234818	0.0038	0.1269	0.0398054	4	11
glutathione metabolic process	0.00513636	0.0038	0.0187	0.00641643	5	11
translation repressor activity, nucleic acid binding	0.0102818	0.0038	0.0682	0.0199538	4	11
chaperone-mediated protein complex assembly	0.00634545	0.0035	0.0322	0.00937042	3	11
erythrocyte development	0.0129545	0.0035	0.0657	0.0222521	3	11
gonad development	0.00269091	0.0035	0.0063	0.00252089	4	11
myoblast fusion	0.0577636	0.0034	0.4813	0.14253	3	11
low-density lipoprotein particle binding	0.0174	0.0033	0.1157	0.0337324	3	11
RNA helicase activity	0.0262	0.0033	0.1358	0.0418226	2	11
positive regulation of execution phase of apoptosis	0.00953636	0.0032	0.058	0.0170939	4	11
regulation of protein heterodimerization activity	0.0177364	0.0032	0.1538	0.0453225	2	11
very-low-density lipoprotein particle	0.00731818	0.0027	0.0283	0.00983014	5	11
protein maturation	0.00405454	0.0026	0.0173	0.00562785	5	11
RNA splicing, via endonucleolytic cleavage and ligation	0.0110273	0.0026	0.0662	0.0206133	5	11
positive regulation of cell-matrix adhesion	0.0166455	0.0026	0.1157	0.034554	4	11
peptide hormone processing	0.0157273	0.0025	0.0831	0.0295975	4	11
epithelial cilium movement	0.0077	0.0024	0.0451	0.0132578	3	11
fatty acid beta-oxidation using acyl-CoA oxidase	0.0158091	0.0024	0.0588	0.0216351	2	11
positive regulation of blood vessel endothelial cell migration	0.0121273	0.0024	0.1088	0.032172	4	11
steroid biosynthetic process	0.0386455	0.0024	0.2909	0.0882242	5	11
response to fatty acid	0.0102545	0.0024	0.0796	0.0233456	5	11
regulation of calcium ion transport	0.0130545	0.0023	0.1026	0.0306686	4	11
apolipoprotein binding	0.0511091	0.0022	0.2909	0.0962937	3	11
prepulse inhibition	0.0808273	0.0022	0.8687	0.261317	5	11
Golgi localization	0.0185	0.0021	0.1438	0.0433992	4	11
positive regulation of synapse assembly	0.0639909	0.0021	0.3884	0.126835	5	11
positive regulation of vasoconstriction	0.0119091	0.0021	0.078	0.0246044	3	11
convergent extension involved in gastrulation	0.0221091	0.002	0.1132	0.0385446	5	11
melanosome transport	0.00601818	0.002	0.0293	0.00870308	3	11
hydrogen peroxide catabolic process	0.00810909	0.0019	0.0425	0.0140576	4	11
paraxial mesoderm development	0.00626364	0.0019	0.0355	0.0105651	4	11
monooxygenase activity	0.00412727	0.0019	0.0199	0.00615062	4	11
glucose transmembrane transporter activity	0.0094	0.0018	0.0794	0.0233824	5	11
neutral amino acid transport	0.0366545	0.0018	0.1506	0.0553975	5	11
alpha-actinin binding	0.0249091	0.0017	0.146	0.0461056	5	11
definitive hemopoiesis	0.0425636	0.0017	0.3303	0.0980364	5	11
entry into host cell	0.0254455	0.0017	0.1307	0.0470439	3	11
kinesin complex	0.0094	0.0017	0.043	0.0136007	4	11
positive regulation of extrinsic apoptotic signaling pathway via death domain receptors	0.0078	0.0017	0.0363	0.0115098	4	11
regulation of autophagy	0.0435818	0.0017	0.4175	0.124668	4	11
transcription elongation factor complex	0.0164	0.0017	0.1504	0.0446061	3	11
establishment of planar polarity	0.00677273	0.0016	0.0389	0.0118466	5	11
insulin receptor binding	0.0820909	0.0015	0.4813	0.152647	4	11
negative regulation of microtubule depolymerization	0.00626364	0.0015	0.0453	0.0135127	5	11
organ development	0.00462727	0.0015	0.0329	0.00961822	5	11
embryonic morphogenesis	0.00623636	0.0012	0.049	0.0144744	4	11
positive regulation of potassium ion transport	0.00646364	0.0012	0.028	0.00951622	4	11
calcium-mediated signaling using intracellular calcium source	0.0222909	0.0011	0.1748	0.0530214	5	11
detection of calcium ion	0.0228909	0.001	0.1785	0.0535316	5	11
membrane depolarization	0.0275818	0.001	0.2226	0.0662847	5	11
negative regulation of ossification	0.00616364	0.001	0.0306	0.00948454	4	11
positive regulation of interleukin-1 beta secretion	0.0257364	0.001	0.1236	0.04774	5	11
positive regulation of protein homodimerization activity	0.00484546	0.001	0.0239	0.00751723	5	11
protein localization to organelle	0.0195455	0.001	0.1372	0.0410837	5	11
regulation of pH	0.0187545	0.0009	0.199	0.0597873	5	11
peroxisome organization	0.00974546	0.0009	0.0504	0.0175391	4	11
Golgi to plasma membrane protein transport	0.0334364	0.0008	0.3434	0.102857	4	11
postreplication repair	0.00528182	0.0007	0.0263	0.00835857	5	11
Cajal body	0.00421818	0.0004	0.0364	0.0107455	5	11
activation of innate immune response	0.0133	0	0.0885	0.0281001	7	11
amino acid transmembrane transporter activity	0.0329636	0	0.1344	0.0523483	6	11
aminopeptidase activity	0.0187273	0	0.0713	0.0280304	6	11
calcium ion homeostasis	0.129864	0	1.3902	0.418105	7	11
cell development	0.0147364	0	0.1022	0.0311386	7	11
central nervous system neuron development	0.00648182	0	0.0713	0.0214978	10	11
centrosome cycle	0.00898182	0	0.0583	0.0180461	7	11
cofactor binding	0.00771818	0	0.0592	0.0175655	6	11
compound eye development	0.0180182	0	0.1116	0.0347575	6	11
contractile fiber	0.00656364	0	0.0217	0.00929788	6	11
cysteine-type endopeptidase inhibitor activity	0.0171182	0	0.0825	0.0319863	7	11
cytochrome-c oxidase activity	0.0147	0	0.1147	0.0342185	7	11
embryonic placenta development	0.00825455	0	0.0302	0.0118504	6	11
glucose catabolic process	0.00247273	0	0.0133	0.00414876	6	11
glycogen metabolic process	0.00351818	0	0.0292	0.00865931	6	11
histone acetyl-lysine binding	0.0138182	0	0.0436	0.0176578	6	11
histone deacetylase activity	0.00553636	0	0.0391	0.011641	6	11
histone deubiquitination	0.000809091	0	0.0034	0.00141736	8	11
histone H4 acetylation	0.0230909	0	0.1069	0.0419503	6	11
hyaluronan catabolic process	0.0239818	0	0.2214	0.0658954	7	11
lamellipodium assembly	0.0236636	0	0.1299	0.0446113	7	11
long-term synaptic potentiation	0.00201818	0	0.0119	0.00378043	6	11
low-density lipoprotein particle receptor binding	0.00198182	0	0.0086	0.00310574	6	11
monocarboxylic acid transport	0.0108818	0	0.0573	0.0203438	6	11
negative regulation of DNA damage response, signal transduction by p53 class mediator	0.0052	0	0.0391	0.0117185	7	11
negative regulation of epithelial to mesenchymal transition	0.00150909	0	0.0049	0.00199973	6	11
negative regulation of immune response	0.0189455	0	0.0868	0.0338585	6	11
negative regulation of macrophage derived foam cell differentiation	0.00714546	0	0.0315	0.0119598	6	11
negative regulation of MAPK cascade	0.0230364	0	0.2356	0.0705568	6	11
nitric oxide biosynthetic process	0.00111818	0	0.0047	0.00196205	8	11
notochord development	0.0018	0	0.0126	0.00382021	7	11
nucleotide transmembrane transport	0.0276909	0	0.1599	0.0587069	6	11
peroxisome fission	0.00610909	0	0.0424	0.012794	6	11
positive regulation of activated T cell proliferation	0.0179	0	0.1825	0.0546475	7	11
positive regulation of axon extension	0.0367182	0	0.2143	0.0789479	6	11
positive regulation of innate immune response	0.0473727	0	0.4308	0.128515	7	11
positive regulation of insulin-like growth factor receptor signaling pathway	0.0418909	0	0.2692	0.082312	6	11
positive regulation of NF-kappaB import into nucleus	0.00252727	0	0.0162	0.00505116	7	11
positive regulation of nitric-oxide synthase activity	0.0712091	0	0.4813	0.161422	7	11
pronephros development	0.0110545	0	0.1171	0.0351854	8	11
protein phosphatase type 1 regulator activity	0.0125273	0	0.0532	0.0198088	6	11
regulation of exit from mitosis	0.00444546	0	0.0341	0.0103394	7	11
regulation of sensory perception of pain	0.000509091	0	0.0033	0.00115452	9	11
release of cytochrome c from mitochondria	0.00730909	0	0.0698	0.0208358	8	11
response to electrical stimulus	0.0264455	0	0.2533	0.0756823	6	11
response to sucrose	0.00843636	0	0.0782	0.0233935	8	11
retinol metabolic process	0.0177545	0	0.1458	0.0440105	7	11
RNA polymerase II transcription coactivator activity	0.0341091	0	0.3109	0.0928133	6	11
SMAD protein signal transduction	0.00483636	0	0.0454	0.0135292	7	11
striated muscle cell differentiation	0.00454546	0	0.0389	0.0115453	6	11
SUMO ligase activity	0.00818182	0	0.0639	0.0189108	6	11
superoxide metabolic process	0.0114182	0	0.091	0.026754	6	11
transmembrane receptor protein serine/threonine kinase signaling pathway	0.00559091	0	0.0389	0.0122842	6	11
zinc ion transport	0.029	0	0.1167	0.0480779	7	11
antioxidant activity	0.0681	0	0.712	0.213721	6	11
cellular protein complex assembly	0.0189182	0	0.0979	0.0317063	7	11
negative regulation of transcription regulatory region DNA binding	0.0270545	0	0.1601	0.0499465	6	11
phospholipid biosynthetic process	0.0199182	0	0.1264	0.042316	7	11
phosphotyrosine binding	0.0202455	0	0.2168	0.0651962	7	11
positive regulation of branching involved in ureteric bud morphogenesis	0.0126455	0	0.1171	0.0348271	6	11
positive regulation of cytosolic calcium ion concentration involved in phospholipase C-activating G-protein coupled signaling pathway	0.00120909	0	0.0068	0.00231277	8	11
GABA-A receptor activity	0.0142727	0	0.1292	0.0384434	7	11
cell communication by electrical coupling involved in cardiac conduction	0.11806	0.0328	0.5897	0.20082	1	10
calcium ion import	0.03729	0.0288	0.1026	0.037776	2	10
neurofilament cytoskeleton organization	0.07998	0.0255	0.54	0.16382	0	10
bundle of His cell to Purkinje myocyte communication	0.11655	0.02505	0.5897	0.201444	2	10
DNA ligation involved in DNA repair	0.03248	0.01865	0.175	0.0515556	1	10
intermediate filament cytoskeleton organization	0.04391	0.0184	0.2286	0.0691974	0	10
aldo-keto reductase (NADP) activity	0.01931	0.01725	0.0491	0.0184504	2	10
four-way junction DNA binding	0.04685	0.01715	0.1916	0.0731698	3	10
poly(U) RNA binding	0.03147	0.01695	0.1075	0.0405664	3	10
cerebellar Purkinje cell layer development	0.02662	0.0162	0.0982	0.0327783	2	10
protein tyrosine/serine/threonine phosphatase activity	0.02341	0.0161	0.0806	0.0275679	4	10
oligodendrocyte apoptotic process	0.05001	0.0125	0.1734	0.0604685	1	10
reverse transcription involved in RNA-mediated transposition	0.05001	0.0125	0.1734	0.0604685	1	10
Type II site-specific deoxyribonuclease activity	0.05001	0.0125	0.1734	0.0604685	1	10
negative regulation of JUN kinase activity	0.05252	0.01245	0.2356	0.0814615	4	10
melanosome organization	0.02271	0.0118	0.1375	0.0414856	3	10
recycling endosome membrane	0.03036	0.0111	0.0961	0.0372492	2	10
negative regulation of transcription by competitive promoter binding	0.04098	0.01055	0.1791	0.0684709	2	10
positive regulation of cytokinesis	0.03805	0.0104	0.1621	0.0530895	2	10
negative regulation of stress-activated MAPK cascade	0.0346	0.0102	0.2356	0.071485	1	10
glycosphingolipid biosynthetic process	0.02288	0.0095	0.0831	0.0290427	4	10
phosphatidylethanolamine biosynthetic process	0.03692	0.0092	0.1753	0.0555103	2	10
B cell proliferation	0.02507	0.0089	0.1856	0.0566378	2	10
response to UV-B	0.01298	0.0083	0.0729	0.0218154	3	10
response to growth hormone	0.02828	0.00815	0.1157	0.0413661	3	10
regulation of protein secretion	0.06126	0.00795	0.4813	0.149227	3	10
lipid transporter activity	0.03752	0.00785	0.2909	0.0896093	3	10
response to acid	0.01334	0.00785	0.0796	0.0238814	3	10
positive regulation of cell cycle arrest	0.04445	0.00715	0.1639	0.0600921	2	10
oocyte maturation	0.01242	0.0061	0.0407	0.0149524	1	10
pharyngeal system development	0.03245	0.0061	0.2415	0.0743287	3	10
positive regulation of calcium ion transport into cytosol	0.02524	0.006	0.1175	0.0397121	3	10
brown fat cell differentiation	0.01738	0.00595	0.0603	0.0234216	4	10
lymphocyte chemotaxis	0.00713	0.00585	0.0328	0.00991408	4	10
ER to Golgi transport vesicle	0.02619	0.0057	0.1611	0.0498612	4	10
mitochondrial respiratory chain	0.0189	0.00565	0.1147	0.0353522	4	10
response to misfolded protein	0.00811	0.0054	0.0306	0.00935717	2	10
lipid catabolic process	0.07378	0.00535	0.4813	0.154214	4	10
hematopoietic stem cell differentiation	0.08772	0.0052	0.3637	0.144848	4	10
spindle pole centrosome	0.00699	0.0051	0.025	0.00839781	4	10
calcium-release channel activity	0.00981	0.0049	0.0416	0.013338	3	10
MHC class I protein binding	0.02809	0.0049	0.2113	0.0652277	2	10
phospholipid translocation	0.01436	0.00475	0.0467	0.0172519	3	10
regulation of excitatory postsynaptic membrane potential	0.03449	0.0047	0.1319	0.0492768	4	10
double-strand break repair via nonhomologous end joining	0.00883	0.0045	0.0573	0.0173527	4	10
cytoplasmic translation	0.00584	0.0044	0.0191	0.00721298	4	10
linoleic acid metabolic process	0.01567	0.0044	0.0782	0.0245323	1	10
mannose binding	0.01152	0.00425	0.0739	0.0224801	4	10
[truncated: 12,156 more rows]
