# Supplementary material for: Evolutionary Distance of Amino Acid Sequence Orthologs across Macaque Subspecies: Identifying Candidate Genes for SIV Resistance in Chinese Rhesus Macaques
Source: PLoS One. 2015 Apr 17;10(4):e0123624. doi: 10.1371/journal.pone.0123624 (PMC4401517; doi:10.1371/journal.pone.0123624)
Supplement: S4 Table — (XLSX) [file pone.0123624.s004.xlsx]

## Sheet: Sheet1
	mean	se_mean	sd	0.025	0.25	0.5	0.75	0.975	n_eff	Rhat
Psi[1,1]	-3.412	0.004	0.069	-3.548	-3.453	-3.412	-3.372	-3.271	297	1.002
Psi[1,2]	0.17	0.004	0.069	0.038	0.128	0.167	0.207	0.322	367	1
Psi[2,1]	-3.431	0.003	0.077	-3.581	-3.479	-3.431	-3.381	-3.274	696	1
Psi[2,2]	0.156	0.003	0.075	0.005	0.114	0.157	0.196	0.307	567	1
Psi[3,1]	-3.423	0.003	0.074	-3.563	-3.471	-3.424	-3.375	-3.277	544	1.003
Psi[3,2]	0.167	0.003	0.069	0.031	0.126	0.165	0.205	0.314	621	1.001
Psi[4,1]	-3.322	0.003	0.083	-3.491	-3.375	-3.321	-3.271	-3.155	722	1
Psi[4,2]	0.169	0.003	0.066	0.048	0.129	0.165	0.202	0.311	509	1
Psi[5,1]	-3.67	0.004	0.104	-3.846	-3.742	-3.68	-3.61	-3.433	540	1.002
Psi[5,2]	0.149	0.003	0.07	0.003	0.109	0.151	0.189	0.292	489	1
Psi[6,1]	-3.573	0.004	0.089	-3.732	-3.628	-3.576	-3.523	-3.381	505	1
Psi[6,2]	0.153	0.003	0.066	0.017	0.115	0.154	0.191	0.283	537	1
Psi[7,1]	-3.511	0.003	0.074	-3.647	-3.557	-3.513	-3.467	-3.359	554	1.003
Psi[7,2]	0.157	0.003	0.067	0.022	0.118	0.158	0.195	0.29	448	1.001
Psi[8,1]	-3.225	0.003	0.092	-3.421	-3.281	-3.224	-3.167	-3.044	973	1
Psi[8,2]	0.147	0.004	0.077	-0.018	0.104	0.149	0.19	0.304	439	1.002
Psi[9,1]	-3.507	0.003	0.082	-3.665	-3.558	-3.508	-3.458	-3.33	827	1
Psi[9,2]	0.171	0.003	0.074	0.032	0.127	0.168	0.209	0.339	493	1
Psi[10,1]	-3.304	0.004	0.077	-3.455	-3.351	-3.303	-3.253	-3.159	311	1
Psi[10,2]	0.161	0.003	0.073	0.009	0.12	0.16	0.202	0.315	664	1
Psi[11,1]	-3.412	0.003	0.071	-3.55	-3.457	-3.414	-3.369	-3.272	805	1
Psi[11,2]	0.154	0.003	0.069	0.014	0.113	0.154	0.193	0.293	480	1
Psi[12,1]	-3.492	0.003	0.093	-3.671	-3.55	-3.493	-3.436	-3.293	789	1.001
Psi[12,2]	0.152	0.003	0.068	0.01	0.113	0.154	0.191	0.288	479	1
Psi[13,1]	-3.26	0.003	0.085	-3.428	-3.313	-3.261	-3.206	-3.094	937	1.002
Psi[13,2]	0.191	0.005	0.084	0.046	0.139	0.182	0.232	0.391	274	1
Psi[14,1]	-3.521	0.004	0.074	-3.659	-3.568	-3.523	-3.476	-3.369	425	1.004
Psi[14,2]	0.156	0.003	0.067	0.019	0.117	0.156	0.193	0.294	444	1.002
Psi[15,1]	-3.452	0.003	0.085	-3.614	-3.505	-3.454	-3.403	-3.27	660	1
Psi[15,2]	0.181	0.004	0.084	0.033	0.131	0.173	0.22	0.382	438	1
Psi[16,1]	-3.372	0.002	0.066	-3.503	-3.415	-3.372	-3.329	-3.246	1462	1
Psi[16,2]	0.16	0.003	0.071	0.023	0.12	0.16	0.198	0.311	433	1.001
Psi[17,1]	-3.618	0.004	0.12	-3.841	-3.698	-3.621	-3.545	-3.365	861	1
Psi[17,2]	0.178	0.003	0.076	0.04	0.131	0.173	0.218	0.354	533	1.001
Psi[18,1]	-3.568	0.004	0.116	-3.791	-3.646	-3.57	-3.489	-3.347	863	1.002
Psi[18,2]	0.174	0.003	0.084	0.014	0.129	0.17	0.213	0.361	577	1
Psi[19,1]	-3.089	0.006	0.102	-3.366	-3.132	-3.071	-3.023	-2.935	321	1
Psi[19,2]	0.193	0.005	0.084	0.057	0.141	0.183	0.234	0.395	337	1
Psi[20,1]	-3.224	0.004	0.086	-3.397	-3.278	-3.224	-3.168	-3.06	562	1.003
Psi[20,2]	0.191	0.003	0.07	0.066	0.146	0.186	0.231	0.347	411	1
Psi[21,1]	-3.334	0.003	0.085	-3.507	-3.388	-3.333	-3.279	-3.17	851	1.001
Psi[21,2]	0.127	0.005	0.086	-0.078	0.085	0.138	0.183	0.273	258	1.002
Gamma[1,1]	0.082	0.004	0.061	0.005	0.037	0.07	0.112	0.231	251	1.005
Gamma[1,2]	0.27	0.006	0.135	0.043	0.183	0.256	0.342	0.567	572	1.003
Gamma[2,1]	0.069	0.002	0.059	0.003	0.027	0.055	0.096	0.219	1516	1
Gamma[2,2]	0.415	0.01	0.18	0.089	0.302	0.394	0.502	0.842	316	1.001
Gamma[3,1]	0.064	0.001	0.051	0.002	0.026	0.052	0.089	0.192	2562	1
Gamma[3,2]	0.331	0.005	0.157	0.048	0.23	0.319	0.421	0.678	849	1.002
Gamma[4,1]	0.086	0.002	0.072	0.002	0.033	0.071	0.12	0.27	1647	1.002
Gamma[4,2]	0.19	0.005	0.154	0.008	0.073	0.158	0.267	0.559	1095	1
Gamma[5,1]	0.094	0.003	0.086	0.003	0.031	0.07	0.131	0.316	627	1.001
Gamma[5,2]	0.26	0.006	0.172	0.015	0.133	0.242	0.351	0.639	926	1
Gamma[6,1]	0.078	0.002	0.065	0.003	0.03	0.061	0.109	0.244	1118	1
Gamma[6,2]	0.16	0.004	0.128	0.006	0.065	0.132	0.228	0.478	1001	1.001
Gamma[7,1]	0.063	0.002	0.055	0.002	0.023	0.05	0.088	0.206	1029	1.002
Gamma[7,2]	0.272	0.005	0.164	0.021	0.158	0.257	0.358	0.658	1154	1.002
Gamma[8,1]	0.085	0.002	0.074	0.003	0.031	0.068	0.116	0.264	909	1.003
Gamma[8,2]	0.362	0.025	0.253	0.022	0.196	0.318	0.463	1.086	99	1
Gamma[9,1]	0.081	0.002	0.067	0.003	0.032	0.065	0.113	0.252	1397	1
Gamma[9,2]	0.335	0.007	0.218	0.017	0.178	0.312	0.454	0.803	918	1
Gamma[10,1]	0.067	0.003	0.055	0.003	0.026	0.054	0.094	0.198	352	1.003
Gamma[10,2]	0.46	0.008	0.181	0.152	0.343	0.443	0.557	0.876	535	1.003
Gamma[11,1]	0.057	0.001	0.049	0.002	0.023	0.046	0.081	0.177	1691	1.001
Gamma[11,2]	0.229	0.005	0.148	0.016	0.126	0.206	0.306	0.58	774	1
Gamma[12,1]	0.094	0.002	0.08	0.004	0.033	0.074	0.133	0.292	1700	1
Gamma[12,2]	0.187	0.004	0.147	0.005	0.08	0.16	0.258	0.539	1468	1.001
Gamma[13,1]	0.074	0.002	0.066	0.003	0.025	0.059	0.104	0.237	1310	1
Gamma[13,2]	0.403	0.008	0.212	0.045	0.266	0.383	0.508	0.895	792	1.001
Gamma[14,1]	0.076	0.002	0.061	0.003	0.031	0.062	0.107	0.226	1247	1.001
Gamma[14,2]	0.24	0.005	0.139	0.018	0.137	0.229	0.328	0.542	808	1.001
Gamma[15,1]	0.094	0.002	0.076	0.004	0.035	0.077	0.132	0.279	993	1.001
Gamma[15,2]	0.753	0.01	0.264	0.378	0.572	0.708	0.879	1.413	669	1
Gamma[16,1]	0.062	0.002	0.051	0.003	0.024	0.05	0.088	0.189	1075	1.001
Gamma[16,2]	0.244	0.005	0.141	0.02	0.148	0.23	0.323	0.559	669	1.008
Gamma[17,1]	0.128	0.004	0.108	0.005	0.046	0.103	0.182	0.394	680	1.004
Gamma[17,2]	0.348	0.008	0.264	0.018	0.143	0.292	0.496	0.972	1202	1
Gamma[18,1]	0.134	0.003	0.11	0.005	0.05	0.11	0.188	0.41	1645	1
Gamma[18,2]	1.02	0.02	0.422	0.251	0.752	0.993	1.243	1.966	456	1
Gamma[19,1]	0.086	0.004	0.079	0.003	0.031	0.067	0.119	0.284	383	1
Gamma[19,2]	0.408	0.009	0.185	0.12	0.291	0.383	0.493	0.874	385	1
Gamma[20,1]	0.072	0.002	0.06	0.003	0.028	0.058	0.101	0.226	1026	1.001
Gamma[20,2]	0.204	0.009	0.163	0.009	0.08	0.17	0.288	0.616	359	1.006
Gamma[21,1]	0.076	0.002	0.066	0.003	0.027	0.059	0.105	0.243	1170	1.001
Gamma[21,2]	0.32	0.01	0.17	0.027	0.206	0.302	0.42	0.692	314	1.001
Eta[1,1]	0.562	0.012	0.228	0.099	0.397	0.583	0.745	0.939	363	1.004
Eta[1,2]	0.566	0.008	0.218	0.127	0.406	0.586	0.734	0.928	665	1.006
Eta[2,1]	0.563	0.011	0.233	0.112	0.387	0.58	0.76	0.946	477	1.001
Eta[2,2]	0.536	0.012	0.212	0.125	0.379	0.544	0.701	0.904	319	1
Eta[3,1]	0.537	0.008	0.218	0.112	0.375	0.548	0.707	0.906	670	1.001
Eta[3,2]	0.553	0.007	0.212	0.133	0.4	0.565	0.715	0.926	818	1
Eta[4,1]	0.573	0.011	0.231	0.121	0.392	0.588	0.769	0.941	483	1.002
Eta[4,2]	0.487	0.011	0.235	0.093	0.299	0.486	0.668	0.925	440	1
Eta[5,1]	0.576	0.011	0.227	0.127	0.41	0.592	0.76	0.941	449	1.01
Eta[5,2]	0.534	0.01	0.223	0.108	0.367	0.54	0.712	0.917	517	1.002
Eta[6,1]	0.545	0.009	0.224	0.11	0.381	0.556	0.722	0.929	558	1.005
Eta[6,2]	0.508	0.012	0.229	0.106	0.326	0.505	0.69	0.915	352	1.003
Eta[7,1]	0.532	0.012	0.231	0.106	0.355	0.537	0.715	0.925	392	1.013
Eta[7,2]	0.472	0.009	0.223	0.088	0.294	0.461	0.642	0.906	581	1
Eta[8,1]	0.536	0.011	0.224	0.112	0.362	0.539	0.717	0.926	436	1
Eta[8,2]	0.61	0.014	0.228	0.151	0.441	0.637	0.8	0.948	264	1
Eta[9,1]	0.539	0.011	0.229	0.104	0.366	0.548	0.726	0.916	435	1.004
Eta[9,2]	0.459	0.008	0.221	0.077	0.287	0.451	0.625	0.887	827	1
Eta[10,1]	0.529	0.01	0.231	0.106	0.348	0.529	0.716	0.935	508	1.003
Eta[10,2]	0.429	0.005	0.201	0.081	0.274	0.418	0.579	0.82	1418	1.004
Eta[11,1]	0.539	0.009	0.229	0.1	0.358	0.557	0.718	0.923	585	1.001
Eta[11,2]	0.571	0.01	0.226	0.131	0.403	0.595	0.748	0.94	557	1
Eta[12,1]	0.521	0.009	0.225	0.114	0.341	0.524	0.701	0.917	649	1.003
Eta[12,2]	0.529	0.008	0.22	0.109	0.364	0.537	0.699	0.911	762	1.003
Eta[13,1]	0.518	0.01	0.222	0.105	0.349	0.523	0.693	0.911	522	1
Eta[13,2]	0.584	0.008	0.212	0.158	0.428	0.602	0.75	0.935	657	1
Eta[14,1]	0.562	0.009	0.221	0.123	0.394	0.577	0.745	0.92	642	1
Eta[14,2]	0.48	0.008	0.217	0.097	0.308	0.477	0.647	0.884	797	1
Eta[15,1]	0.584	0.01	0.224	0.142	0.417	0.599	0.767	0.943	537	1.006
Eta[15,2]	0.714	0.007	0.172	0.319	0.61	0.751	0.848	0.953	560	1.001
Eta[16,1]	0.547	0.012	0.232	0.111	0.369	0.555	0.738	0.927	348	1
Eta[16,2]	0.631	0.01	0.217	0.154	0.488	0.666	0.805	0.95	445	1.013
Eta[17,1]	0.562	0.01	0.227	0.117	0.384	0.579	0.745	0.94	517	1.006
Eta[17,2]	0.47	0.01	0.23	0.073	0.29	0.459	0.647	0.897	534	1.002
Eta[18,1]	0.531	0.014	0.233	0.108	0.351	0.533	0.71	0.948	260	1.001
Eta[18,2]	0.406	0.011	0.21	0.066	0.24	0.386	0.555	0.837	377	1.002
Eta[19,1]	0.548	0.013	0.234	0.111	0.372	0.551	0.739	0.948	349	1
Eta[19,2]	0.555	0.01	0.211	0.14	0.399	0.565	0.716	0.932	464	1
Eta[20,1]	0.545	0.01	0.226	0.113	0.368	0.561	0.725	0.922	476	1.003
Eta[20,2]	0.494	0.011	0.227	0.089	0.319	0.485	0.667	0.917	446	1.001
Eta[21,1]	0.551	0.009	0.225	0.112	0.384	0.569	0.725	0.93	600	1.001
Eta[21,2]	0.604	0.009	0.204	0.176	0.461	0.623	0.762	0.935	540	1.008
Kappa[1,1]	3.153	0.072	2.165	0.166	1.4	2.8	4.561	8.119	907	1.001
Kappa[1,2]	4.033	0.035	2.153	0.429	2.442	3.868	5.452	8.698	3834	1
Kappa[2,1]	3.113	0.049	2.177	0.178	1.339	2.741	4.48	8.116	2000	1
Kappa[2,2]	3.81	0.024	2.155	0.438	2.159	3.614	5.168	8.643	8000	1
Kappa[3,1]	3.088	0.04	2.129	0.153	1.349	2.805	4.402	8.037	2770	1
Kappa[3,2]	4.196	0.036	2.121	0.622	2.651	4.012	5.547	8.803	3567	1
Kappa[4,1]	3.261	0.069	2.274	0.14	1.375	2.948	4.706	8.401	1096	1
Kappa[4,2]	3.317	0.041	2.232	0.148	1.539	3.007	4.715	8.331	2977	1
Kappa[5,1]	3.107	0.038	2.141	0.127	1.383	2.82	4.406	8.074	3182	1.001
Kappa[5,2]	3.539	0.054	2.183	0.274	1.834	3.271	4.994	8.347	1633	1.001
Kappa[6,1]	3.15	0.031	2.118	0.166	1.48	2.861	4.443	8.016	4744	1
Kappa[6,2]	3.273	0.036	2.132	0.179	1.583	3.004	4.655	8.085	3471	1.001
Kappa[7,1]	3.112	0.035	2.185	0.147	1.352	2.787	4.455	8.238	3963	1.001
Kappa[7,2]	3.173	0.024	2.176	0.153	1.425	2.833	4.532	8.209	8000	1
Kappa[8,1]	3.205	0.043	2.173	0.141	1.452	2.93	4.57	8.052	2510	1.001
Kappa[8,2]	4.134	0.063	2.332	0.323	2.39	3.958	5.69	9.045	1382	1.001
Kappa[9,1]	3.094	0.037	2.135	0.159	1.387	2.775	4.408	8.087	3323	1
Kappa[9,2]	3.596	0.042	2.351	0.163	1.728	3.303	5.092	8.851	3167	1.002
Kappa[10,1]	3.209	0.048	2.12	0.16	1.535	2.911	4.573	8.01	1958	1.001
Kappa[10,2]	3.224	0.039	2.099	0.203	1.564	2.927	4.532	8.033	2860	1.001
Kappa[11,1]	3.091	0.033	2.122	0.177	1.43	2.719	4.403	8.013	4054	1.001
Kappa[11,2]	3.596	0.05	2.154	0.3	1.875	3.351	5.031	8.215	1857	1
Kappa[12,1]	3.126	0.034	2.179	0.146	1.363	2.805	4.485	8.053	4223	1
Kappa[12,2]	3.328	0.035	2.171	0.185	1.627	3.01	4.707	8.256	3838	1
Kappa[13,1]	3.199	0.045	2.163	0.153	1.448	2.928	4.613	8.06	2287	1.002
Kappa[13,2]	2.985	0.037	2.028	0.198	1.376	2.664	4.177	7.721	3019	1
Kappa[14,1]	3.225	0.033	2.151	0.185	1.537	2.909	4.55	8.148	4240	1.001
Kappa[14,2]	3.333	0.046	2.17	0.13	1.617	3.094	4.733	8.288	2213	1
Kappa[15,1]	3.411	0.037	2.175	0.208	1.721	3.112	4.726	8.224	3465	1
Kappa[15,2]	4.84	0.044	1.917	1.635	3.465	4.616	6.04	8.999	1869	1
Kappa[16,1]	3.241	0.039	2.175	0.176	1.511	2.907	4.652	8.227	3150	1
Kappa[16,2]	4.356	0.072	2.207	0.424	2.745	4.25	5.812	8.941	943	1.001
Kappa[17,1]	3.129	0.038	2.102	0.21	1.481	2.795	4.438	7.938	3019	1
Kappa[17,2]	3.119	0.039	2.203	0.16	1.292	2.757	4.523	8.204	3235	1.001
Kappa[18,1]	3.172	0.062	2.156	0.193	1.393	2.858	4.624	7.956	1228	1.002
Kappa[18,2]	2.729	0.023	2.093	0.073	1.004	2.345	4.015	7.589	8000	1
Kappa[19,1]	3.015	0.045	2.209	0.132	1.254	2.595	4.363	8.219	2388	1
Kappa[19,2]	3.21	0.048	2.164	0.147	1.443	2.937	4.67	8.063	2005	1
Kappa[20,1]	3.009	0.066	2.21	0.138	1.199	2.642	4.404	8.068	1117	1.003
Kappa[20,2]	3.187	0.04	2.166	0.164	1.452	2.907	4.509	8.216	2986	1
Kappa[21,1]	3.126	0.04	2.119	0.159	1.425	2.788	4.483	7.89	2751	1.001
Kappa[21,2]	2.994	0.035	2.008	0.142	1.446	2.674	4.214	7.736	3296	1.002
B[1,1]	17.077	0.028	1.005	15.201	16.374	17.064	17.736	19.08	1252	1.002
B[2,1]	15.412	0.017	1.216	13.114	14.595	15.404	16.212	17.905	5052	1
B[3,1]	16.777	0.019	1.283	14.379	15.895	16.716	17.637	19.379	4783	1
B[4,1]	13.812	0.019	1.202	11.483	12.995	13.781	14.63	16.234	4003	1
B[5,1]	23.964	0.034	2.317	19.634	22.399	23.885	25.486	28.681	4623	1
B[6,1]	20.831	0.026	1.804	17.368	19.596	20.819	21.968	24.458	4839	1.001
B[7,1]	17.721	0.033	1.325	15.318	16.791	17.705	18.612	20.388	1617	1.001
B[8,1]	11.9	0.025	1.193	9.668	11.081	11.861	12.698	14.351	2252	1
B[9,1]	19.547	0.092	1.812	16.271	18.276	19.464	20.699	23.307	384	1.004
B[10,1]	14.833	0.043	1.182	12.565	13.998	14.81	15.666	17.129	758	1.002
B[11,1]	15.769	0.029	1.248	13.389	14.931	15.747	16.574	18.386	1859	1.002
B[12,1]	19.44	0.031	2.02	15.755	18.003	19.402	20.699	23.566	4135	1
B[13,1]	13.043	0.018	1.195	10.759	12.257	13.018	13.813	15.473	4565	1.001
B[14,1]	18.921	0.06	1.406	16.287	17.927	18.9	19.873	21.738	556	1.002
B[15,1]	18.156	0.027	1.564	15.235	17.056	18.094	19.155	21.383	3378	1.002
B[16,1]	15.518	0.048	1.203	13.358	14.687	15.498	16.304	17.939	616	1.004
B[17,1]	22.289	0.091	2.966	16.764	20.275	22.163	24.114	28.803	1059	1
B[18,1]	20.142	0.108	2.847	15.134	18.083	20.082	22.03	26.028	699	1.001
B[19,1]	10.372	0.023	0.72	8.979	9.87	10.366	10.87	11.755	991	1.001
B[20,1]	11.706	0.021	1.013	9.762	11.023	11.666	12.361	13.709	2360	1
B[21,1]	13.713	0.023	1.282	11.261	12.863	13.672	14.563	16.273	3143	1
SectionEffect1[1,1]	0.538	0.032	0.921	-1.342	-0.048	0.564	1.145	2.285	824	1
SectionEffect1[1,2]	0.628	0.034	0.92	-1.248	0.017	0.671	1.253	2.402	733	1
SectionEffect1[1,3]	0.294	0.042	0.909	-1.494	-0.33	0.309	0.939	2.038	474	1.001
SectionEffect1[1,4]	0.386	0.034	0.899	-1.453	-0.187	0.404	0.986	2.087	686	1
SectionEffect1[1,5]	0	0.033	0.913	-1.787	-0.627	0.009	0.605	1.783	759	1.001
SectionEffect1[1,6]	0.07	0.035	0.904	-1.676	-0.548	0.07	0.662	1.862	682	1
SectionEffect1[1,7]	0.584	0.045	0.952	-1.319	-0.057	0.579	1.26	2.405	451	1
SectionEffect1[1,8]	0.296	0.041	0.907	-1.555	-0.322	0.299	0.928	2.012	490	1.001
SectionEffect1[1,9]	0.313	0.036	0.913	-1.461	-0.288	0.311	0.924	2.115	628	1.001
SectionEffect1[1,10]	0.143	0.036	0.908	-1.664	-0.466	0.155	0.776	1.895	631	1.001
SectionEffect1[1,11]	0.213	0.035	0.892	-1.559	-0.364	0.229	0.799	1.929	633	1
SectionEffect1[1,12]	0.231	0.037	0.905	-1.577	-0.384	0.244	0.84	1.967	603	1
SectionEffect1[1,13]	0.228	0.052	0.947	-1.717	-0.353	0.262	0.845	1.958	335	1
SectionEffect1[1,14]	0.011	0.036	0.897	-1.74	-0.599	0.032	0.613	1.764	626	1
SectionEffect1[1,15]	-0.032	0.039	0.894	-1.747	-0.647	-0.023	0.597	1.684	531	1.001
SectionEffect1[1,16]	-0.027	0.043	0.908	-1.813	-0.644	-0.012	0.613	1.735	445	1.001
SectionEffect1[1,17]	-0.19	0.04	0.91	-1.98	-0.81	-0.165	0.41	1.609	516	1.001
SectionEffect1[1,18]	-0.251	0.047	0.939	-2.087	-0.887	-0.251	0.388	1.523	397	1.002
SectionEffect1[1,19]	-0.13	0.045	0.92	-1.94	-0.768	-0.117	0.505	1.594	422	1.002
SectionEffect1[1,20]	-0.065	0.049	0.928	-1.879	-0.689	-0.077	0.59	1.722	363	1.002
SectionEffect1[1,21]	-0.22	0.047	0.921	-2.032	-0.843	-0.207	0.417	1.507	390	1.002
SectionEffect1[1,22]	-0.25	0.042	0.921	-2.086	-0.854	-0.234	0.391	1.518	483	1
SectionEffect1[1,23]	-0.159	0.054	0.947	-1.995	-0.794	-0.166	0.464	1.632	308	1.002
SectionEffect1[1,24]	0.085	0.059	0.98	-1.805	-0.56	0.07	0.708	2.098	274	1.003
SectionEffect1[1,25]	-0.205	0.047	0.937	-2.068	-0.825	-0.204	0.427	1.582	403	1.003
SectionEffect1[1,26]	-0.306	0.042	0.926	-2.139	-0.945	-0.29	0.339	1.475	479	1.003
SectionEffect1[1,27]	-0.245	0.04	0.918	-2.1	-0.852	-0.231	0.378	1.521	538	1.001
SectionEffect1[1,28]	-0.345	0.044	0.945	-2.193	-0.978	-0.348	0.312	1.427	457	1.003
SectionEffect1[1,29]	-0.261	0.052	0.944	-2.221	-0.86	-0.244	0.391	1.558	325	1
SectionEffect1[1,30]	-0.186	0.048	0.933	-2.002	-0.812	-0.184	0.473	1.55	379	1.002
SectionEffect1[1,31]	-0.231	0.045	0.935	-2.118	-0.847	-0.231	0.427	1.533	429	1.002
SectionEffect1[1,32]	-0.318	0.042	0.933	-2.158	-0.934	-0.311	0.294	1.485	499	1.001
SectionEffect1[1,33]	-0.274	0.042	0.923	-2.106	-0.879	-0.259	0.357	1.517	483	1.001
SectionEffect1[1,34]	-0.157	0.045	0.925	-1.984	-0.797	-0.149	0.495	1.626	422	1.001
SectionEffect1[1,35]	-0.267	0.037	0.928	-2.125	-0.878	-0.243	0.337	1.549	628	1.001
SectionEffect1[1,36]	-0.315	0.043	0.931	-2.119	-0.944	-0.302	0.327	1.482	460	1
SectionEffect1[1,37]	-0.551	0.036	0.929	-2.38	-1.19	-0.55	0.104	1.276	670	1.004
SectionEffect1[1,38]	-0.104	0.043	0.91	-1.873	-0.716	-0.097	0.506	1.632	454	1.002
SectionEffect1[1,39]	-0.24	0.037	0.893	-2.023	-0.825	-0.233	0.371	1.487	572	1.001
SectionEffect1[1,40]	-0.296	0.04	0.92	-2.119	-0.916	-0.299	0.343	1.467	534	1.001
SectionEffect1[2,1]	-0.244	0.035	0.966	-2.149	-0.905	-0.258	0.399	1.691	765	1
SectionEffect1[2,2]	-0.242	0.043	0.947	-2.034	-0.912	-0.27	0.398	1.644	494	1.001
SectionEffect1[2,3]	-0.316	0.035	0.934	-2.135	-0.928	-0.339	0.287	1.565	707	1
SectionEffect1[2,4]	-0.231	0.037	0.943	-2.106	-0.848	-0.237	0.41	1.61	645	1
SectionEffect1[2,5]	-0.277	0.042	0.938	-2.062	-0.924	-0.299	0.357	1.604	496	1
SectionEffect1[2,6]	-0.25	0.039	0.932	-2.076	-0.845	-0.278	0.368	1.604	572	1
SectionEffect1[2,7]	-0.268	0.045	0.958	-2.208	-0.908	-0.287	0.394	1.591	447	1.001
SectionEffect1[2,8]	-0.202	0.04	0.941	-2.037	-0.825	-0.222	0.424	1.682	544	1
SectionEffect1[2,9]	-0.239	0.043	0.944	-2.04	-0.914	-0.262	0.411	1.617	476	1
SectionEffect1[2,10]	-0.139	0.046	0.949	-1.954	-0.792	-0.145	0.497	1.706	427	1.001
SectionEffect1[2,11]	-0.169	0.045	0.939	-2.035	-0.822	-0.188	0.481	1.644	431	1
SectionEffect1[2,12]	-0.158	0.045	0.927	-1.922	-0.796	-0.166	0.466	1.688	423	1
SectionEffect1[2,13]	-0.117	0.061	0.966	-1.974	-0.791	-0.101	0.547	1.732	253	1.002
SectionEffect1[2,14]	-0.124	0.041	0.937	-1.916	-0.75	-0.142	0.509	1.755	520	1
SectionEffect1[2,15]	-0.028	0.058	0.964	-1.838	-0.685	-0.02	0.637	1.853	274	1
SectionEffect1[2,16]	-0.015	0.049	0.948	-1.84	-0.67	-0.02	0.623	1.818	374	1
SectionEffect1[2,17]	-0.1	0.056	0.953	-1.913	-0.734	-0.072	0.549	1.707	291	1
SectionEffect1[2,18]	-0.026	0.054	0.952	-1.856	-0.671	0.007	0.613	1.804	316	1
SectionEffect1[2,19]	-0.076	0.052	0.961	-1.956	-0.727	-0.088	0.567	1.831	347	1
SectionEffect1[2,20]	-0.11	0.06	0.96	-1.919	-0.741	-0.102	0.539	1.762	260	1.001
SectionEffect1[2,21]	-0.039	0.063	0.967	-1.917	-0.667	-0.026	0.613	1.831	236	1
SectionEffect1[2,22]	0.034	0.047	0.947	-1.814	-0.617	0.026	0.676	1.9	414	1
SectionEffect1[2,23]	-0.048	0.048	0.952	-1.897	-0.7	-0.062	0.601	1.819	388	1
SectionEffect1[2,24]	-0.205	0.057	0.971	-2.112	-0.883	-0.18	0.45	1.711	291	1
SectionEffect1[2,25]	0.005	0.044	0.921	-1.776	-0.608	-0.009	0.631	1.816	448	1
SectionEffect1[2,26]	-0.04	0.064	0.971	-1.897	-0.694	-0.014	0.622	1.815	227	1
SectionEffect1[2,27]	-0.122	0.052	0.964	-1.957	-0.805	-0.127	0.544	1.731	350	1
SectionEffect1[2,28]	-0.036	0.063	0.986	-1.936	-0.691	-0.011	0.628	1.877	241	1
SectionEffect1[2,29]	0.04	0.063	0.978	-1.859	-0.613	0.064	0.71	1.915	240	1.001
SectionEffect1[2,30]	0.068	0.052	0.965	-1.781	-0.608	0.078	0.741	1.919	343	1
SectionEffect1[2,31]	0.147	0.064	0.983	-1.851	-0.508	0.171	0.805	2.012	233	1
SectionEffect1[2,32]	0.095	0.058	0.985	-1.864	-0.554	0.1	0.773	1.996	288	1
SectionEffect1[2,33]	0.018	0.073	1.029	-2.229	-0.62	0.063	0.721	1.93	200	1.001
SectionEffect1[2,34]	0.117	0.057	0.966	-1.786	-0.526	0.119	0.778	1.984	290	1
SectionEffect1[2,35]	0.076	0.06	0.984	-1.894	-0.567	0.102	0.76	1.944	266	1
SectionEffect1[2,36]	0.164	0.053	0.966	-1.688	-0.499	0.165	0.834	2.052	338	1
SectionEffect1[2,37]	0.152	0.045	0.948	-1.661	-0.511	0.139	0.795	2.014	443	1
SectionEffect1[2,38]	0.113	0.053	0.986	-1.79	-0.544	0.131	0.771	2.027	349	1
SectionEffect1[2,39]	0.036	0.06	0.986	-2.074	-0.604	0.063	0.694	1.939	270	1
SectionEffect1[2,40]	0.257	0.051	0.971	-1.565	-0.386	0.269	0.912	2.163	367	1
SectionEffect1[3,1]	0.251	0.039	0.996	-1.694	-0.427	0.25	0.936	2.207	636	1.001
SectionEffect1[3,2]	0.203	0.039	0.976	-1.721	-0.453	0.191	0.852	2.117	613	1.002
SectionEffect1[3,3]	0.038	0.041	0.967	-1.862	-0.613	0.029	0.693	1.903	547	1.001
SectionEffect1[3,4]	-0.004	0.043	0.977	-1.928	-0.695	0.011	0.661	1.942	515	1.002
SectionEffect1[3,5]	0.076	0.044	0.971	-1.788	-0.593	0.079	0.741	1.982	495	1.003
SectionEffect1[3,6]	0.196	0.044	0.999	-1.748	-0.506	0.202	0.871	2.134	508	1
SectionEffect1[3,7]	0.129	0.041	0.978	-1.761	-0.559	0.13	0.788	2.038	565	1.001
SectionEffect1[3,8]	-0.037	0.045	0.98	-1.9	-0.747	-0.031	0.633	1.874	480	1.002
SectionEffect1[3,9]	0.076	0.043	0.963	-1.777	-0.575	0.059	0.713	1.963	495	1.002
SectionEffect1[3,10]	0.092	0.049	0.975	-1.8	-0.585	0.092	0.759	2.003	390	1.004
SectionEffect1[3,11]	-0.013	0.051	0.993	-1.91	-0.708	-0.015	0.662	1.91	384	1.003
SectionEffect1[3,12]	0.035	0.055	0.999	-1.865	-0.645	0.044	0.724	1.975	331	1.004
SectionEffect1[3,13]	0.044	0.047	0.984	-1.839	-0.652	0.042	0.712	2.004	437	1.002
SectionEffect1[3,14]	0.019	0.057	1.004	-2.108	-0.648	0.043	0.688	1.958	306	1.008
SectionEffect1[3,15]	0.05	0.05	0.988	-1.911	-0.627	0.087	0.725	1.907	390	1.005
SectionEffect1[3,16]	0.025	0.06	1.018	-1.942	-0.654	0.053	0.713	1.979	291	1.007
SectionEffect1[3,17]	-0.15	0.053	1.006	-2.035	-0.853	-0.134	0.541	1.771	355	1.006
SectionEffect1[3,18]	-0.116	0.045	0.975	-2.066	-0.768	-0.128	0.544	1.754	476	1.003
SectionEffect1[3,19]	-0.202	0.049	0.982	-2.119	-0.855	-0.214	0.461	1.764	407	1.007
SectionEffect1[3,20]	-0.164	0.055	1.015	-2.105	-0.894	-0.173	0.548	1.799	336	1.009
SectionEffect1[3,21]	-0.016	0.047	0.987	-1.909	-0.674	-0.033	0.643	1.948	445	1.005
SectionEffect1[3,22]	-0.096	0.048	1.004	-2.019	-0.781	-0.09	0.567	1.871	433	1.005
SectionEffect1[3,23]	-0.236	0.049	0.979	-2.131	-0.915	-0.249	0.434	1.7	396	1.008
SectionEffect1[3,24]	-0.163	0.05	0.993	-2.098	-0.855	-0.148	0.51	1.759	400	1.008
SectionEffect1[3,25]	-0.099	0.045	0.985	-2.042	-0.76	-0.08	0.537	1.844	483	1.002
SectionEffect1[3,26]	-0.311	0.046	0.979	-2.271	-0.953	-0.284	0.338	1.611	446	1.004
SectionEffect1[3,27]	-0.176	0.048	0.994	-2.184	-0.822	-0.178	0.488	1.796	433	1.007
SectionEffect1[3,28]	-0.3	0.048	0.995	-2.199	-0.975	-0.298	0.364	1.653	439	1.005
SectionEffect1[3,29]	-0.212	0.044	0.981	-2.158	-0.872	-0.195	0.432	1.725	488	1.002
SectionEffect1[3,30]	-0.24	0.044	0.959	-2.12	-0.889	-0.239	0.394	1.671	467	1.004
SectionEffect1[3,31]	-0.283	0.045	0.981	-2.208	-0.949	-0.296	0.361	1.661	480	1.004
SectionEffect1[3,32]	-0.307	0.042	0.967	-2.205	-0.954	-0.32	0.334	1.659	528	1.003
SectionEffect1[3,33]	-0.342	0.04	0.964	-2.265	-0.966	-0.319	0.272	1.612	588	1.002
SectionEffect1[3,34]	-0.253	0.04	0.959	-2.163	-0.89	-0.227	0.363	1.642	575	1.001
SectionEffect1[3,35]	-0.239	0.042	0.961	-2.153	-0.882	-0.228	0.398	1.593	517	1.003
SectionEffect1[3,36]	-0.133	0.042	0.967	-2.013	-0.774	-0.151	0.517	1.772	540	1.004
SectionEffect1[3,37]	-0.316	0.041	0.963	-2.19	-0.981	-0.302	0.307	1.592	565	1.002
SectionEffect1[3,38]	-0.27	0.043	0.963	-2.123	-0.928	-0.244	0.381	1.609	498	1.003
SectionEffect1[3,39]	-0.214	0.037	0.951	-2.106	-0.836	-0.247	0.424	1.67	644	1.002
SectionEffect1[3,40]	-0.229	0.039	0.938	-2.078	-0.844	-0.229	0.401	1.603	579	1.002
SectionEffect1[4,1]	0.276	0.049	0.949	-1.581	-0.345	0.303	0.928	2.058	371	1
SectionEffect1[4,2]	0.191	0.039	0.918	-1.625	-0.425	0.196	0.816	1.963	552	1
SectionEffect1[4,3]	0.246	0.041	0.912	-1.545	-0.384	0.251	0.864	1.998	489	1
SectionEffect1[4,4]	0.067	0.037	0.905	-1.736	-0.531	0.101	0.661	1.807	601	1.001
SectionEffect1[4,5]	0.1	0.038	0.913	-1.736	-0.501	0.099	0.709	1.887	585	1
SectionEffect1[4,6]	0.138	0.037	0.922	-1.725	-0.447	0.133	0.753	1.919	611	1.001
SectionEffect1[4,7]	0.112	0.036	0.902	-1.704	-0.474	0.115	0.691	1.852	641	1
SectionEffect1[4,8]	0.322	0.039	0.937	-1.537	-0.329	0.327	0.96	2.116	586	1
SectionEffect1[4,9]	0.143	0.038	0.905	-1.641	-0.45	0.154	0.737	1.918	578	1
SectionEffect1[4,10]	0.206	0.039	0.923	-1.66	-0.396	0.221	0.829	1.999	569	1
SectionEffect1[4,11]	0.182	0.038	0.913	-1.667	-0.436	0.191	0.794	2.04	571	1
SectionEffect1[4,12]	0.159	0.039	0.916	-1.651	-0.453	0.178	0.765	1.947	549	1
SectionEffect1[4,13]	0.146	0.04	0.908	-1.666	-0.443	0.15	0.75	1.889	515	1.001
SectionEffect1[4,14]	0.275	0.041	0.937	-1.545	-0.346	0.269	0.907	2.094	518	1
SectionEffect1[4,15]	0.045	0.039	0.91	-1.811	-0.552	0.055	0.665	1.796	553	1.001
SectionEffect1[4,16]	0.027	0.038	0.901	-1.81	-0.549	0.059	0.617	1.758	556	1.002
SectionEffect1[4,17]	0.106	0.039	0.922	-1.761	-0.483	0.119	0.706	1.914	547	1.002
SectionEffect1[4,18]	0.034	0.039	0.904	-1.773	-0.538	0.02	0.616	1.833	549	1.001
SectionEffect1[4,19]	0.058	0.04	0.907	-1.78	-0.558	0.066	0.668	1.814	519	1.002
SectionEffect1[4,20]	-0.036	0.041	0.909	-1.889	-0.613	-0.039	0.573	1.73	495	1.003
SectionEffect1[4,21]	-0.005	0.04	0.932	-1.859	-0.605	-0.024	0.624	1.82	530	1.001
SectionEffect1[4,22]	-0.124	0.042	0.921	-2.042	-0.714	-0.133	0.495	1.697	474	1.003
SectionEffect1[4,23]	-0.046	0.039	0.924	-1.901	-0.625	-0.058	0.547	1.782	570	1.004
SectionEffect1[4,24]	-0.133	0.041	0.947	-2.003	-0.742	-0.118	0.489	1.749	539	1.005
SectionEffect1[4,25]	-0.122	0.041	0.927	-1.915	-0.73	-0.137	0.49	1.734	523	1.001
SectionEffect1[4,26]	-0.278	0.041	0.945	-2.169	-0.876	-0.288	0.35	1.538	525	1.003
SectionEffect1[4,27]	-0.251	0.04	0.92	-2.102	-0.841	-0.252	0.355	1.592	529	1.003
SectionEffect1[4,28]	-0.164	0.04	0.916	-2.035	-0.778	-0.163	0.446	1.584	536	1.002
SectionEffect1[4,29]	-0.251	0.036	0.906	-2.058	-0.852	-0.232	0.346	1.51	619	1.006
SectionEffect1[4,30]	-0.193	0.036	0.915	-2.033	-0.796	-0.18	0.392	1.636	642	1.003
SectionEffect1[4,31]	-0.074	0.037	0.91	-1.941	-0.649	-0.071	0.542	1.684	621	1.002
SectionEffect1[4,32]	-0.19	0.036	0.91	-2.041	-0.783	-0.155	0.393	1.571	626	1.004
SectionEffect1[4,33]	-0.194	0.036	0.917	-2.02	-0.787	-0.181	0.397	1.605	642	1.001
SectionEffect1[4,34]	-0.037	0.036	0.909	-1.859	-0.616	-0.052	0.591	1.722	648	1.003
SectionEffect1[4,35]	-0.149	0.035	0.906	-1.961	-0.742	-0.122	0.452	1.606	660	1.002
SectionEffect1[4,36]	-0.11	0.034	0.913	-1.967	-0.695	-0.093	0.495	1.672	721	1.003
SectionEffect1[4,37]	-0.103	0.034	0.919	-1.991	-0.7	-0.072	0.516	1.639	715	1.003
SectionEffect1[4,38]	-0.155	0.034	0.911	-1.969	-0.748	-0.149	0.443	1.65	710	1.002
SectionEffect1[4,39]	-0.023	0.031	0.901	-1.887	-0.607	0.014	0.553	1.737	868	1.003
SectionEffect1[4,40]	-0.053	0.031	0.912	-1.861	-0.655	-0.028	0.555	1.721	871	1.001
SectionEffect1[5,1]	-0.076	0.029	0.914	-1.879	-0.686	-0.085	0.497	1.753	1027	1.002
SectionEffect1[5,2]	-0.253	0.03	0.916	-2.015	-0.861	-0.285	0.355	1.575	948	1.001
SectionEffect1[5,3]	-0.178	0.03	0.922	-1.967	-0.797	-0.187	0.438	1.669	931	1
SectionEffect1[5,4]	-0.239	0.03	0.906	-1.996	-0.84	-0.228	0.361	1.557	896	1
SectionEffect1[5,5]	-0.096	0.044	0.953	-1.906	-0.762	-0.125	0.563	1.724	471	1
SectionEffect1[5,6]	-0.259	0.043	0.949	-2.073	-0.912	-0.267	0.39	1.589	498	1
SectionEffect1[5,7]	-0.276	0.041	0.957	-2.144	-0.936	-0.291	0.399	1.626	552	1
SectionEffect1[5,8]	-0.302	0.034	0.932	-2.101	-0.929	-0.299	0.313	1.541	759	1
SectionEffect1[5,9]	-0.254	0.035	0.95	-2.054	-0.917	-0.255	0.363	1.659	740	1.001
SectionEffect1[5,10]	-0.21	0.035	0.941	-2.011	-0.842	-0.253	0.421	1.721	722	1.002
SectionEffect1[5,11]	-0.182	0.052	0.973	-2.025	-0.845	-0.225	0.455	1.724	351	1
SectionEffect1[5,12]	-0.368	0.041	0.96	-2.217	-1.029	-0.414	0.293	1.579	542	1
SectionEffect1[5,13]	-0.236	0.037	0.952	-2.098	-0.882	-0.247	0.38	1.712	655	1
SectionEffect1[5,14]	-0.23	0.038	0.949	-2.024	-0.894	-0.267	0.425	1.665	637	1.002
SectionEffect1[5,15]	-0.232	0.038	0.941	-2.032	-0.883	-0.246	0.408	1.624	622	1
SectionEffect1[5,16]	-0.308	0.038	0.948	-2.065	-0.979	-0.32	0.328	1.601	614	1
SectionEffect1[5,17]	-0.354	0.042	0.956	-2.236	-0.996	-0.374	0.3	1.534	530	1
SectionEffect1[5,18]	-0.301	0.038	0.96	-2.121	-0.959	-0.31	0.347	1.628	625	1
SectionEffect1[5,19]	-0.316	0.039	0.947	-2.14	-0.986	-0.32	0.338	1.573	595	1
SectionEffect1[5,20]	-0.308	0.038	0.963	-2.122	-0.95	-0.351	0.332	1.685	650	1.001
SectionEffect1[5,21]	-0.155	0.038	0.962	-2.038	-0.792	-0.167	0.448	1.813	651	1
SectionEffect1[5,22]	-0.297	0.04	0.962	-2.159	-0.971	-0.287	0.351	1.616	592	1
SectionEffect1[5,23]	-0.314	0.045	0.984	-2.197	-0.986	-0.337	0.361	1.611	476	1
SectionEffect1[5,24]	-0.329	0.037	0.95	-2.143	-0.987	-0.34	0.304	1.575	647	1
SectionEffect1[5,25]	-0.355	0.038	0.963	-2.145	-1.017	-0.419	0.282	1.611	658	1
SectionEffect1[5,26]	-0.363	0.037	0.96	-2.209	-1	-0.39	0.25	1.631	675	1
SectionEffect1[5,27]	-0.279	0.038	0.962	-2.136	-0.908	-0.305	0.349	1.707	657	1.001
SectionEffect1[5,28]	-0.566	0.038	0.978	-2.362	-1.243	-0.629	0.075	1.466	660	1.001
SectionEffect1[5,29]	-0.313	0.036	0.951	-2.123	-0.935	-0.364	0.301	1.662	683	1.001
SectionEffect1[5,30]	-0.366	0.037	0.959	-2.141	-1.015	-0.412	0.254	1.622	674	1.001
SectionEffect1[5,31]	-0.502	0.036	0.97	-2.342	-1.142	-0.539	0.119	1.518	716	1
SectionEffect1[5,32]	-0.438	0.035	0.959	-2.235	-1.103	-0.479	0.19	1.479	732	1.001
SectionEffect1[5,33]	-0.372	0.034	0.939	-2.162	-1.012	-0.42	0.253	1.507	743	1.002
SectionEffect1[5,34]	-0.505	0.038	0.965	-2.317	-1.157	-0.534	0.134	1.493	643	1.003
SectionEffect1[5,35]	-0.367	0.034	0.943	-2.183	-1.008	-0.396	0.25	1.558	784	1.001
SectionEffect1[5,36]	-0.265	0.033	0.937	-2.066	-0.88	-0.316	0.32	1.688	795	1.001
SectionEffect1[5,37]	-0.212	0.032	0.936	-2.012	-0.86	-0.234	0.408	1.693	876	1.001
SectionEffect1[5,38]	-0.307	0.032	0.955	-2.123	-0.951	-0.314	0.323	1.572	880	1.002
SectionEffect1[5,39]	-0.245	0.032	0.933	-2.019	-0.874	-0.237	0.374	1.612	857	1.001
SectionEffect1[5,40]	-0.236	0.031	0.93	-2.007	-0.869	-0.28	0.372	1.647	922	1.004
SectionEffect1[6,1]	0.177	0.03	0.939	-1.689	-0.439	0.171	0.799	2.04	957	1
SectionEffect1[6,2]	0.03	0.031	0.942	-1.853	-0.571	0.015	0.651	1.877	937	1
SectionEffect1[6,3]	0.162	0.041	0.968	-1.691	-0.505	0.132	0.803	2.128	563	1
SectionEffect1[6,4]	0.008	0.039	0.941	-1.859	-0.603	-0.02	0.632	1.882	587	1
SectionEffect1[6,5]	-0.122	0.039	0.96	-1.991	-0.755	-0.13	0.487	1.784	602	1
SectionEffect1[6,6]	-0.164	0.041	0.954	-2.039	-0.808	-0.169	0.464	1.757	549	1
SectionEffect1[6,7]	-0.138	0.04	0.963	-1.945	-0.786	-0.183	0.508	1.85	582	1
SectionEffect1[6,8]	-0.121	0.042	0.949	-1.932	-0.77	-0.145	0.511	1.759	516	1
SectionEffect1[6,9]	-0.08	0.046	0.964	-1.893	-0.788	-0.093	0.581	1.839	443	1
SectionEffect1[6,10]	-0.17	0.047	0.964	-1.988	-0.842	-0.173	0.497	1.757	428	1.001
SectionEffect1[6,11]	-0.07	0.046	0.978	-1.941	-0.734	-0.086	0.614	1.899	452	1.001
SectionEffect1[6,12]	-0.222	0.044	0.97	-2.099	-0.884	-0.245	0.426	1.725	483	1
SectionEffect1[6,13]	-0.131	0.046	0.98	-2.025	-0.817	-0.137	0.574	1.767	460	1.001
SectionEffect1[6,14]	-0.147	0.046	0.961	-1.985	-0.807	-0.176	0.5	1.777	444	1
SectionEffect1[6,15]	-0.241	0.047	0.967	-2.081	-0.896	-0.294	0.391	1.745	424	1
SectionEffect1[6,16]	-0.021	0.045	0.964	-1.871	-0.677	-0.032	0.622	1.921	454	1
SectionEffect1[6,17]	-0.217	0.047	0.985	-2.127	-0.89	-0.219	0.441	1.733	435	1
SectionEffect1[6,18]	-0.259	0.046	0.974	-2.115	-0.876	-0.314	0.368	1.722	443	1
SectionEffect1[6,19]	-0.281	0.053	1.005	-2.172	-0.966	-0.297	0.42	1.723	364	1
SectionEffect1[6,20]	-0.353	0.047	0.982	-2.172	-1.012	-0.412	0.289	1.69	440	1
SectionEffect1[6,21]	-0.191	0.047	0.968	-2.085	-0.854	-0.22	0.461	1.737	431	1
SectionEffect1[6,22]	-0.393	0.05	0.997	-2.232	-1.064	-0.426	0.257	1.678	405	1
SectionEffect1[6,23]	-0.236	0.054	1.01	-2.195	-0.949	-0.239	0.447	1.738	344	1.001
SectionEffect1[6,24]	-0.196	0.05	1.004	-2.095	-0.912	-0.204	0.475	1.831	398	1
SectionEffect1[6,25]	-0.241	0.052	0.992	-2.096	-0.928	-0.246	0.428	1.748	365	1.001
SectionEffect1[6,26]	-0.382	0.045	0.975	-2.249	-1.039	-0.422	0.258	1.614	465	1
SectionEffect1[6,27]	-0.225	0.048	0.973	-2.099	-0.897	-0.265	0.443	1.732	419	1.001
SectionEffect1[6,28]	-0.326	0.052	0.992	-2.17	-1	-0.351	0.333	1.716	360	1.002
SectionEffect1[6,29]	-0.346	0.048	0.972	-2.165	-1.017	-0.355	0.307	1.638	410	1
SectionEffect1[6,30]	-0.233	0.046	0.975	-2.07	-0.919	-0.264	0.426	1.717	442	1.001
SectionEffect1[6,31]	-0.253	0.049	0.981	-2.061	-0.955	-0.28	0.412	1.745	408	1.001
SectionEffect1[6,32]	-0.302	0.049	0.993	-2.096	-0.999	-0.317	0.357	1.703	402	1
SectionEffect1[6,33]	-0.171	0.041	0.963	-2.043	-0.811	-0.208	0.479	1.742	561	1
SectionEffect1[6,34]	-0.235	0.042	0.979	-2.135	-0.888	-0.246	0.405	1.782	531	1
SectionEffect1[6,35]	-0.143	0.043	0.973	-1.993	-0.844	-0.149	0.51	1.81	519	1
SectionEffect1[6,36]	-0.262	0.055	1.001	-2.112	-0.958	-0.258	0.428	1.74	335	1.003
SectionEffect1[6,37]	-0.234	0.049	0.983	-2.078	-0.923	-0.255	0.432	1.723	407	1.001
SectionEffect1[6,38]	-0.279	0.04	0.965	-2.073	-0.932	-0.335	0.353	1.675	596	1
SectionEffect1[6,39]	-0.291	0.062	1.017	-2.243	-0.97	-0.304	0.395	1.711	273	1.006
SectionEffect1[6,40]	-0.265	0.05	0.984	-2.161	-0.937	-0.259	0.392	1.665	395	1.002
SectionEffect1[7,1]	0.012	0.037	0.938	-1.839	-0.626	0.016	0.655	1.861	635	1.002
SectionEffect1[7,2]	-0.022	0.044	0.97	-1.871	-0.689	-0.046	0.598	2.017	494	1.001
SectionEffect1[7,3]	0.002	0.048	0.962	-1.839	-0.65	-0.008	0.654	1.895	400	1.006
SectionEffect1[7,4]	-0.098	0.044	0.943	-1.914	-0.749	-0.098	0.53	1.732	458	1.004
SectionEffect1[7,5]	-0.198	0.041	0.966	-2.075	-0.863	-0.214	0.426	1.702	561	1.002
SectionEffect1[7,6]	-0.046	0.048	0.95	-1.848	-0.693	-0.059	0.583	1.855	397	1.003
SectionEffect1[7,7]	-0.045	0.044	0.947	-1.896	-0.686	-0.043	0.598	1.806	460	1.003
SectionEffect1[7,8]	0.074	0.044	0.95	-1.774	-0.553	0.049	0.727	1.927	462	1.002
SectionEffect1[7,9]	-0.228	0.052	0.962	-2.053	-0.891	-0.223	0.44	1.654	338	1.005
SectionEffect1[7,10]	-0.071	0.049	0.956	-1.874	-0.734	-0.072	0.583	1.788	376	1.002
SectionEffect1[7,11]	-0.054	0.046	0.955	-1.914	-0.698	-0.083	0.597	1.781	434	1.002
SectionEffect1[7,12]	-0.098	0.047	0.974	-1.943	-0.787	-0.106	0.563	1.798	421	1.002
SectionEffect1[7,13]	-0.017	0.044	0.945	-1.887	-0.655	-0.017	0.607	1.856	451	1.002
SectionEffect1[7,14]	-0.142	0.046	0.951	-2.023	-0.784	-0.172	0.491	1.733	419	1.003
SectionEffect1[7,15]	-0.249	0.049	0.958	-2.095	-0.906	-0.257	0.405	1.612	386	1.002
SectionEffect1[7,16]	-0.166	0.048	0.938	-1.998	-0.803	-0.162	0.432	1.699	389	1.003
SectionEffect1[7,17]	-0.11	0.045	0.953	-1.936	-0.779	-0.127	0.524	1.812	445	1.002
SectionEffect1[7,18]	-0.08	0.048	0.959	-1.927	-0.738	-0.092	0.557	1.819	404	1.001
SectionEffect1[7,19]	-0.119	0.049	0.962	-2.025	-0.771	-0.131	0.528	1.792	387	1.002
SectionEffect1[7,20]	-0.118	0.044	0.95	-2.014	-0.731	-0.141	0.49	1.775	472	1.001
SectionEffect1[7,21]	-0.101	0.043	0.944	-1.971	-0.715	-0.117	0.491	1.814	483	1.001
SectionEffect1[7,22]	-0.122	0.046	0.946	-2.025	-0.756	-0.127	0.503	1.746	423	1.001
SectionEffect1[7,23]	-0.124	0.045	0.941	-1.945	-0.745	-0.113	0.478	1.749	443	1.001
SectionEffect1[7,24]	-0.106	0.042	0.949	-1.947	-0.744	-0.155	0.523	1.798	503	1.002
SectionEffect1[7,25]	0.018	0.045	0.944	-1.842	-0.594	-0.019	0.652	1.9	436	1.002
SectionEffect1[7,26]	-0.132	0.043	0.94	-1.983	-0.748	-0.118	0.473	1.708	489	1
SectionEffect1[7,27]	-0.192	0.044	0.933	-1.996	-0.84	-0.18	0.413	1.66	442	1
SectionEffect1[7,28]	-0.187	0.04	0.944	-2.059	-0.796	-0.191	0.428	1.688	560	1
SectionEffect1[7,29]	-0.058	0.041	0.937	-1.886	-0.681	-0.051	0.553	1.785	525	1
SectionEffect1[7,30]	-0.174	0.044	0.931	-2.009	-0.795	-0.156	0.447	1.614	448	1
SectionEffect1[7,31]	-0.044	0.039	0.954	-1.974	-0.667	-0.037	0.592	1.845	587	1
SectionEffect1[7,32]	-0.144	0.038	0.945	-1.977	-0.775	-0.125	0.464	1.77	622	1
SectionEffect1[7,33]	-0.199	0.04	0.927	-2.009	-0.794	-0.185	0.39	1.678	543	1
SectionEffect1[7,34]	0.069	0.038	0.954	-1.853	-0.558	0.074	0.702	1.957	642	1.001
SectionEffect1[7,35]	-0.223	0.042	0.948	-2.061	-0.873	-0.23	0.429	1.635	507	1
SectionEffect1[7,36]	-0.325	0.035	0.933	-2.119	-0.953	-0.311	0.277	1.547	696	1
SectionEffect1[7,37]	-0.245	0.041	0.949	-2.116	-0.881	-0.238	0.384	1.627	546	1.001
SectionEffect1[7,38]	-0.164	0.035	0.946	-2.004	-0.802	-0.187	0.454	1.757	741	1.001
SectionEffect1[7,39]	-0.063	0.032	0.92	-1.872	-0.687	-0.045	0.515	1.766	807	1
SectionEffect1[7,40]	0.086	0.032	0.944	-1.788	-0.553	0.102	0.699	1.927	865	1
SectionEffect1[8,1]	0.177	0.028	0.923	-1.681	-0.428	0.171	0.785	1.978	1051	1
SectionEffect1[8,2]	0.2	0.048	0.954	-1.708	-0.432	0.221	0.853	2.015	390	1.002
SectionEffect1[8,3]	0.263	0.031	0.918	-1.577	-0.368	0.275	0.878	2.061	867	1.001
SectionEffect1[8,4]	0.187	0.031	0.908	-1.602	-0.404	0.19	0.802	1.955	867	1.001
SectionEffect1[8,5]	0.212	0.033	0.902	-1.615	-0.379	0.234	0.81	1.87	753	1
SectionEffect1[8,6]	0.139	0.035	0.925	-1.708	-0.499	0.157	0.804	1.882	689	1
SectionEffect1[8,7]	0.347	0.048	0.929	-1.493	-0.283	0.339	0.993	2.082	382	1
SectionEffect1[8,8]	0.162	0.032	0.911	-1.691	-0.44	0.162	0.78	1.914	802	1
SectionEffect1[8,9]	0.183	0.033	0.908	-1.686	-0.414	0.222	0.754	1.971	745	1
SectionEffect1[8,10]	0.175	0.038	0.936	-1.655	-0.467	0.188	0.809	1.989	606	1.003
SectionEffect1[8,11]	0.164	0.035	0.923	-1.646	-0.452	0.201	0.781	1.989	704	1
SectionEffect1[8,12]	0.274	0.035	0.918	-1.538	-0.34	0.257	0.895	2.072	683	1.001
SectionEffect1[8,13]	0.217	0.035	0.93	-1.701	-0.398	0.249	0.838	2.011	703	1
SectionEffect1[8,14]	0.354	0.037	0.938	-1.567	-0.272	0.362	0.982	2.153	646	1
SectionEffect1[8,15]	0.128	0.036	0.907	-1.619	-0.469	0.106	0.757	1.917	650	1.002
SectionEffect1[8,16]	0.041	0.043	0.94	-1.774	-0.587	0.053	0.686	1.845	488	1.004
SectionEffect1[8,17]	0.131	0.038	0.914	-1.618	-0.504	0.116	0.755	1.939	592	1.002
SectionEffect1[8,18]	0.155	0.035	0.933	-1.756	-0.445	0.176	0.782	1.932	690	1
SectionEffect1[8,19]	0.246	0.038	0.928	-1.605	-0.37	0.27	0.863	2.022	601	1
SectionEffect1[8,20]	0.107	0.042	0.95	-1.672	-0.553	0.094	0.751	1.959	512	1.003
SectionEffect1[8,21]	0.123	0.039	0.943	-1.733	-0.512	0.143	0.773	1.984	594	1
SectionEffect1[8,22]	0.185	0.051	0.966	-1.646	-0.472	0.206	0.84	2.075	354	1.004
SectionEffect1[8,23]	0.114	0.039	0.939	-1.771	-0.524	0.143	0.729	1.96	589	1
SectionEffect1[8,24]	0.005	0.047	0.939	-1.768	-0.643	-0.001	0.625	1.882	399	1.004
SectionEffect1[8,25]	0.141	0.037	0.932	-1.707	-0.477	0.155	0.754	1.965	641	1
SectionEffect1[8,26]	0.063	0.039	0.953	-1.843	-0.563	0.074	0.688	1.94	598	1.001
SectionEffect1[8,27]	0.088	0.039	0.948	-1.8	-0.537	0.063	0.717	1.961	577	1.002
SectionEffect1[8,28]	0.033	0.038	0.93	-1.776	-0.578	0.017	0.655	1.891	596	1.001
SectionEffect1[8,29]	-0.025	0.045	0.957	-1.817	-0.676	-0.018	0.622	1.841	460	1.005
SectionEffect1[8,30]	0.098	0.039	0.939	-1.772	-0.536	0.116	0.732	1.918	593	1.001
SectionEffect1[8,31]	0.077	0.041	0.951	-1.854	-0.566	0.097	0.705	1.936	550	1.001
SectionEffect1[8,32]	0.111	0.049	0.959	-1.815	-0.523	0.114	0.754	1.93	389	1
SectionEffect1[8,33]	0.215	0.04	0.96	-1.703	-0.431	0.222	0.884	2.054	573	1
SectionEffect1[8,34]	0.204	0.05	0.966	-1.733	-0.434	0.206	0.866	2.02	380	1
SectionEffect1[8,35]	0.208	0.036	0.933	-1.671	-0.408	0.21	0.851	2.002	664	1
SectionEffect1[8,36]	0.262	0.033	0.93	-1.616	-0.366	0.279	0.881	2.082	803	1
SectionEffect1[8,37]	0.313	0.033	0.955	-1.633	-0.332	0.345	0.943	2.182	842	1
SectionEffect1[8,38]	0.299	0.037	0.951	-1.664	-0.331	0.323	0.966	2.11	657	1.001
SectionEffect1[8,39]	0.179	0.035	0.948	-1.737	-0.435	0.183	0.805	2.055	733	1.001
SectionEffect1[8,40]	0.188	0.044	0.964	-1.719	-0.464	0.196	0.84	2.057	478	1
SectionEffect1[9,1]	0.113	0.027	0.938	-1.756	-0.495	0.091	0.745	1.96	1171	1
SectionEffect1[9,2]	-0.097	0.029	0.926	-1.908	-0.734	-0.102	0.537	1.72	997	1.002
SectionEffect1[9,3]	0.08	0.027	0.923	-1.782	-0.527	0.103	0.674	1.891	1130	1
SectionEffect1[9,4]	0.121	0.029	0.935	-1.703	-0.505	0.117	0.737	1.947	1047	1.001
SectionEffect1[9,5]	-0.13	0.03	0.906	-1.915	-0.705	-0.135	0.473	1.624	926	1
SectionEffect1[9,6]	-0.053	0.038	0.948	-1.821	-0.702	-0.043	0.577	1.795	629	1.002
SectionEffect1[9,7]	-0.192	0.031	0.914	-1.967	-0.78	-0.208	0.405	1.622	886	1
SectionEffect1[9,8]	-0.171	0.037	0.925	-1.984	-0.801	-0.156	0.452	1.642	637	1.001
SectionEffect1[9,9]	-0.03	0.035	0.916	-1.797	-0.66	-0.031	0.576	1.748	697	1.001
SectionEffect1[9,10]	-0.146	0.042	0.939	-1.987	-0.783	-0.124	0.482	1.674	510	1.002
SectionEffect1[9,11]	-0.224	0.037	0.925	-2.049	-0.865	-0.234	0.393	1.6	626	1.001
SectionEffect1[9,12]	-0.092	0.038	0.945	-1.928	-0.752	-0.093	0.538	1.776	609	1.001
SectionEffect1[9,13]	-0.207	0.035	0.924	-2.036	-0.794	-0.227	0.402	1.631	711	1.001
SectionEffect1[9,14]	-0.212	0.038	0.934	-2.028	-0.868	-0.217	0.409	1.664	608	1.001
SectionEffect1[9,15]	-0.284	0.041	0.956	-2.156	-0.938	-0.286	0.35	1.623	544	1.002
SectionEffect1[9,16]	-0.305	0.055	0.964	-2.15	-0.939	-0.293	0.354	1.546	303	1.002
SectionEffect1[9,17]	-0.333	0.06	0.986	-2.279	-0.977	-0.316	0.337	1.549	267	1.004
SectionEffect1[9,18]	-0.213	0.056	0.966	-2.061	-0.842	-0.206	0.43	1.669	296	1.003
SectionEffect1[9,19]	-0.201	0.058	0.978	-2.077	-0.827	-0.198	0.457	1.701	280	1.001
SectionEffect1[9,20]	-0.152	0.043	0.967	-2.016	-0.801	-0.159	0.497	1.753	499	1.002
SectionEffect1[9,21]	-0.376	0.071	0.988	-2.474	-0.982	-0.351	0.284	1.47	195	1.006
SectionEffect1[9,22]	-0.165	0.061	0.978	-2.072	-0.798	-0.145	0.498	1.719	254	1.003
SectionEffect1[9,23]	-0.206	0.066	0.992	-2.271	-0.835	-0.189	0.466	1.668	223	1.004
SectionEffect1[9,24]	-0.294	0.074	1.026	-2.553	-0.934	-0.271	0.409	1.616	191	1.003
SectionEffect1[9,25]	-0.272	0.08	1.014	-2.712	-0.878	-0.242	0.388	1.672	161	1.002
SectionEffect1[9,26]	-0.379	0.075	1.01	-2.732	-0.995	-0.355	0.293	1.54	181	1.005
SectionEffect1[9,27]	-0.192	0.074	1.01	-2.488	-0.809	-0.166	0.484	1.749	187	1.003
SectionEffect1[9,28]	-0.294	0.059	0.962	-2.087	-0.938	-0.299	0.362	1.6	269	1.002
SectionEffect1[9,29]	-0.253	0.091	1.055	-3.164	-0.844	-0.202	0.432	1.658	136	1.005
SectionEffect1[9,30]	-0.228	0.069	0.982	-2.317	-0.847	-0.213	0.421	1.669	204	1.003
SectionEffect1[9,31]	-0.283	0.075	0.995	-2.5	-0.926	-0.256	0.407	1.609	178	1.005
SectionEffect1[9,32]	-0.263	0.066	0.983	-2.293	-0.891	-0.238	0.398	1.596	220	1.003
SectionEffect1[9,33]	-0.198	0.074	1.003	-2.424	-0.841	-0.166	0.485	1.696	185	1.003
SectionEffect1[9,34]	-0.42	0.066	0.986	-2.473	-1.059	-0.4	0.255	1.47	225	1.003
SectionEffect1[9,35]	-0.16	0.071	0.977	-2.326	-0.8	-0.136	0.506	1.68	192	1.004
SectionEffect1[9,36]	-0.326	0.075	0.996	-2.714	-0.926	-0.292	0.335	1.539	176	1.005
SectionEffect1[9,37]	-0.361	0.066	0.967	-2.429	-0.975	-0.342	0.296	1.478	212	1.003
SectionEffect1[9,38]	-0.371	0.069	0.988	-2.537	-0.976	-0.351	0.287	1.498	203	1.003
SectionEffect1[9,39]	-0.317	0.064	0.979	-2.361	-0.943	-0.301	0.34	1.543	235	1.003
SectionEffect1[9,40]	-0.094	0.058	0.96	-1.998	-0.731	-0.068	0.557	1.75	270	1.003
SectionEffect1[10,1]	-0.068	0.031	0.93	-1.91	-0.669	-0.09	0.531	1.806	918	1.002
SectionEffect1[10,2]	0.044	0.03	0.935	-1.772	-0.598	0.026	0.67	1.879	975	1
SectionEffect1[10,3]	-0.015	0.046	0.958	-1.894	-0.668	-0.022	0.653	1.814	439	1
SectionEffect1[10,4]	-0.002	0.038	0.962	-1.886	-0.667	0.01	0.692	1.851	643	1
SectionEffect1[10,5]	-0.071	0.035	0.958	-1.915	-0.708	-0.085	0.586	1.797	748	1.001
SectionEffect1[10,6]	-0.035	0.034	0.925	-1.85	-0.654	-0.041	0.584	1.794	760	1
SectionEffect1[10,7]	-0.061	0.035	0.92	-1.842	-0.665	-0.082	0.543	1.737	680	1.001
SectionEffect1[10,8]	-0.035	0.036	0.928	-1.854	-0.655	-0.009	0.583	1.775	671	1
SectionEffect1[10,9]	0.017	0.034	0.928	-1.817	-0.596	0.005	0.63	1.854	741	1.001
SectionEffect1[10,10]	-0.13	0.038	0.946	-1.98	-0.743	-0.148	0.503	1.741	614	1.001
SectionEffect1[10,11]	0.05	0.039	0.947	-1.85	-0.581	0.057	0.698	1.86	597	1
SectionEffect1[10,12]	-0.036	0.051	0.953	-1.904	-0.685	-0.046	0.633	1.77	343	1
SectionEffect1[10,13]	0.065	0.041	0.953	-1.849	-0.578	0.071	0.723	1.887	531	1
SectionEffect1[10,14]	0.067	0.058	0.969	-1.829	-0.584	0.053	0.723	1.864	277	1
SectionEffect1[10,15]	0.06	0.041	0.954	-1.83	-0.588	0.069	0.722	1.885	550	1
SectionEffect1[10,16]	0.057	0.04	0.95	-1.851	-0.576	0.047	0.722	1.916	569	1
SectionEffect1[10,17]	0.126	0.04	0.947	-1.771	-0.508	0.139	0.769	1.924	574	1
SectionEffect1[10,18]	0.057	0.038	0.942	-1.828	-0.57	0.055	0.684	1.884	601	1
SectionEffect1[10,19]	0.253	0.051	0.968	-1.648	-0.398	0.25	0.914	2.094	356	1
SectionEffect1[10,20]	0.018	0.038	0.937	-1.811	-0.608	0.025	0.635	1.841	618	1
SectionEffect1[10,21]	0.152	0.05	0.957	-1.748	-0.494	0.155	0.818	1.975	364	1.001
SectionEffect1[10,22]	0.093	0.036	0.939	-1.718	-0.52	0.076	0.725	1.95	674	1
SectionEffect1[10,23]	0.086	0.038	0.956	-1.785	-0.563	0.114	0.708	1.984	632	1
SectionEffect1[10,24]	0.294	0.041	0.988	-1.646	-0.397	0.297	1.008	2.149	568	1
SectionEffect1[10,25]	0.105	0.041	0.992	-1.965	-0.551	0.114	0.791	2.046	582	1.001
SectionEffect1[10,26]	0.18	0.037	0.957	-1.713	-0.447	0.187	0.82	2.011	655	1
SectionEffect1[10,27]	0.275	0.038	0.979	-1.709	-0.399	0.287	0.974	2.114	658	1
SectionEffect1[10,28]	0.148	0.036	0.942	-1.744	-0.496	0.158	0.782	1.973	694	1
SectionEffect1[10,29]	0.13	0.039	0.962	-1.761	-0.531	0.147	0.804	2.019	607	1
SectionEffect1[10,30]	0.115	0.037	0.947	-1.821	-0.521	0.135	0.75	1.947	669	1
SectionEffect1[10,31]	0.282	0.051	0.968	-1.579	-0.394	0.29	0.972	2.076	362	1
SectionEffect1[10,32]	0.206	0.037	0.966	-1.685	-0.453	0.198	0.873	2.118	689	1
SectionEffect1[10,33]	0.132	0.05	0.97	-1.766	-0.523	0.129	0.818	1.962	382	1
SectionEffect1[10,34]	0.256	0.038	0.978	-1.758	-0.4	0.246	0.916	2.173	679	1
SectionEffect1[10,35]	0.159	0.037	0.965	-1.73	-0.499	0.148	0.82	2.027	696	1
SectionEffect1[10,36]	0.298	0.048	0.975	-1.651	-0.365	0.311	1.005	2.107	419	1.001
SectionEffect1[10,37]	0.376	0.039	0.979	-1.544	-0.316	0.404	1.075	2.213	616	1.001
SectionEffect1[10,38]	0.19	0.035	0.968	-1.731	-0.456	0.202	0.826	2.078	770	1
SectionEffect1[10,39]	0.153	0.036	0.945	-1.683	-0.502	0.155	0.827	1.942	700	1.001
SectionEffect1[10,40]	0.264	0.045	0.967	-1.636	-0.41	0.275	0.982	2.037	471	1
SectionEffect1[11,1]	-0.015	0.034	0.954	-1.903	-0.629	-0.044	0.602	1.899	780	1.001
SectionEffect1[11,2]	0.073	0.036	0.961	-1.842	-0.547	0.059	0.7	1.968	730	1
SectionEffect1[11,3]	-0.124	0.037	0.945	-1.99	-0.752	-0.137	0.513	1.762	646	1
SectionEffect1[11,4]	-0.093	0.034	0.934	-1.928	-0.708	-0.082	0.501	1.763	741	1
SectionEffect1[11,5]	-0.056	0.035	0.936	-1.949	-0.669	-0.046	0.567	1.75	702	1
SectionEffect1[11,6]	-0.057	0.037	0.944	-1.896	-0.694	-0.049	0.549	1.882	660	1
SectionEffect1[11,7]	-0.065	0.036	0.945	-1.882	-0.681	-0.096	0.551	1.835	702	1.001
SectionEffect1[11,8]	-0.146	0.036	0.942	-2.03	-0.766	-0.169	0.496	1.754	677	1.001
SectionEffect1[11,9]	-0.07	0.039	0.941	-1.93	-0.696	-0.043	0.544	1.784	571	1
SectionEffect1[11,10]	-0.114	0.038	0.926	-1.941	-0.728	-0.114	0.486	1.756	579	1
SectionEffect1[11,11]	-0.027	0.045	0.948	-1.825	-0.702	-0.028	0.617	1.846	437	1.001
SectionEffect1[11,12]	-0.146	0.05	0.949	-1.948	-0.789	-0.154	0.5	1.729	356	1.006
SectionEffect1[11,13]	-0.096	0.041	0.932	-1.943	-0.705	-0.085	0.52	1.742	517	1
SectionEffect1[11,14]	-0.103	0.043	0.957	-1.962	-0.752	-0.128	0.559	1.764	498	1.001
SectionEffect1[11,15]	0.032	0.042	0.952	-1.84	-0.599	0.022	0.645	1.929	515	1
SectionEffect1[11,16]	-0.243	0.049	0.967	-2.073	-0.909	-0.263	0.412	1.691	388	1.003
SectionEffect1[11,17]	-0.116	0.046	0.954	-1.917	-0.794	-0.13	0.535	1.82	428	1.003
SectionEffect1[11,18]	-0.063	0.043	0.953	-1.923	-0.69	-0.067	0.565	1.827	494	1
SectionEffect1[11,19]	-0.136	0.04	0.941	-1.979	-0.754	-0.15	0.479	1.738	545	1.001
SectionEffect1[11,20]	-0.024	0.047	0.968	-1.919	-0.689	-0.049	0.635	1.871	430	1.003
SectionEffect1[11,21]	-0.051	0.042	0.971	-1.928	-0.703	-0.086	0.567	1.901	537	1
SectionEffect1[11,22]	-0.081	0.044	0.96	-1.914	-0.713	-0.11	0.552	1.834	470	1.003
SectionEffect1[11,23]	-0.082	0.043	0.961	-1.925	-0.728	-0.107	0.549	1.907	493	1.003
SectionEffect1[11,24]	-0.073	0.043	0.968	-1.95	-0.722	-0.089	0.555	1.864	517	1.001
SectionEffect1[11,25]	-0.056	0.044	0.963	-1.93	-0.721	-0.082	0.59	1.892	485	1.002
SectionEffect1[11,26]	-0.051	0.047	0.974	-1.903	-0.713	-0.048	0.612	1.836	430	1.003
SectionEffect1[11,27]	-0.046	0.041	0.952	-1.911	-0.68	-0.059	0.576	1.872	536	1.001
SectionEffect1[11,28]	-0.141	0.044	0.965	-1.965	-0.815	-0.171	0.51	1.763	487	1.004
SectionEffect1[11,29]	-0.055	0.041	0.974	-1.929	-0.725	-0.066	0.605	1.847	579	1
SectionEffect1[11,30]	-0.001	0.038	0.941	-1.852	-0.63	-0.02	0.642	1.846	627	1.002
SectionEffect1[11,31]	-0.1	0.038	0.956	-1.957	-0.734	-0.125	0.526	1.782	633	1
SectionEffect1[11,32]	0.077	0.039	0.954	-1.763	-0.582	0.06	0.725	1.939	590	1.002
SectionEffect1[11,33]	0.002	0.037	0.95	-1.824	-0.659	-0.022	0.643	1.899	642	1.002
SectionEffect1[11,34]	0	0.035	0.948	-1.852	-0.661	-0.018	0.643	1.86	723	1.002
SectionEffect1[11,35]	0.08	0.036	0.958	-1.757	-0.583	0.075	0.741	1.946	690	1.001
SectionEffect1[11,36]	0.109	0.038	0.959	-1.734	-0.532	0.096	0.763	2.018	628	1.002
SectionEffect1[11,37]	-0.008	0.035	0.948	-1.825	-0.658	-0.041	0.642	1.848	729	1
SectionEffect1[11,38]	0.029	0.032	0.957	-1.856	-0.598	0.043	0.671	1.893	898	1
SectionEffect1[11,39]	0.106	0.031	0.924	-1.685	-0.506	0.092	0.742	1.94	870	1
SectionEffect1[11,40]	0.038	0.033	0.945	-1.79	-0.599	0.058	0.67	1.864	816	1.001
SectionEffect1[12,1]	-0.011	0.056	0.973	-1.958	-0.632	0.015	0.65	1.842	297	1.001
SectionEffect1[12,2]	-0.198	0.033	0.94	-1.988	-0.84	-0.212	0.43	1.676	814	1
SectionEffect1[12,3]	-0.139	0.033	0.914	-1.923	-0.731	-0.163	0.462	1.717	772	1
SectionEffect1[12,4]	-0.176	0.035	0.925	-2.03	-0.799	-0.196	0.432	1.66	701	1
SectionEffect1[12,5]	-0.225	0.035	0.925	-2.06	-0.839	-0.253	0.382	1.612	713	1
SectionEffect1[12,6]	-0.21	0.034	0.912	-2.044	-0.797	-0.195	0.371	1.55	733	1
SectionEffect1[12,7]	-0.221	0.035	0.913	-2.024	-0.812	-0.22	0.367	1.583	699	1
SectionEffect1[12,8]	-0.067	0.063	0.974	-2.064	-0.699	-0.037	0.581	1.854	241	1.001
SectionEffect1[12,9]	-0.132	0.037	0.937	-1.979	-0.755	-0.139	0.494	1.69	659	1
SectionEffect1[12,10]	-0.077	0.039	0.935	-1.94	-0.687	-0.085	0.561	1.74	575	1.003
SectionEffect1[12,11]	-0.096	0.042	0.955	-1.909	-0.754	-0.097	0.521	1.821	518	1
SectionEffect1[12,12]	-0.009	0.037	0.924	-1.836	-0.613	-0.025	0.61	1.769	630	1
SectionEffect1[12,13]	-0.189	0.051	0.968	-2.074	-0.84	-0.197	0.457	1.657	362	1.005
SectionEffect1[12,14]	-0.243	0.04	0.946	-2.12	-0.864	-0.231	0.378	1.64	566	1
SectionEffect1[12,15]	-0.064	0.04	0.934	-1.957	-0.675	-0.083	0.546	1.817	551	1
SectionEffect1[12,16]	-0.192	0.04	0.931	-2.038	-0.805	-0.176	0.42	1.622	544	1
SectionEffect1[12,17]	-0.008	0.041	0.963	-1.909	-0.647	-0.01	0.644	1.915	545	1
SectionEffect1[12,18]	-0.176	0.05	0.965	-2.046	-0.834	-0.202	0.46	1.697	373	1.001
SectionEffect1[12,19]	-0.052	0.041	0.945	-1.946	-0.65	-0.071	0.578	1.812	537	1
SectionEffect1[12,20]	-0.119	0.04	0.929	-1.984	-0.742	-0.133	0.49	1.726	531	1
SectionEffect1[12,21]	-0.103	0.046	0.951	-1.952	-0.772	-0.108	0.541	1.733	430	1
SectionEffect1[12,22]	0.057	0.041	0.946	-1.848	-0.551	0.072	0.666	1.905	520	1.001
SectionEffect1[12,23]	-0.135	0.04	0.931	-1.948	-0.753	-0.145	0.479	1.736	548	1
SectionEffect1[12,24]	-0.211	0.041	0.944	-2.068	-0.847	-0.23	0.421	1.666	520	1.001
SectionEffect1[12,25]	-0.15	0.062	0.981	-2.016	-0.786	-0.182	0.462	1.944	254	1.003
SectionEffect1[12,26]	-0.203	0.039	0.94	-2.091	-0.816	-0.183	0.403	1.656	573	1
SectionEffect1[12,27]	-0.153	0.043	0.936	-2.101	-0.752	-0.134	0.446	1.67	472	1.001
SectionEffect1[12,28]	-0.189	0.056	0.957	-2.024	-0.837	-0.187	0.464	1.703	288	1.003
SectionEffect1[12,29]	-0.158	0.04	0.935	-2.01	-0.776	-0.179	0.443	1.705	559	1
SectionEffect1[12,30]	-0.309	0.041	0.954	-2.176	-0.951	-0.325	0.34	1.583	548	1
SectionEffect1[12,31]	-0.302	0.038	0.94	-2.134	-0.915	-0.328	0.321	1.573	600	1
SectionEffect1[12,32]	0.02	0.038	0.938	-1.869	-0.606	0.039	0.638	1.857	625	1
SectionEffect1[12,33]	-0.295	0.042	0.939	-2.181	-0.886	-0.328	0.329	1.555	511	1.002
SectionEffect1[12,34]	-0.201	0.042	0.938	-2.042	-0.827	-0.216	0.433	1.582	499	1
SectionEffect1[12,35]	-0.038	0.039	0.955	-2.01	-0.645	-0.045	0.578	1.864	590	1.001
SectionEffect1[12,36]	-0.173	0.037	0.93	-1.971	-0.8	-0.185	0.438	1.718	637	1.001
SectionEffect1[12,37]	-0.173	0.043	0.954	-1.953	-0.829	-0.194	0.451	1.76	486	1.003
SectionEffect1[12,38]	-0.062	0.037	0.954	-1.947	-0.69	-0.045	0.554	1.809	650	1
SectionEffect1[12,39]	-0.068	0.034	0.934	-1.91	-0.672	-0.061	0.525	1.817	753	1
SectionEffect1[12,40]	-0.072	0.038	0.938	-1.916	-0.687	-0.078	0.557	1.78	618	1.001
SectionEffect1[13,1]	0.186	0.051	0.989	-1.755	-0.48	0.185	0.837	2.125	375	1.002
SectionEffect1[13,2]	0.168	0.031	0.922	-1.683	-0.447	0.179	0.819	1.945	868	1
SectionEffect1[13,3]	0.043	0.039	0.946	-1.83	-0.575	0.047	0.68	1.824	573	1.002
SectionEffect1[13,4]	0.136	0.04	0.947	-1.822	-0.495	0.141	0.785	1.9	564	1.001
SectionEffect1[13,5]	0.161	0.04	0.955	-1.746	-0.472	0.18	0.813	1.972	562	1.002
SectionEffect1[13,6]	0.1	0.035	0.924	-1.766	-0.505	0.113	0.73	1.909	716	1.002
SectionEffect1[13,7]	0.104	0.045	0.959	-1.83	-0.52	0.091	0.772	1.941	446	1.003
SectionEffect1[13,8]	0.132	0.054	0.974	-1.731	-0.517	0.131	0.762	2.03	325	1.003
SectionEffect1[13,9]	0.06	0.033	0.926	-1.827	-0.536	0.061	0.683	1.866	770	1
SectionEffect1[13,10]	0.155	0.036	0.935	-1.709	-0.471	0.184	0.778	1.98	672	1
SectionEffect1[13,11]	0.078	0.037	0.926	-1.836	-0.517	0.105	0.707	1.855	615	1.002
SectionEffect1[13,12]	0.078	0.035	0.928	-1.804	-0.527	0.125	0.679	1.865	701	1
SectionEffect1[13,13]	0.156	0.072	1.005	-1.801	-0.509	0.149	0.769	2.444	195	1.008
SectionEffect1[13,14]	0.165	0.041	0.95	-1.746	-0.488	0.202	0.868	1.918	531	1.002
SectionEffect1[13,15]	0.076	0.04	0.937	-1.837	-0.537	0.117	0.729	1.852	559	1.002
SectionEffect1[13,16]	0.124	0.037	0.949	-1.815	-0.497	0.152	0.761	1.929	654	1
SectionEffect1[13,17]	0.12	0.038	0.947	-1.821	-0.489	0.131	0.751	1.957	629	1
SectionEffect1[13,18]	0.111	0.039	0.955	-1.797	-0.496	0.106	0.76	1.899	599	1.001
SectionEffect1[13,19]	0.007	0.044	0.967	-1.942	-0.641	0.023	0.654	1.882	473	1.002
SectionEffect1[13,20]	0.286	0.042	0.986	-1.693	-0.361	0.282	0.981	2.142	554	1.002
SectionEffect1[13,21]	0.125	0.049	0.972	-1.795	-0.532	0.144	0.801	1.942	401	1.002
SectionEffect1[13,22]	0.036	0.041	0.951	-1.89	-0.6	0.075	0.672	1.861	548	1.001
SectionEffect1[13,23]	-0.078	0.04	0.94	-1.988	-0.7	-0.075	0.562	1.733	560	1.001
SectionEffect1[13,24]	0.05	0.038	0.943	-1.886	-0.55	0.055	0.671	1.894	613	1
SectionEffect1[13,25]	0.129	0.044	0.962	-1.826	-0.51	0.143	0.82	1.905	478	1.003
SectionEffect1[13,26]	-0.018	0.043	0.954	-1.929	-0.639	0.003	0.639	1.804	490	1.001
SectionEffect1[13,27]	0.085	0.057	0.993	-1.952	-0.559	0.111	0.768	1.931	307	1.001
SectionEffect1[13,28]	0.251	0.04	0.951	-1.624	-0.393	0.269	0.897	2.05	567	1.001
SectionEffect1[13,29]	0.092	0.039	0.955	-1.854	-0.54	0.107	0.739	1.903	592	1
SectionEffect1[13,30]	-0.029	0.037	0.94	-1.873	-0.681	-0.023	0.615	1.789	637	1
SectionEffect1[13,31]	0.054	0.037	0.946	-1.854	-0.555	0.075	0.7	1.868	649	1
SectionEffect1[13,32]	-0.039	0.035	0.93	-1.915	-0.646	-0.009	0.577	1.738	716	1
SectionEffect1[13,33]	0.017	0.035	0.937	-1.852	-0.623	0.022	0.671	1.788	697	1
SectionEffect1[13,34]	0.109	0.033	0.948	-1.835	-0.502	0.114	0.755	1.96	822	1.001
SectionEffect1[13,35]	0.038	0.055	0.98	-1.918	-0.627	0.033	0.715	1.908	314	1.002
SectionEffect1[13,36]	0.129	0.033	0.949	-1.783	-0.479	0.137	0.784	1.933	808	1
SectionEffect1[13,37]	0.219	0.033	0.94	-1.704	-0.41	0.256	0.894	1.976	807	1
SectionEffect1[13,38]	0.099	0.038	0.955	-1.77	-0.541	0.109	0.761	1.919	632	1
SectionEffect1[13,39]	0.034	0.03	0.933	-1.812	-0.588	0.051	0.682	1.848	952	1
SectionEffect1[13,40]	0.166	0.029	0.955	-1.727	-0.471	0.188	0.798	2.005	1108	1
SectionEffect1[14,1]	0.331	0.03	0.921	-1.528	-0.25	0.325	0.937	2.094	937	1
SectionEffect1[14,2]	0.233	0.033	0.907	-1.567	-0.362	0.223	0.84	2.047	751	1.003
SectionEffect1[14,3]	0.3	0.033	0.918	-1.521	-0.281	0.286	0.909	2.113	769	1.003
SectionEffect1[14,4]	0.123	0.031	0.896	-1.658	-0.449	0.131	0.691	1.916	826	1
SectionEffect1[14,5]	0.044	0.034	0.916	-1.814	-0.537	0.068	0.632	1.825	739	1.002
SectionEffect1[14,6]	0.046	0.034	0.909	-1.729	-0.589	0.043	0.648	1.85	696	1.003
SectionEffect1[14,7]	0.245	0.033	0.901	-1.586	-0.334	0.235	0.838	2.031	738	1.002
SectionEffect1[14,8]	0.26	0.033	0.905	-1.495	-0.351	0.244	0.862	2.042	751	1.002
SectionEffect1[14,9]	0.223	0.031	0.892	-1.578	-0.344	0.221	0.802	2.011	825	1.001
SectionEffect1[14,10]	0.193	0.031	0.911	-1.614	-0.411	0.19	0.797	1.988	843	1.001
SectionEffect1[14,11]	0.139	0.031	0.9	-1.614	-0.446	0.107	0.714	1.986	843	1.001
SectionEffect1[14,12]	0.04	0.032	0.891	-1.679	-0.554	0.044	0.623	1.834	792	1.001
SectionEffect1[14,13]	0.038	0.034	0.928	-1.761	-0.562	0.024	0.651	1.9	761	1.003
SectionEffect1[14,14]	-0.096	0.033	0.911	-1.885	-0.71	-0.111	0.495	1.771	753	1.001
SectionEffect1[14,15]	-0.094	0.032	0.89	-1.874	-0.662	-0.097	0.487	1.702	792	1.002
SectionEffect1[14,16]	-0.016	0.035	0.909	-1.762	-0.642	-0.029	0.585	1.796	691	1.003
SectionEffect1[14,17]	-0.081	0.042	0.933	-1.854	-0.709	-0.078	0.524	1.777	487	1.002
SectionEffect1[14,18]	-0.025	0.054	0.954	-1.831	-0.642	-0.034	0.612	1.849	313	1.007
SectionEffect1[14,19]	-0.184	0.035	0.925	-1.937	-0.823	-0.202	0.409	1.701	689	1.002
SectionEffect1[14,20]	-0.077	0.041	0.944	-1.873	-0.725	-0.09	0.558	1.754	531	1.002
SectionEffect1[14,21]	-0.353	0.036	0.937	-2.105	-0.992	-0.379	0.261	1.544	685	1.003
SectionEffect1[14,22]	-0.38	0.033	0.934	-2.154	-0.998	-0.416	0.232	1.518	790	1.003
SectionEffect1[14,23]	-0.345	0.047	0.972	-2.156	-1	-0.348	0.306	1.624	433	1.004
SectionEffect1[14,24]	-0.253	0.042	0.953	-2.01	-0.899	-0.272	0.366	1.642	509	1.003
SectionEffect1[14,25]	-0.363	0.053	0.971	-2.208	-1.019	-0.371	0.277	1.592	333	1.006
SectionEffect1[14,26]	-0.32	0.037	0.954	-2.094	-0.977	-0.319	0.315	1.594	672	1.003
SectionEffect1[14,27]	-0.303	0.057	0.991	-2.331	-0.98	-0.295	0.349	1.627	308	1.007
SectionEffect1[14,28]	-0.19	0.032	0.939	-1.973	-0.817	-0.207	0.425	1.682	847	1.001
SectionEffect1[14,29]	-0.386	0.031	0.942	-2.18	-1.022	-0.403	0.236	1.507	899	1
SectionEffect1[14,30]	-0.349	0.033	0.95	-2.191	-1.026	-0.356	0.316	1.497	817	1.001
SectionEffect1[14,31]	-0.457	0.034	0.95	-2.253	-1.113	-0.491	0.166	1.474	802	1.002
SectionEffect1[14,32]	-0.408	0.032	0.945	-2.212	-1.028	-0.432	0.24	1.504	884	1
SectionEffect1[14,33]	-0.466	0.029	0.918	-2.208	-1.112	-0.5	0.156	1.421	992	1.001
SectionEffect1[14,34]	-0.341	0.033	0.927	-2.063	-0.987	-0.344	0.274	1.526	770	1.001
SectionEffect1[14,35]	-0.307	0.03	0.929	-2.027	-0.959	-0.337	0.325	1.556	933	1.001
SectionEffect1[14,36]	-0.402	0.029	0.93	-2.232	-1.019	-0.409	0.192	1.481	1065	1
SectionEffect1[14,37]	-0.343	0.029	0.936	-2.132	-0.976	-0.341	0.273	1.532	1064	1
SectionEffect1[14,38]	-0.312	0.027	0.912	-2.078	-0.923	-0.306	0.284	1.541	1172	1
SectionEffect1[14,39]	-0.252	0.028	0.931	-1.999	-0.886	-0.267	0.353	1.608	1095	1
SectionEffect1[14,40]	-0.302	0.026	0.924	-2.103	-0.928	-0.314	0.315	1.574	1221	1
SectionEffect1[15,1]	0.425	0.037	0.939	-1.415	-0.191	0.438	1.021	2.332	632	1
SectionEffect1[15,2]	0.25	0.044	0.958	-1.588	-0.376	0.22	0.84	2.302	469	1
SectionEffect1[15,3]	0.347	0.041	0.938	-1.469	-0.31	0.327	0.97	2.233	523	1.001
SectionEffect1[15,4]	0.098	0.044	0.918	-1.656	-0.533	0.065	0.683	1.996	444	1.002
SectionEffect1[15,5]	0.338	0.04	0.922	-1.493	-0.251	0.323	0.943	2.161	525	1
SectionEffect1[15,6]	0.197	0.04	0.92	-1.578	-0.417	0.207	0.802	2.064	541	1
SectionEffect1[15,7]	0.104	0.047	0.937	-1.704	-0.538	0.101	0.756	1.961	403	1
SectionEffect1[15,8]	0.202	0.046	0.916	-1.589	-0.389	0.201	0.792	2.037	390	1
SectionEffect1[15,9]	0.244	0.052	0.937	-1.544	-0.382	0.221	0.864	2.094	330	1
SectionEffect1[15,10]	0.195	0.052	0.949	-1.629	-0.443	0.169	0.816	2.142	334	1.001
SectionEffect1[15,11]	0.014	0.042	0.933	-1.808	-0.593	-0.001	0.59	1.935	499	1.001
SectionEffect1[15,12]	0.116	0.046	0.921	-1.691	-0.498	0.105	0.698	1.977	408	1
SectionEffect1[15,13]	-0.103	0.051	0.957	-1.958	-0.734	-0.111	0.523	1.811	359	1
SectionEffect1[15,14]	-0.03	0.042	0.935	-1.824	-0.661	-0.03	0.542	1.893	488	1
SectionEffect1[15,15]	-0.141	0.048	0.948	-1.905	-0.782	-0.169	0.462	1.803	397	1
SectionEffect1[15,16]	-0.152	0.049	0.963	-1.943	-0.815	-0.179	0.458	1.828	380	1.001
SectionEffect1[15,17]	-0.114	0.045	0.94	-1.943	-0.741	-0.111	0.492	1.77	440	1
SectionEffect1[15,18]	-0.191	0.058	0.979	-2.062	-0.866	-0.225	0.48	1.787	284	1
SectionEffect1[15,19]	-0.273	0.071	1	-2.121	-0.972	-0.315	0.371	1.763	200	1.001
SectionEffect1[15,20]	-0.308	0.048	0.947	-2.101	-0.935	-0.359	0.281	1.716	388	1.002
SectionEffect1[15,21]	-0.348	0.049	0.965	-2.134	-1.01	-0.387	0.267	1.731	383	1.001
SectionEffect1[15,22]	-0.209	0.049	0.972	-2.047	-0.865	-0.249	0.421	1.748	385	1
SectionEffect1[15,23]	-0.117	0.07	0.988	-1.965	-0.791	-0.174	0.529	1.843	197	1
SectionEffect1[15,24]	-0.271	0.048	0.97	-2.12	-0.92	-0.293	0.332	1.793	404	1.001
SectionEffect1[15,25]	-0.355	0.061	0.974	-2.231	-1.018	-0.376	0.258	1.671	256	1
SectionEffect1[15,26]	-0.289	0.048	0.968	-2.151	-0.92	-0.335	0.33	1.688	407	1
SectionEffect1[15,27]	-0.33	0.048	0.962	-2.158	-0.993	-0.347	0.291	1.695	398	1.001
SectionEffect1[15,28]	-0.407	0.046	0.958	-2.219	-1.039	-0.42	0.201	1.618	439	1
SectionEffect1[15,29]	-0.258	0.048	0.963	-2.109	-0.923	-0.28	0.362	1.754	395	1.001
SectionEffect1[15,30]	-0.397	0.043	0.954	-2.248	-1.009	-0.43	0.212	1.601	483	1
SectionEffect1[15,31]	-0.297	0.043	0.934	-2.102	-0.916	-0.298	0.3	1.584	479	1
SectionEffect1[15,32]	-0.25	0.039	0.936	-2.052	-0.867	-0.3	0.373	1.669	565	1
SectionEffect1[15,33]	-0.361	0.043	0.916	-2.134	-0.963	-0.372	0.222	1.493	456	1
SectionEffect1[15,34]	-0.277	0.039	0.927	-2.059	-0.895	-0.305	0.325	1.613	565	1
SectionEffect1[15,35]	-0.226	0.04	0.926	-2.043	-0.85	-0.249	0.381	1.629	524	1
SectionEffect1[15,36]	-0.233	0.042	0.927	-2.02	-0.843	-0.256	0.383	1.621	484	1.001
SectionEffect1[15,37]	-0.185	0.041	0.923	-1.972	-0.831	-0.188	0.412	1.647	515	1
SectionEffect1[15,38]	-0.219	0.032	0.924	-1.98	-0.841	-0.257	0.396	1.623	825	1
SectionEffect1[15,39]	-0.216	0.054	0.961	-2.121	-0.848	-0.203	0.435	1.64	318	1.001
SectionEffect1[15,40]	-0.096	0.03	0.915	-1.932	-0.698	-0.08	0.505	1.686	919	1
SectionEffect1[16,1]	0.015	0.033	0.937	-1.838	-0.606	0.007	0.662	1.87	791	1
SectionEffect1[16,2]	-0.064	0.041	0.93	-1.88	-0.691	-0.032	0.577	1.697	503	1
SectionEffect1[16,3]	-0.064	0.043	0.942	-1.953	-0.673	-0.07	0.588	1.745	485	1
SectionEffect1[16,4]	-0.08	0.046	0.939	-1.96	-0.706	-0.083	0.555	1.732	424	1
SectionEffect1[16,5]	0.009	0.048	0.932	-1.86	-0.623	0.023	0.652	1.783	382	1
SectionEffect1[16,6]	-0.117	0.046	0.956	-2.116	-0.736	-0.082	0.51	1.735	439	1
SectionEffect1[16,7]	-0.097	0.048	0.949	-2.071	-0.705	-0.075	0.526	1.721	394	1
SectionEffect1[16,8]	-0.105	0.044	0.942	-1.968	-0.736	-0.098	0.534	1.79	454	1
SectionEffect1[16,9]	-0.151	0.035	0.928	-2.012	-0.773	-0.138	0.485	1.677	714	1
SectionEffect1[16,10]	-0.101	0.047	0.94	-2.036	-0.7	-0.084	0.534	1.706	401	1
SectionEffect1[16,11]	-0.104	0.035	0.929	-1.939	-0.696	-0.108	0.508	1.729	703	1
SectionEffect1[16,12]	-0.009	0.044	0.949	-2.03	-0.608	0.017	0.609	1.829	463	1
SectionEffect1[16,13]	-0.173	0.043	0.923	-2.029	-0.787	-0.156	0.431	1.631	463	1
SectionEffect1[16,14]	-0.051	0.042	0.95	-2.039	-0.663	-0.012	0.578	1.782	510	1
SectionEffect1[16,15]	-0.048	0.035	0.944	-1.932	-0.669	-0.044	0.577	1.817	747	1
SectionEffect1[16,16]	-0.035	0.033	0.941	-1.94	-0.641	-0.011	0.577	1.832	802	1
SectionEffect1[16,17]	0.013	0.034	0.935	-1.842	-0.601	0.008	0.622	1.828	768	1
SectionEffect1[16,18]	-0.023	0.041	0.943	-1.86	-0.625	-0.051	0.583	1.874	537	1.001
SectionEffect1[16,19]	0.053	0.048	0.952	-1.836	-0.575	0.064	0.711	1.889	396	1
SectionEffect1[16,20]	0.085	0.034	0.935	-1.808	-0.526	0.101	0.709	1.909	750	1
SectionEffect1[16,21]	-0.024	0.047	0.956	-1.876	-0.672	-0.014	0.647	1.827	419	1
SectionEffect1[16,22]	-0.054	0.05	0.942	-1.894	-0.692	-0.052	0.575	1.801	358	1.001
SectionEffect1[16,23]	-0.012	0.048	0.942	-1.849	-0.645	-0.033	0.631	1.79	389	1.001
SectionEffect1[16,24]	0.11	0.044	0.945	-1.732	-0.524	0.11	0.758	1.945	455	1
SectionEffect1[16,25]	0.039	0.056	0.943	-1.747	-0.606	0.031	0.681	1.878	288	1
SectionEffect1[16,26]	0.063	0.05	0.938	-1.763	-0.579	0.04	0.703	1.843	348	1.001
SectionEffect1[16,27]	0.105	0.05	0.941	-1.768	-0.537	0.102	0.749	1.916	360	1.001
SectionEffect1[16,28]	0.023	0.047	0.928	-1.808	-0.609	0.014	0.664	1.811	397	1
SectionEffect1[16,29]	0.12	0.049	0.946	-1.752	-0.514	0.116	0.747	1.933	380	1.001
SectionEffect1[16,30]	0.153	0.054	0.96	-1.716	-0.518	0.155	0.801	2.013	315	1.001
SectionEffect1[16,31]	0.122	0.049	0.954	-1.727	-0.527	0.108	0.782	1.966	385	1
SectionEffect1[16,32]	0.096	0.053	0.948	-1.778	-0.531	0.103	0.736	1.866	321	1.001
SectionEffect1[16,33]	0.086	0.035	0.935	-1.792	-0.546	0.111	0.71	1.888	698	1
SectionEffect1[16,34]	0.204	0.038	0.943	-1.705	-0.413	0.212	0.844	2.026	617	1.001
SectionEffect1[16,35]	0.28	0.04	0.954	-1.597	-0.365	0.29	0.944	2.045	578	1
SectionEffect1[16,36]	0.046	0.048	0.94	-1.745	-0.613	0.036	0.671	1.879	382	1.001
SectionEffect1[16,37]	0.155	0.037	0.925	-1.685	-0.462	0.162	0.778	1.906	611	1.002
SectionEffect1[16,38]	0.164	0.037	0.926	-1.657	-0.447	0.179	0.814	1.959	620	1
SectionEffect1[16,39]	0.34	0.039	0.96	-1.588	-0.304	0.345	1.004	2.181	613	1.001
SectionEffect1[16,40]	0.262	0.028	0.935	-1.666	-0.346	0.288	0.928	2.01	1140	1.002
SectionEffect1[17,1]	-0.462	0.048	0.943	-2.246	-1.11	-0.492	0.176	1.447	393	1.002
SectionEffect1[17,2]	-0.376	0.044	0.931	-2.15	-1.009	-0.406	0.248	1.52	450	1.004
SectionEffect1[17,3]	-0.257	0.045	0.923	-1.983	-0.897	-0.285	0.363	1.601	425	1.004
SectionEffect1[17,4]	-0.521	0.039	0.942	-2.345	-1.169	-0.557	0.107	1.388	594	1.004
SectionEffect1[17,5]	-0.445	0.037	0.922	-2.192	-1.064	-0.487	0.14	1.457	610	1.002
SectionEffect1[17,6]	-0.504	0.044	0.941	-2.352	-1.122	-0.536	0.117	1.427	452	1
SectionEffect1[17,7]	-0.491	0.044	0.93	-2.205	-1.141	-0.524	0.127	1.422	441	1.001
SectionEffect1[17,8]	-0.379	0.039	0.942	-2.168	-0.999	-0.442	0.205	1.6	598	1.001
SectionEffect1[17,9]	-0.435	0.047	0.939	-2.176	-1.081	-0.491	0.19	1.515	400	1
SectionEffect1[17,10]	-0.522	0.04	0.935	-2.24	-1.159	-0.585	0.071	1.43	557	1
SectionEffect1[17,11]	-0.511	0.042	0.941	-2.253	-1.161	-0.577	0.104	1.5	502	1
SectionEffect1[17,12]	-0.482	0.042	0.947	-2.21	-1.14	-0.522	0.137	1.482	513	1.001
SectionEffect1[17,13]	-0.409	0.039	0.923	-2.152	-1.019	-0.453	0.173	1.502	563	1.002
SectionEffect1[17,14]	-0.459	0.04	0.929	-2.242	-1.107	-0.477	0.175	1.467	537	1.004
SectionEffect1[17,15]	-0.462	0.044	0.934	-2.207	-1.09	-0.488	0.125	1.525	441	1.002
SectionEffect1[17,16]	-0.43	0.042	0.947	-2.146	-1.108	-0.479	0.19	1.555	501	1
SectionEffect1[17,17]	-0.287	0.04	0.936	-2.052	-0.91	-0.341	0.322	1.615	552	1.001
SectionEffect1[17,18]	-0.456	0.04	0.95	-2.244	-1.086	-0.497	0.148	1.515	566	1.003
SectionEffect1[17,19]	-0.373	0.04	0.942	-2.135	-0.998	-0.42	0.238	1.578	557	1.001
SectionEffect1[17,20]	-0.303	0.058	0.955	-2.091	-0.973	-0.337	0.325	1.565	267	1.005
SectionEffect1[17,21]	-0.405	0.041	0.944	-2.172	-1.052	-0.459	0.2	1.551	530	1.001
SectionEffect1[17,22]	-0.303	0.041	0.937	-2.074	-0.948	-0.33	0.333	1.653	518	1.006
SectionEffect1[17,23]	-0.565	0.047	0.963	-2.341	-1.243	-0.621	0.074	1.465	413	1.001
SectionEffect1[17,24]	-0.398	0.04	0.942	-2.14	-1.054	-0.451	0.234	1.525	550	1.001
SectionEffect1[17,25]	-0.479	0.038	0.949	-2.274	-1.115	-0.502	0.116	1.513	609	1.002
SectionEffect1[17,26]	-0.345	0.043	0.959	-2.143	-0.985	-0.362	0.259	1.58	493	1.001
SectionEffect1[17,27]	-0.393	0.053	0.96	-2.22	-1.024	-0.417	0.227	1.608	327	1.001
SectionEffect1[17,28]	-0.353	0.042	0.941	-2.125	-1	-0.391	0.247	1.553	493	1.002
SectionEffect1[17,29]	-0.392	0.042	0.939	-2.143	-1.01	-0.458	0.2	1.585	500	1
SectionEffect1[17,30]	-0.255	0.064	1.009	-2.574	-0.9	-0.246	0.413	1.685	246	1.002
SectionEffect1[17,31]	-0.157	0.04	0.916	-1.894	-0.771	-0.172	0.448	1.705	516	1
SectionEffect1[17,32]	-0.108	0.049	0.942	-1.876	-0.729	-0.117	0.518	1.75	366	1.001
SectionEffect1[17,33]	-0.085	0.048	0.953	-1.813	-0.735	-0.123	0.536	1.846	397	1
SectionEffect1[17,34]	-0.147	0.055	0.951	-2.087	-0.766	-0.148	0.488	1.769	301	1.001
SectionEffect1[17,35]	-0.072	0.048	0.936	-1.874	-0.685	-0.077	0.533	1.806	374	1.001
SectionEffect1[17,36]	-0.059	0.039	0.934	-1.85	-0.675	-0.094	0.56	1.785	583	1
SectionEffect1[17,37]	-0.02	0.044	0.93	-1.778	-0.657	-0.028	0.583	1.831	444	1.002
SectionEffect1[17,38]	0.057	0.042	0.924	-1.682	-0.584	0.036	0.679	1.923	478	1.001
SectionEffect1[17,39]	-0.013	0.064	1.004	-2.282	-0.631	0.002	0.641	1.906	244	1.002
SectionEffect1[17,40]	0.03	0.044	0.932	-1.755	-0.594	0.024	0.658	1.888	451	1.002
SectionEffect1[18,1]	-0.09	0.028	0.895	-1.824	-0.673	-0.094	0.509	1.641	992	1
SectionEffect1[18,2]	-0.091	0.03	0.9	-1.842	-0.695	-0.089	0.504	1.704	896	1
SectionEffect1[18,3]	-0.191	0.028	0.888	-1.918	-0.771	-0.193	0.388	1.605	987	1
SectionEffect1[18,4]	-0.187	0.032	0.886	-1.927	-0.772	-0.185	0.415	1.534	767	1
SectionEffect1[18,5]	-0.138	0.03	0.876	-1.916	-0.706	-0.107	0.407	1.592	872	1
SectionEffect1[18,6]	-0.005	0.031	0.914	-1.794	-0.616	0.014	0.563	1.82	845	1
SectionEffect1[18,7]	-0.016	0.031	0.918	-1.814	-0.611	-0.012	0.564	1.835	873	1
SectionEffect1[18,8]	-0.264	0.032	0.898	-2.049	-0.863	-0.242	0.322	1.513	774	1
SectionEffect1[18,9]	-0.114	0.032	0.909	-1.907	-0.719	-0.107	0.48	1.64	804	1
SectionEffect1[18,10]	-0.143	0.032	0.901	-1.924	-0.746	-0.126	0.443	1.637	777	1.001
SectionEffect1[18,11]	-0.082	0.031	0.885	-1.863	-0.668	-0.068	0.497	1.637	825	1
SectionEffect1[18,12]	0.06	0.035	0.925	-1.722	-0.54	0.071	0.638	1.939	703	1
SectionEffect1[18,13]	-0.016	0.032	0.902	-1.815	-0.614	-0.01	0.572	1.738	799	1
SectionEffect1[18,14]	-0.158	0.039	0.913	-2.047	-0.738	-0.138	0.433	1.64	552	1
SectionEffect1[18,15]	-0.053	0.039	0.929	-1.986	-0.637	-0.021	0.548	1.749	574	1
SectionEffect1[18,16]	-0.021	0.032	0.903	-1.826	-0.611	-0.006	0.549	1.773	787	1
SectionEffect1[18,17]	0	0.035	0.915	-1.797	-0.609	0.003	0.58	1.837	697	1
SectionEffect1[18,18]	-0.191	0.032	0.888	-1.931	-0.771	-0.169	0.366	1.574	763	1
SectionEffect1[18,19]	0.012	0.034	0.914	-1.779	-0.589	0	0.611	1.819	735	1
SectionEffect1[18,20]	-0.143	0.033	0.893	-1.913	-0.742	-0.142	0.432	1.632	723	1
SectionEffect1[18,21]	-0.108	0.033	0.909	-1.899	-0.728	-0.105	0.483	1.697	771	1
SectionEffect1[18,22]	-0.043	0.03	0.887	-1.846	-0.627	-0.017	0.526	1.734	846	1
SectionEffect1[18,23]	0.174	0.032	0.931	-1.668	-0.438	0.186	0.775	2.02	833	1
SectionEffect1[18,24]	0.094	0.031	0.903	-1.722	-0.482	0.08	0.678	1.898	857	1
SectionEffect1[18,25]	-0.107	0.033	0.916	-1.905	-0.716	-0.09	0.474	1.72	786	1
SectionEffect1[18,26]	0.089	0.033	0.91	-1.693	-0.494	0.093	0.697	1.882	775	1.001
SectionEffect1[18,27]	-0.064	0.031	0.911	-1.845	-0.663	-0.053	0.513	1.772	845	1
SectionEffect1[18,28]	-0.159	0.031	0.875	-1.899	-0.731	-0.166	0.43	1.557	808	1
SectionEffect1[18,29]	-0.149	0.03	0.897	-1.889	-0.749	-0.142	0.443	1.623	867	1
SectionEffect1[18,30]	-0.035	0.035	0.922	-1.956	-0.647	-0.023	0.571	1.773	695	1
SectionEffect1[18,31]	-0.087	0.033	0.913	-1.86	-0.698	-0.089	0.54	1.696	772	1
SectionEffect1[18,32]	-0.056	0.03	0.899	-1.806	-0.654	-0.064	0.532	1.706	883	1
SectionEffect1[18,33]	-0.253	0.032	0.898	-2.008	-0.844	-0.236	0.322	1.537	768	1
SectionEffect1[18,34]	-0.205	0.027	0.903	-1.975	-0.802	-0.207	0.388	1.589	1094	1
SectionEffect1[18,35]	-0.215	0.031	0.906	-1.985	-0.817	-0.208	0.372	1.56	867	1
SectionEffect1[18,36]	-0.182	0.03	0.899	-1.914	-0.783	-0.173	0.406	1.614	872	1
SectionEffect1[18,37]	-0.273	0.03	0.921	-2.054	-0.895	-0.269	0.321	1.54	948	1
SectionEffect1[18,38]	-0.408	0.028	0.906	-2.133	-1.019	-0.422	0.185	1.444	1026	1
SectionEffect1[18,39]	-0.378	0.029	0.918	-2.137	-1	-0.366	0.222	1.398	999	1
SectionEffect1[18,40]	-0.307	0.027	0.922	-2.049	-0.933	-0.306	0.284	1.528	1178	1
SectionEffect1[19,1]	0.418	0.036	0.937	-1.493	-0.199	0.464	1.046	2.205	673	1.001
SectionEffect1[19,2]	0.366	0.036	0.926	-1.473	-0.244	0.388	0.978	2.149	650	1.004
SectionEffect1[19,3]	0.587	0.037	0.948	-1.339	-0.023	0.632	1.211	2.391	656	1.005
SectionEffect1[19,4]	0.476	0.036	0.945	-1.426	-0.152	0.53	1.099	2.284	682	1.002
SectionEffect1[19,5]	0.43	0.036	0.931	-1.434	-0.187	0.451	1.051	2.221	652	1.004
SectionEffect1[19,6]	0.391	0.039	0.928	-1.473	-0.21	0.388	1.013	2.163	561	1.005
SectionEffect1[19,7]	0.565	0.038	0.941	-1.343	-0.05	0.561	1.199	2.375	614	1.005
SectionEffect1[19,8]	0.365	0.039	0.938	-1.54	-0.24	0.382	0.995	2.179	590	1.004
SectionEffect1[19,9]	0.495	0.038	0.947	-1.442	-0.118	0.518	1.131	2.284	611	1.005
SectionEffect1[19,10]	0.468	0.039	0.95	-1.435	-0.138	0.508	1.107	2.275	600	1.004
SectionEffect1[19,11]	0.485	0.04	0.948	-1.367	-0.156	0.476	1.135	2.281	560	1.007
SectionEffect1[19,12]	0.457	0.041	0.946	-1.406	-0.203	0.473	1.112	2.294	530	1.005
SectionEffect1[19,13]	0.414	0.039	0.951	-1.496	-0.225	0.451	1.059	2.239	606	1.004
SectionEffect1[19,14]	0.403	0.045	0.963	-1.476	-0.251	0.406	1.07	2.273	459	1.007
SectionEffect1[19,15]	0.402	0.044	0.951	-1.464	-0.253	0.436	1.052	2.224	458	1.004
SectionEffect1[19,16]	0.345	0.041	0.965	-1.577	-0.271	0.334	1.012	2.172	556	1.003
SectionEffect1[19,17]	0.531	0.039	0.967	-1.405	-0.102	0.556	1.19	2.355	627	1.002
SectionEffect1[19,18]	0.498	0.045	0.973	-1.374	-0.16	0.514	1.168	2.391	474	1.001
SectionEffect1[19,19]	0.324	0.05	0.977	-1.565	-0.37	0.336	0.998	2.257	375	1.004
SectionEffect1[19,20]	0.145	0.045	0.947	-1.757	-0.491	0.183	0.766	1.972	446	1.001
SectionEffect1[19,21]	0.321	0.041	0.95	-1.58	-0.317	0.306	0.964	2.174	531	1.003
SectionEffect1[19,22]	0.138	0.059	0.968	-1.806	-0.52	0.155	0.806	2.02	272	1.004
SectionEffect1[19,23]	0.298	0.045	0.937	-1.573	-0.354	0.321	0.951	2.084	437	1.001
SectionEffect1[19,24]	0.28	0.043	0.942	-1.617	-0.341	0.27	0.929	2.101	474	1.001
SectionEffect1[19,25]	0.544	0.054	0.987	-1.446	-0.118	0.546	1.257	2.397	331	1
SectionEffect1[19,26]	0.123	0.044	0.941	-1.742	-0.504	0.106	0.782	1.933	459	1
SectionEffect1[19,27]	0.247	0.043	0.939	-1.635	-0.379	0.272	0.876	2.047	467	1
SectionEffect1[19,28]	0.285	0.044	0.936	-1.556	-0.367	0.281	0.936	2.12	459	1.002
SectionEffect1[19,29]	0.217	0.054	0.952	-1.587	-0.427	0.237	0.887	2.04	309	1.004
SectionEffect1[19,30]	0.218	0.047	0.95	-1.646	-0.456	0.217	0.877	2.05	414	1.003
SectionEffect1[19,31]	0.413	0.044	0.967	-1.561	-0.223	0.44	1.057	2.254	488	1.001
SectionEffect1[19,32]	0.279	0.04	0.929	-1.604	-0.304	0.274	0.904	2.058	546	1
SectionEffect1[19,33]	0.255	0.041	0.937	-1.682	-0.366	0.294	0.897	2.025	521	1
SectionEffect1[19,34]	0.254	0.05	0.933	-1.604	-0.381	0.289	0.896	2.001	355	1
SectionEffect1[19,35]	0.212	0.039	0.927	-1.65	-0.402	0.235	0.845	1.951	560	1
SectionEffect1[19,36]	0.37	0.039	0.92	-1.498	-0.237	0.393	1.002	2.101	566	1.001
SectionEffect1[19,37]	0.157	0.045	0.953	-1.7	-0.5	0.169	0.817	1.985	445	1.002
SectionEffect1[19,38]	-0.041	0.041	0.938	-1.916	-0.653	-0.045	0.598	1.742	512	1.001
SectionEffect1[19,39]	-0.069	0.04	0.944	-1.945	-0.672	-0.073	0.564	1.755	556	1
SectionEffect1[19,40]	0.15	0.037	0.917	-1.721	-0.442	0.172	0.78	1.912	613	1
SectionEffect1[20,1]	0.149	0.04	0.955	-1.794	-0.468	0.182	0.762	2.011	570	1.001
SectionEffect1[20,2]	0.122	0.045	0.952	-1.88	-0.486	0.171	0.75	1.917	441	1
SectionEffect1[20,3]	0.214	0.047	0.982	-1.857	-0.379	0.273	0.853	2.057	431	1
SectionEffect1[20,4]	0.162	0.04	0.935	-1.782	-0.427	0.177	0.782	1.986	541	1
SectionEffect1[20,5]	0.019	0.039	0.94	-1.83	-0.597	0.037	0.645	1.863	575	1
SectionEffect1[20,6]	0.087	0.043	0.948	-2.017	-0.506	0.131	0.716	1.872	485	1
SectionEffect1[20,7]	0.114	0.041	0.941	-1.758	-0.51	0.138	0.774	1.892	523	1.001
SectionEffect1[20,8]	0.052	0.045	0.948	-1.853	-0.593	0.085	0.72	1.852	446	1.002
SectionEffect1[20,9]	0.188	0.041	0.959	-1.779	-0.421	0.197	0.833	2.051	557	1
SectionEffect1[20,10]	0.105	0.037	0.934	-1.79	-0.492	0.089	0.713	1.961	645	1
SectionEffect1[20,11]	0.051	0.046	0.954	-1.874	-0.565	0.075	0.683	1.889	424	1.001
SectionEffect1[20,12]	0.272	0.045	0.969	-1.78	-0.347	0.308	0.912	2.118	460	1
SectionEffect1[20,13]	0.119	0.046	0.959	-1.905	-0.502	0.15	0.763	1.954	437	1
SectionEffect1[20,14]	0.155	0.048	0.968	-1.841	-0.482	0.193	0.816	1.978	408	1.001
SectionEffect1[20,15]	0.167	0.045	0.954	-1.815	-0.462	0.221	0.806	1.988	443	1
SectionEffect1[20,16]	0.011	0.045	0.958	-1.886	-0.624	0.032	0.66	1.854	457	1
SectionEffect1[20,17]	0.218	0.053	0.989	-1.87	-0.434	0.239	0.913	2.057	343	1.002
SectionEffect1[20,18]	0.161	0.048	0.968	-1.858	-0.488	0.197	0.836	1.989	399	1.001
SectionEffect1[20,19]	0.175	0.047	0.955	-1.751	-0.46	0.191	0.848	1.966	414	1.002
SectionEffect1[20,20]	0.266	0.049	0.993	-1.761	-0.393	0.316	0.926	2.191	411	1.001
SectionEffect1[20,21]	0.174	0.047	0.963	-1.852	-0.464	0.23	0.804	2.026	426	1.001
SectionEffect1[20,22]	0.197	0.048	0.984	-1.784	-0.463	0.236	0.864	2.099	413	1.003
SectionEffect1[20,23]	-0.044	0.046	0.986	-1.985	-0.686	-0.028	0.609	1.881	467	1.001
SectionEffect1[20,24]	0.216	0.048	0.997	-1.79	-0.429	0.25	0.874	2.151	438	1.001
SectionEffect1[20,25]	0.241	0.049	0.994	-1.766	-0.413	0.285	0.918	2.201	416	1.001
SectionEffect1[20,26]	0.132	0.048	0.991	-1.907	-0.526	0.17	0.768	2.082	424	1.002
SectionEffect1[20,27]	0.189	0.048	0.986	-1.84	-0.454	0.232	0.84	2.102	417	1.001
SectionEffect1[20,28]	0.191	0.056	1.011	-1.824	-0.495	0.205	0.871	2.105	329	1.003
SectionEffect1[20,29]	0.182	0.049	0.993	-1.936	-0.476	0.224	0.876	2.055	403	1.001
SectionEffect1[20,30]	0.146	0.045	0.98	-1.768	-0.543	0.153	0.818	2.048	470	1
SectionEffect1[20,31]	0.185	0.055	0.991	-1.766	-0.484	0.204	0.863	2.056	328	1.006
SectionEffect1[20,32]	0.213	0.053	0.988	-1.771	-0.45	0.238	0.907	2.041	348	1.005
SectionEffect1[20,33]	0.107	0.044	0.974	-1.903	-0.536	0.138	0.741	2.024	494	1.001
SectionEffect1[20,34]	0.146	0.05	0.982	-1.822	-0.515	0.161	0.833	1.995	393	1.003
SectionEffect1[20,35]	0.164	0.043	0.972	-1.781	-0.497	0.182	0.825	2.033	512	1.001
SectionEffect1[20,36]	0.257	0.049	0.981	-1.701	-0.413	0.273	0.943	2.14	406	1.003
SectionEffect1[20,37]	0.175	0.055	0.972	-1.738	-0.486	0.171	0.843	2.012	316	1.004
SectionEffect1[20,38]	0.181	0.044	0.974	-1.756	-0.488	0.213	0.871	2.031	494	1.002
SectionEffect1[20,39]	0.173	0.042	0.96	-1.752	-0.445	0.202	0.831	1.983	521	1.001
SectionEffect1[20,40]	0.307	0.048	0.983	-1.652	-0.375	0.317	1.002	2.164	420	1.003
SectionEffect1[21,1]	0.144	0.05	0.969	-1.806	-0.47	0.143	0.782	1.964	372	1
SectionEffect1[21,2]	0.278	0.031	0.937	-1.657	-0.337	0.31	0.931	2.031	932	1
SectionEffect1[21,3]	0.197	0.057	0.979	-1.705	-0.448	0.186	0.837	2.146	294	1
SectionEffect1[21,4]	0.312	0.045	0.97	-1.626	-0.324	0.329	0.97	2.146	458	1
SectionEffect1[21,5]	0.229	0.033	0.942	-1.667	-0.396	0.25	0.86	2.043	823	1
SectionEffect1[21,6]	0.329	0.033	0.961	-1.646	-0.313	0.357	0.973	2.171	833	1
SectionEffect1[21,7]	0.211	0.035	0.946	-1.66	-0.409	0.228	0.87	2.045	731	1
SectionEffect1[21,8]	0.307	0.039	0.993	-1.649	-0.352	0.32	0.99	2.215	664	1
SectionEffect1[21,9]	0.127	0.036	0.951	-1.76	-0.497	0.144	0.75	1.998	695	1.001
SectionEffect1[21,10]	0.171	0.035	0.952	-1.701	-0.455	0.197	0.785	2.017	736	1.001
SectionEffect1[21,11]	0.368	0.038	0.97	-1.568	-0.262	0.381	1.024	2.227	661	1
SectionEffect1[21,12]	0.292	0.035	0.948	-1.612	-0.335	0.328	0.912	2.134	727	1
SectionEffect1[21,13]	0.13	0.046	0.962	-1.748	-0.518	0.149	0.772	1.978	439	1
SectionEffect1[21,14]	0.19	0.052	0.973	-1.762	-0.465	0.197	0.853	1.989	348	1
SectionEffect1[21,15]	0.173	0.036	0.941	-1.699	-0.453	0.195	0.804	2.031	690	1
SectionEffect1[21,16]	0.186	0.037	0.947	-1.688	-0.432	0.201	0.807	2.042	669	1.002
SectionEffect1[21,17]	0.169	0.047	0.963	-1.772	-0.475	0.17	0.831	2.032	426	1
SectionEffect1[21,18]	0.293	0.06	0.984	-1.617	-0.363	0.279	0.931	2.308	274	1
SectionEffect1[21,19]	0.115	0.034	0.939	-1.729	-0.513	0.135	0.7	2.019	753	1
SectionEffect1[21,20]	0.104	0.034	0.918	-1.712	-0.507	0.114	0.709	1.932	711	1.001
SectionEffect1[21,21]	0.112	0.034	0.924	-1.706	-0.495	0.128	0.719	1.905	718	1.001
SectionEffect1[21,22]	0.06	0.05	0.93	-1.708	-0.571	0.047	0.7	1.912	352	1.002
SectionEffect1[21,23]	0.139	0.035	0.935	-1.734	-0.474	0.168	0.758	1.97	734	1.001
SectionEffect1[21,24]	0.043	0.034	0.926	-1.75	-0.555	0.02	0.657	1.928	748	1.004
SectionEffect1[21,25]	0.081	0.04	0.933	-1.779	-0.561	0.101	0.698	1.869	543	1.001
SectionEffect1[21,26]	-0.008	0.042	0.934	-1.853	-0.648	-0.007	0.625	1.814	493	1.001
SectionEffect1[21,27]	-0.019	0.035	0.941	-1.859	-0.636	-0.045	0.591	1.872	707	1.003
SectionEffect1[21,28]	0.048	0.036	0.936	-1.784	-0.58	0.053	0.666	1.912	693	1.003
SectionEffect1[21,29]	0.095	0.035	0.93	-1.776	-0.503	0.083	0.702	1.946	727	1.001
SectionEffect1[21,30]	0.042	0.04	0.943	-1.764	-0.609	0.061	0.702	1.913	560	1.002
SectionEffect1[21,31]	-0.067	0.04	0.95	-1.956	-0.711	-0.057	0.586	1.757	573	1
SectionEffect1[21,32]	-0.076	0.04	0.936	-1.926	-0.7	-0.085	0.57	1.743	558	1.001
SectionEffect1[21,33]	0.014	0.031	0.937	-1.82	-0.592	-0.011	0.64	1.909	905	1.003
SectionEffect1[21,34]	-0.004	0.035	0.944	-1.828	-0.64	0	0.621	1.874	718	1.002
SectionEffect1[21,35]	0.056	0.043	0.949	-1.806	-0.589	0.081	0.712	1.883	492	1
SectionEffect1[21,36]	0.008	0.029	0.924	-1.836	-0.586	-0.006	0.618	1.832	1028	1.002
SectionEffect1[21,37]	0.023	0.041	0.941	-1.859	-0.587	0.055	0.648	1.835	534	1.001
SectionEffect1[21,38]	0.009	0.038	0.938	-1.835	-0.591	0.031	0.611	1.869	615	1.001
SectionEffect1[21,39]	0.065	0.03	0.919	-1.751	-0.564	0.079	0.674	1.853	966	1.001
SectionEffect1[21,40]	-0.094	0.045	0.958	-1.983	-0.711	-0.112	0.546	1.789	462	1.003
SectionEffect2[1,1]	0.893	0.023	0.744	-0.704	0.442	0.892	1.376	2.322	1066	1.001
SectionEffect2[1,2]	0.714	0.023	0.73	-0.851	0.281	0.752	1.168	2.103	1048	1.001
SectionEffect2[1,3]	0.057	0.024	0.723	-1.433	-0.396	0.075	0.536	1.437	871	1.002
SectionEffect2[1,4]	0.191	0.019	0.686	-1.265	-0.213	0.212	0.634	1.495	1253	1
SectionEffect2[1,5]	0.325	0.02	0.693	-1.143	-0.113	0.354	0.757	1.654	1165	1.001
SectionEffect2[1,6]	0.016	0.02	0.691	-1.433	-0.404	0.028	0.456	1.341	1222	1
SectionEffect2[1,7]	-0.069	0.016	0.677	-1.49	-0.481	-0.05	0.363	1.241	1747	1
SectionEffect2[1,8]	-0.086	0.02	0.705	-1.577	-0.498	-0.06	0.347	1.305	1227	1
SectionEffect2[1,9]	0.094	0.021	0.685	-1.327	-0.322	0.093	0.518	1.473	1116	1
SectionEffect2[1,10]	-0.401	0.019	0.694	-1.829	-0.843	-0.388	0.046	0.954	1358	1
SectionEffect2[1,11]	-0.57	0.02	0.7	-1.997	-1.018	-0.562	-0.115	0.801	1178	1
SectionEffect2[1,12]	-0.375	0.019	0.68	-1.772	-0.788	-0.363	0.037	0.965	1275	1
SectionEffect2[1,13]	-0.097	0.021	0.689	-1.542	-0.509	-0.085	0.334	1.281	1077	1
SectionEffect2[1,14]	-0.39	0.019	0.681	-1.756	-0.822	-0.378	0.036	0.964	1229	1
SectionEffect2[1,15]	-0.218	0.02	0.699	-1.649	-0.665	-0.194	0.216	1.182	1163	1.001
SectionEffect2[1,16]	-0.516	0.024	0.696	-1.9	-0.957	-0.513	-0.073	0.871	814	1
SectionEffect2[1,17]	-0.706	0.022	0.686	-2.119	-1.128	-0.696	-0.274	0.64	1010	1
SectionEffect2[1,18]	-0.489	0.024	0.714	-1.914	-0.918	-0.49	-0.047	0.932	857	1
SectionEffect2[1,19]	-0.856	0.026	0.7	-2.297	-1.307	-0.827	-0.39	0.473	752	1.004
SectionEffect2[1,20]	-0.81	0.025	0.686	-2.195	-1.229	-0.796	-0.375	0.516	776	1.003
SectionEffect2[1,21]	-0.28	0.023	0.721	-1.78	-0.722	-0.256	0.177	1.134	982	1
SectionEffect2[1,22]	-0.956	0.024	0.704	-2.42	-1.394	-0.931	-0.496	0.401	827	1
SectionEffect2[1,23]	-0.545	0.024	0.716	-1.985	-0.987	-0.546	-0.085	0.868	889	1
SectionEffect2[1,24]	-0.495	0.025	0.694	-1.919	-0.941	-0.472	-0.035	0.854	791	1
SectionEffect2[1,25]	-0.2	0.033	0.74	-1.669	-0.679	-0.205	0.288	1.283	499	1.001
SectionEffect2[1,26]	-0.431	0.023	0.707	-1.916	-0.862	-0.403	0.012	0.943	947	1
SectionEffect2[1,27]	-0.096	0.026	0.751	-1.63	-0.591	-0.094	0.391	1.408	805	1
SectionEffect2[1,28]	-0.612	0.022	0.68	-1.992	-1.04	-0.597	-0.165	0.701	980	1
SectionEffect2[1,29]	-0.744	0.023	0.69	-2.174	-1.176	-0.727	-0.287	0.571	906	1
SectionEffect2[1,30]	-0.884	0.023	0.702	-2.34	-1.312	-0.869	-0.416	0.454	901	1.001
SectionEffect2[1,31]	-0.226	0.021	0.7	-1.678	-0.67	-0.212	0.23	1.134	1151	1.001
SectionEffect2[1,32]	-0.413	0.019	0.679	-1.823	-0.828	-0.396	0.017	0.894	1252	1.001
SectionEffect2[1,33]	-0.479	0.022	0.694	-1.913	-0.907	-0.459	-0.02	0.844	998	1
SectionEffect2[1,34]	-0.203	0.019	0.682	-1.617	-0.623	-0.168	0.224	1.132	1252	1
SectionEffect2[1,35]	-0.589	0.025	0.725	-2.079	-1.046	-0.574	-0.123	0.887	815	1.002
SectionEffect2[1,36]	-0.28	0.018	0.683	-1.703	-0.694	-0.261	0.163	1.024	1448	1
SectionEffect2[1,37]	0.29	0.022	0.717	-1.224	-0.158	0.321	0.761	1.668	1076	1
SectionEffect2[1,38]	0.572	0.02	0.74	-0.951	0.125	0.584	1.043	2.017	1355	1
SectionEffect2[1,39]	0.499	0.02	0.741	-1.035	0.051	0.488	0.965	1.968	1384	1
SectionEffect2[1,40]	-0.035	0.018	0.731	-1.551	-0.495	-0.006	0.431	1.396	1608	1.001
SectionEffect2[2,1]	0.043	0.034	0.706	-1.322	-0.422	0.024	0.483	1.581	426	1.001
SectionEffect2[2,2]	0.303	0.022	0.667	-0.962	-0.156	0.287	0.731	1.675	917	1.001
SectionEffect2[2,3]	0.971	0.02	0.696	-0.349	0.523	0.964	1.401	2.422	1172	1.002
SectionEffect2[2,4]	0.435	0.019	0.642	-0.752	0.003	0.41	0.849	1.746	1178	1
SectionEffect2[2,5]	0.398	0.033	0.668	-0.862	-0.034	0.369	0.792	1.817	415	1.002
SectionEffect2[2,6]	0.787	0.015	0.658	-0.435	0.368	0.746	1.18	2.194	2003	1.001
SectionEffect2[2,7]	0.567	0.015	0.641	-0.659	0.162	0.531	0.972	1.91	1931	1
SectionEffect2[2,8]	0.349	0.015	0.634	-0.89	-0.06	0.348	0.741	1.645	1742	1
SectionEffect2[2,9]	0.269	0.014	0.635	-0.965	-0.139	0.236	0.666	1.588	2024	1
SectionEffect2[2,10]	0.541	0.017	0.635	-0.663	0.127	0.504	0.941	1.859	1355	1
SectionEffect2[2,11]	0.014	0.019	0.65	-1.278	-0.398	0.012	0.41	1.34	1149	1
SectionEffect2[2,12]	-0.476	0.017	0.677	-1.843	-0.912	-0.465	-0.007	0.818	1520	1
SectionEffect2[2,13]	0.192	0.016	0.636	-1.083	-0.218	0.18	0.586	1.514	1650	1
SectionEffect2[2,14]	0.433	0.026	0.656	-0.793	0.009	0.424	0.853	1.764	638	1.004
SectionEffect2[2,15]	-0.461	0.043	0.702	-1.806	-0.921	-0.468	-0.035	1.219	263	1.006
SectionEffect2[2,16]	-0.089	0.019	0.631	-1.37	-0.483	-0.085	0.332	1.118	1138	1.002
SectionEffect2[2,17]	-0.31	0.016	0.62	-1.529	-0.7	-0.314	0.075	0.966	1585	1
SectionEffect2[2,18]	0.269	0.024	0.647	-1.024	-0.143	0.254	0.678	1.554	701	1.001
SectionEffect2[2,19]	0.291	0.015	0.641	-0.981	-0.122	0.277	0.683	1.625	1740	1
SectionEffect2[2,20]	0.034	0.013	0.618	-1.183	-0.358	0.043	0.409	1.289	2096	1
SectionEffect2[2,21]	0.424	0.018	0.654	-0.834	-0.004	0.399	0.845	1.79	1369	1
SectionEffect2[2,22]	-0.155	0.015	0.627	-1.389	-0.555	-0.168	0.239	1.136	1649	1
SectionEffect2[2,23]	-0.437	0.027	0.671	-1.764	-0.866	-0.433	-0.006	0.843	601	1.001
SectionEffect2[2,24]	0.404	0.017	0.678	-0.906	-0.036	0.377	0.828	1.815	1525	1.002
SectionEffect2[2,25]	0.227	0.015	0.661	-1.064	-0.184	0.207	0.635	1.584	1993	1
SectionEffect2[2,26]	-0.317	0.017	0.627	-1.602	-0.717	-0.316	0.09	0.915	1366	1
SectionEffect2[2,27]	-0.794	0.014	0.625	-2.052	-1.187	-0.781	-0.389	0.421	1882	1
SectionEffect2[2,28]	-0.646	0.015	0.635	-1.947	-1.048	-0.632	-0.209	0.573	1876	1.001
SectionEffect2[2,29]	-0.408	0.04	0.692	-1.775	-0.844	-0.418	0.014	1.019	293	1
SectionEffect2[2,30]	-0.911	0.015	0.652	-2.271	-1.317	-0.884	-0.479	0.317	2017	1
SectionEffect2[2,31]	-0.479	0.016	0.659	-1.838	-0.887	-0.463	-0.053	0.806	1674	1
SectionEffect2[2,32]	-1.015	0.065	0.783	-2.478	-1.488	-1.039	-0.605	0.863	147	1.006
SectionEffect2[2,33]	-0.803	0.016	0.659	-2.121	-1.229	-0.799	-0.366	0.492	1621	1.001
SectionEffect2[2,34]	-0.785	0.016	0.66	-2.184	-1.197	-0.761	-0.347	0.486	1775	1
SectionEffect2[2,35]	-1.09	0.034	0.7	-2.512	-1.533	-1.067	-0.623	0.323	420	1.003
SectionEffect2[2,36]	-0.653	0.048	0.721	-2.078	-1.114	-0.651	-0.216	1.123	229	1.004
SectionEffect2[2,37]	-0.971	0.017	0.674	-2.372	-1.397	-0.938	-0.503	0.256	1564	1.001
SectionEffect2[2,38]	-1.031	0.016	0.668	-2.41	-1.453	-0.998	-0.599	0.197	1782	1
SectionEffect2[2,39]	-0.438	0.044	0.736	-1.89	-0.909	-0.44	0.015	1.226	275	1.004
SectionEffect2[2,40]	-0.183	0.017	0.717	-1.669	-0.633	-0.154	0.27	1.213	1730	1
SectionEffect2[3,1]	0.865	0.023	0.75	-0.629	0.38	0.866	1.364	2.308	1072	1.002
SectionEffect2[3,2]	0.411	0.025	0.753	-1.036	-0.099	0.389	0.887	1.927	898	1
SectionEffect2[3,3]	0.581	0.021	0.728	-0.86	0.112	0.587	1.056	1.979	1151	1.001
SectionEffect2[3,4]	0.214	0.021	0.746	-1.26	-0.246	0.185	0.679	1.739	1222	1.001
SectionEffect2[3,5]	0.626	0.02	0.712	-0.768	0.181	0.607	1.069	2.076	1255	1.002
SectionEffect2[3,6]	0.204	0.021	0.736	-1.271	-0.253	0.199	0.642	1.725	1228	1.001
SectionEffect2[3,7]	0.59	0.024	0.73	-0.886	0.114	0.591	1.071	2.022	956	1.001
SectionEffect2[3,8]	0.275	0.022	0.709	-1.17	-0.163	0.286	0.718	1.644	997	1.001
SectionEffect2[3,9]	0.467	0.02	0.721	-0.954	0.019	0.433	0.914	2.003	1329	1
SectionEffect2[3,10]	0.502	0.021	0.703	-0.913	0.063	0.487	0.942	1.937	1134	1
SectionEffect2[3,11]	0.213	0.023	0.726	-1.264	-0.24	0.203	0.682	1.715	1029	1
SectionEffect2[3,12]	0.249	0.023	0.713	-1.16	-0.222	0.235	0.708	1.698	966	1
SectionEffect2[3,13]	0.153	0.023	0.718	-1.295	-0.315	0.144	0.599	1.603	1006	1
SectionEffect2[3,14]	-0.263	0.025	0.742	-1.708	-0.757	-0.266	0.207	1.267	875	1
SectionEffect2[3,15]	0.103	0.022	0.701	-1.303	-0.329	0.093	0.561	1.519	1045	1.002
SectionEffect2[3,16]	0.296	0.021	0.717	-1.145	-0.159	0.298	0.744	1.747	1144	1
SectionEffect2[3,17]	-0.188	0.024	0.714	-1.574	-0.651	-0.198	0.256	1.279	863	1.001
SectionEffect2[3,18]	-0.104	0.033	0.738	-1.473	-0.609	-0.115	0.363	1.409	515	1
SectionEffect2[3,19]	-0.41	0.02	0.723	-1.815	-0.857	-0.438	0.023	1.114	1292	1
SectionEffect2[3,20]	-0.712	0.022	0.72	-2.116	-1.171	-0.713	-0.281	0.811	1076	1.002
SectionEffect2[3,21]	-0.261	0.048	0.774	-1.756	-0.754	-0.304	0.193	1.528	257	1.004
SectionEffect2[3,22]	-1.137	0.032	0.79	-2.63	-1.651	-1.163	-0.66	0.464	608	1.004
SectionEffect2[3,23]	-0.464	0.02	0.729	-1.91	-0.913	-0.476	-0.018	1.035	1354	1
SectionEffect2[3,24]	-0.799	0.026	0.736	-2.26	-1.268	-0.797	-0.324	0.663	805	1.002
SectionEffect2[3,25]	-0.737	0.021	0.734	-2.172	-1.205	-0.742	-0.283	0.762	1188	1.001
SectionEffect2[3,26]	-0.633	0.042	0.763	-2.084	-1.136	-0.663	-0.178	0.987	332	1.007
SectionEffect2[3,27]	-0.285	0.034	0.765	-1.818	-0.781	-0.297	0.193	1.244	502	1.005
SectionEffect2[3,28]	-1.094	0.026	0.753	-2.59	-1.578	-1.08	-0.614	0.399	830	1.004
SectionEffect2[3,29]	-0.87	0.02	0.719	-2.288	-1.328	-0.857	-0.433	0.61	1255	1.002
SectionEffect2[3,30]	-0.081	0.032	0.737	-1.561	-0.536	-0.082	0.394	1.334	545	1.01
SectionEffect2[3,31]	-0.649	0.021	0.719	-2.077	-1.095	-0.628	-0.213	0.821	1135	1.002
SectionEffect2[3,32]	-0.469	0.02	0.71	-1.894	-0.921	-0.448	-0.012	0.972	1206	1.005
SectionEffect2[3,33]	-0.268	0.023	0.715	-1.731	-0.713	-0.261	0.212	1.119	989	1.003
SectionEffect2[3,34]	0.029	0.02	0.729	-1.482	-0.441	0.038	0.512	1.434	1303	1
SectionEffect2[3,35]	0.161	0.018	0.721	-1.311	-0.286	0.174	0.63	1.548	1665	1
SectionEffect2[3,36]	-0.22	0.021	0.713	-1.657	-0.686	-0.19	0.252	1.147	1103	1.003
SectionEffect2[3,37]	0.193	0.02	0.729	-1.359	-0.255	0.214	0.662	1.571	1371	1.002
SectionEffect2[3,38]	-0.535	0.023	0.737	-2.054	-1.015	-0.505	-0.047	0.903	1014	1.004
SectionEffect2[3,39]	-0.29	0.029	0.732	-1.736	-0.758	-0.27	0.171	1.187	636	1
SectionEffect2[3,40]	0.053	0.018	0.731	-1.447	-0.401	0.073	0.533	1.464	1727	1.003
SectionEffect2[4,1]	0.326	0.028	0.852	-1.423	-0.208	0.336	0.897	1.931	925	1.001
SectionEffect2[4,2]	0.183	0.024	0.86	-1.544	-0.352	0.171	0.738	1.902	1331	1
SectionEffect2[4,3]	0.288	0.027	0.875	-1.497	-0.296	0.295	0.861	1.99	1087	1.001
SectionEffect2[4,4]	0.163	0.056	0.916	-1.555	-0.436	0.133	0.718	2.273	266	1.002
SectionEffect2[4,5]	0.109	0.034	0.857	-1.55	-0.44	0.118	0.671	1.817	629	1.002
SectionEffect2[4,6]	-0.203	0.033	0.882	-1.963	-0.787	-0.195	0.357	1.511	699	1.001
SectionEffect2[4,7]	0.175	0.024	0.843	-1.578	-0.341	0.197	0.698	1.853	1237	1
SectionEffect2[4,8]	0.228	0.026	0.846	-1.477	-0.311	0.252	0.772	1.9	1067	1
SectionEffect2[4,9]	-0.042	0.032	0.847	-1.679	-0.6	-0.047	0.516	1.651	688	1.001
SectionEffect2[4,10]	0.135	0.028	0.851	-1.519	-0.441	0.124	0.701	1.812	896	1.002
SectionEffect2[4,11]	-0.195	0.026	0.857	-1.867	-0.746	-0.203	0.32	1.596	1059	1
SectionEffect2[4,12]	0.005	0.029	0.832	-1.594	-0.544	0.02	0.548	1.647	840	1.001
SectionEffect2[4,13]	0.229	0.026	0.857	-1.488	-0.313	0.221	0.779	1.953	1069	1.001
SectionEffect2[4,14]	0.009	0.026	0.838	-1.63	-0.526	0.004	0.535	1.698	1009	1
SectionEffect2[4,15]	0.087	0.028	0.846	-1.622	-0.46	0.099	0.659	1.757	905	1.001
SectionEffect2[4,16]	-0.227	0.028	0.862	-1.913	-0.776	-0.212	0.3	1.512	968	1
SectionEffect2[4,17]	-0.502	0.031	0.899	-2.241	-1.1	-0.528	0.079	1.342	851	1
SectionEffect2[4,18]	-0.197	0.059	0.899	-2.298	-0.73	-0.172	0.371	1.606	232	1.003
SectionEffect2[4,19]	-0.069	0.027	0.841	-1.699	-0.611	-0.091	0.457	1.66	954	1.001
SectionEffect2[4,20]	-0.024	0.028	0.84	-1.65	-0.577	-0.029	0.509	1.693	919	1
SectionEffect2[4,21]	-0.156	0.028	0.844	-1.866	-0.715	-0.145	0.367	1.563	926	1
SectionEffect2[4,22]	-0.235	0.031	0.829	-1.827	-0.786	-0.252	0.315	1.471	739	1
SectionEffect2[4,23]	-0.526	0.029	0.904	-2.269	-1.151	-0.549	0.064	1.332	979	1
SectionEffect2[4,24]	-0.177	0.027	0.853	-1.829	-0.739	-0.197	0.383	1.533	995	1
SectionEffect2[4,25]	-0.19	0.025	0.83	-1.85	-0.712	-0.199	0.336	1.482	1132	1
SectionEffect2[4,26]	0.043	0.042	0.858	-1.674	-0.513	0.038	0.6	1.673	418	1.001
SectionEffect2[4,27]	-0.116	0.035	0.847	-1.756	-0.691	-0.11	0.445	1.569	602	1.001
SectionEffect2[4,28]	-0.142	0.025	0.832	-1.768	-0.691	-0.126	0.371	1.568	1086	1
SectionEffect2[4,29]	-0.045	0.024	0.83	-1.669	-0.596	-0.057	0.491	1.636	1183	1
SectionEffect2[4,30]	0.002	0.024	0.838	-1.646	-0.549	-0.002	0.53	1.664	1189	1
SectionEffect2[4,31]	-0.002	0.024	0.83	-1.693	-0.535	0.023	0.531	1.665	1210	1
SectionEffect2[4,32]	-0.138	0.024	0.823	-1.747	-0.672	-0.149	0.392	1.545	1192	1
SectionEffect2[4,33]	0.1	0.025	0.844	-1.582	-0.436	0.112	0.646	1.763	1154	1
SectionEffect2[4,34]	-0.123	0.021	0.844	-1.784	-0.673	-0.119	0.442	1.498	1587	1
SectionEffect2[4,35]	0.125	0.024	0.847	-1.588	-0.432	0.118	0.68	1.791	1287	1
SectionEffect2[4,36]	-0.125	0.026	0.845	-1.791	-0.684	-0.135	0.452	1.544	1060	1
SectionEffect2[4,37]	-0.062	0.042	0.866	-1.764	-0.645	-0.075	0.481	1.671	427	1.001
SectionEffect2[4,38]	-0.347	0.025	0.858	-1.977	-0.914	-0.369	0.212	1.406	1156	1
SectionEffect2[4,39]	0.019	0.023	0.849	-1.637	-0.547	0.037	0.563	1.738	1321	1
SectionEffect2[4,40]	0.147	0.019	0.852	-1.551	-0.414	0.147	0.687	1.865	2008	1
SectionEffect2[5,1]	0.246	0.019	0.845	-1.502	-0.277	0.287	0.78	1.853	1905	1
SectionEffect2[5,2]	-0.163	0.026	0.819	-1.821	-0.701	-0.147	0.372	1.448	981	1
SectionEffect2[5,3]	-0.052	0.025	0.812	-1.71	-0.576	-0.033	0.488	1.521	1054	1
SectionEffect2[5,4]	-0.087	0.028	0.828	-1.722	-0.631	-0.065	0.443	1.488	847	1
SectionEffect2[5,5]	-0.661	0.028	0.842	-2.335	-1.206	-0.672	-0.116	1.072	882	1
SectionEffect2[5,6]	-0.358	0.034	0.815	-1.998	-0.882	-0.357	0.19	1.219	581	1
SectionEffect2[5,7]	-0.203	0.029	0.824	-1.818	-0.745	-0.198	0.302	1.455	791	1
SectionEffect2[5,8]	-0.611	0.027	0.793	-2.174	-1.101	-0.592	-0.142	1.048	885	1.001
SectionEffect2[5,9]	-0.572	0.025	0.808	-2.133	-1.104	-0.589	-0.07	1.065	1049	1
SectionEffect2[5,10]	-0.727	0.03	0.812	-2.345	-1.25	-0.714	-0.236	0.945	732	1
SectionEffect2[5,11]	-0.572	0.033	0.802	-2.158	-1.088	-0.593	-0.074	1.076	585	1.001
SectionEffect2[5,12]	-0.652	0.032	0.825	-2.242	-1.2	-0.663	-0.164	1.072	675	1.003
SectionEffect2[5,13]	-0.959	0.028	0.848	-2.57	-1.514	-0.974	-0.446	0.84	942	1.001
SectionEffect2[5,14]	-0.488	0.032	0.808	-2.043	-1.006	-0.503	0.013	1.132	628	1
SectionEffect2[5,15]	-0.412	0.031	0.825	-2.003	-0.963	-0.427	0.103	1.303	702	1.001
SectionEffect2[5,16]	-0.283	0.036	0.845	-1.896	-0.851	-0.287	0.251	1.439	540	1.001
SectionEffect2[5,17]	-0.353	0.04	0.844	-1.961	-0.901	-0.354	0.179	1.39	440	1.002
SectionEffect2[5,18]	-0.444	0.042	0.84	-2.027	-0.994	-0.437	0.098	1.28	395	1.003
SectionEffect2[5,19]	-0.453	0.034	0.838	-2.06	-1.005	-0.475	0.064	1.312	621	1
SectionEffect2[5,20]	-0.433	0.034	0.821	-1.987	-0.972	-0.44	0.086	1.26	583	1.004
SectionEffect2[5,21]	-0.681	0.039	0.849	-2.253	-1.246	-0.699	-0.173	1.046	475	1.002
SectionEffect2[5,22]	-0.435	0.034	0.832	-1.994	-0.989	-0.448	0.065	1.296	602	1.003
SectionEffect2[5,23]	-0.658	0.039	0.837	-2.226	-1.207	-0.666	-0.151	1.05	455	1.002
SectionEffect2[5,24]	-0.636	0.036	0.837	-2.193	-1.169	-0.66	-0.114	1.077	546	1.001
SectionEffect2[5,25]	-0.493	0.034	0.839	-2.079	-1.035	-0.5	0.02	1.231	622	1.002
SectionEffect2[5,26]	-0.534	0.037	0.813	-2.051	-1.066	-0.53	-0.027	1.128	496	1.004
SectionEffect2[5,27]	-0.406	0.029	0.788	-1.918	-0.929	-0.421	0.079	1.22	752	1.001
SectionEffect2[5,28]	-0.467	0.025	0.805	-2.045	-0.979	-0.465	0.038	1.17	1015	1
SectionEffect2[5,29]	-0.123	0.032	0.838	-1.708	-0.668	-0.137	0.403	1.625	677	1.002
SectionEffect2[5,30]	-0.352	0.023	0.786	-1.899	-0.835	-0.338	0.111	1.269	1127	1
SectionEffect2[5,31]	-0.409	0.026	0.8	-2.035	-0.915	-0.402	0.094	1.191	968	1
SectionEffect2[5,32]	-0.085	0.023	0.807	-1.719	-0.581	-0.09	0.422	1.506	1260	1
SectionEffect2[5,33]	0.013	0.024	0.812	-1.659	-0.48	0.026	0.511	1.641	1119	1.001
SectionEffect2[5,34]	0.112	0.024	0.822	-1.58	-0.385	0.094	0.629	1.734	1217	1
SectionEffect2[5,35]	-0.236	0.023	0.802	-1.848	-0.74	-0.217	0.251	1.404	1239	1
SectionEffect2[5,36]	0.064	0.037	0.829	-1.634	-0.464	0.091	0.621	1.606	491	1.002
SectionEffect2[5,37]	0.117	0.024	0.816	-1.567	-0.393	0.124	0.652	1.722	1162	1.001
SectionEffect2[5,38]	-0.115	0.031	0.819	-1.786	-0.638	-0.101	0.432	1.471	709	1.001
SectionEffect2[5,39]	0.144	0.031	0.831	-1.588	-0.392	0.167	0.703	1.716	738	1.003
SectionEffect2[5,40]	0.304	0.028	0.848	-1.437	-0.239	0.324	0.878	1.925	942	1.001
SectionEffect2[6,1]	0.429	0.037	0.929	-1.489	-0.178	0.445	1.091	2.191	615	1.005
SectionEffect2[6,2]	-0.003	0.037	0.887	-1.727	-0.595	0.019	0.593	1.739	564	1
SectionEffect2[6,3]	-0.009	0.019	0.854	-1.741	-0.551	-0.012	0.568	1.702	1918	1
SectionEffect2[6,4]	0.212	0.022	0.866	-1.532	-0.345	0.222	0.789	1.922	1496	1.001
SectionEffect2[6,5]	0.059	0.033	0.875	-1.761	-0.495	0.086	0.631	1.741	722	1.001
SectionEffect2[6,6]	-0.103	0.034	0.864	-1.834	-0.676	-0.096	0.479	1.584	629	1
SectionEffect2[6,7]	-0.066	0.031	0.853	-1.777	-0.625	-0.041	0.475	1.635	769	1
SectionEffect2[6,8]	0.022	0.049	0.87	-1.705	-0.545	0.015	0.609	1.656	315	1.001
SectionEffect2[6,9]	-0.107	0.034	0.865	-1.835	-0.657	-0.117	0.455	1.617	651	1
SectionEffect2[6,10]	-0.118	0.03	0.856	-1.798	-0.682	-0.14	0.446	1.607	808	1
SectionEffect2[6,11]	-0.052	0.035	0.843	-1.76	-0.593	-0.042	0.48	1.609	595	1
SectionEffect2[6,12]	0.116	0.039	0.88	-1.656	-0.454	0.129	0.716	1.79	499	1
SectionEffect2[6,13]	-0.147	0.051	0.874	-1.815	-0.733	-0.177	0.426	1.529	292	1
SectionEffect2[6,14]	-0.194	0.031	0.87	-1.858	-0.792	-0.2	0.363	1.563	787	1.002
SectionEffect2[6,15]	0.096	0.033	0.864	-1.641	-0.44	0.114	0.654	1.798	686	1.001
SectionEffect2[6,16]	-0.089	0.052	0.908	-1.989	-0.67	-0.067	0.515	1.64	300	1.003
SectionEffect2[6,17]	-0.097	0.032	0.871	-1.825	-0.669	-0.087	0.473	1.613	739	1
SectionEffect2[6,18]	-0.147	0.028	0.852	-1.815	-0.695	-0.157	0.405	1.574	918	1
SectionEffect2[6,19]	-0.246	0.028	0.869	-1.924	-0.828	-0.254	0.321	1.5	936	1
SectionEffect2[6,20]	-0.233	0.029	0.867	-1.958	-0.794	-0.242	0.34	1.523	870	1
SectionEffect2[6,21]	-0.256	0.029	0.859	-1.919	-0.83	-0.245	0.276	1.518	853	1
SectionEffect2[6,22]	-0.181	0.032	0.857	-1.805	-0.775	-0.219	0.373	1.591	712	1.002
SectionEffect2[6,23]	-0.484	0.033	0.872	-2.116	-1.088	-0.516	0.074	1.335	708	1.002
SectionEffect2[6,24]	-0.718	0.027	0.916	-2.464	-1.335	-0.724	-0.139	1.168	1176	1
SectionEffect2[6,25]	-0.413	0.031	0.871	-2.056	-1.016	-0.429	0.154	1.374	809	1
SectionEffect2[6,26]	-0.184	0.05	0.894	-2.029	-0.753	-0.17	0.393	1.577	316	1.006
SectionEffect2[6,27]	-0.233	0.027	0.852	-1.898	-0.811	-0.246	0.312	1.49	1025	1.001
SectionEffect2[6,28]	-0.159	0.031	0.863	-1.841	-0.73	-0.164	0.377	1.615	774	1
SectionEffect2[6,29]	-0.502	0.03	0.869	-2.131	-1.087	-0.544	0.06	1.316	821	1.003
SectionEffect2[6,30]	-0.295	0.029	0.863	-1.907	-0.895	-0.317	0.291	1.481	881	1.001
SectionEffect2[6,31]	-0.187	0.025	0.847	-1.884	-0.738	-0.189	0.357	1.494	1111	1
SectionEffect2[6,32]	-0.332	0.043	0.893	-2.07	-0.927	-0.334	0.262	1.484	429	1.003
SectionEffect2[6,33]	-0.254	0.026	0.848	-1.936	-0.816	-0.263	0.298	1.453	1089	1
SectionEffect2[6,34]	-0.377	0.027	0.868	-2.005	-0.979	-0.409	0.183	1.429	1061	1.003
SectionEffect2[6,35]	-0.278	0.028	0.887	-2.025	-0.847	-0.308	0.277	1.536	998	1
SectionEffect2[6,36]	-0.527	0.027	0.908	-2.221	-1.152	-0.562	0.057	1.355	1096	1.004
SectionEffect2[6,37]	-0.385	0.026	0.881	-2.103	-0.967	-0.395	0.182	1.386	1127	1
SectionEffect2[6,38]	-0.126	0.025	0.865	-1.828	-0.694	-0.12	0.443	1.58	1159	1
SectionEffect2[6,39]	-0.307	0.028	0.889	-2.019	-0.89	-0.334	0.271	1.525	1028	1
SectionEffect2[6,40]	-0.177	0.038	0.893	-1.904	-0.766	-0.181	0.408	1.608	553	1.003
SectionEffect2[7,1]	0.779	0.019	0.814	-0.917	0.285	0.777	1.316	2.351	1745	1
SectionEffect2[7,2]	-0.115	0.02	0.775	-1.671	-0.626	-0.119	0.403	1.4	1543	1.001
SectionEffect2[7,3]	0.052	0.028	0.794	-1.517	-0.471	0.062	0.575	1.591	829	1.003
SectionEffect2[7,4]	0.148	0.018	0.741	-1.369	-0.306	0.156	0.594	1.647	1657	1.001
SectionEffect2[7,5]	0.222	0.021	0.766	-1.364	-0.267	0.227	0.707	1.754	1293	1.002
SectionEffect2[7,6]	0.341	0.018	0.758	-1.202	-0.133	0.356	0.814	1.821	1710	1
SectionEffect2[7,7]	-0.258	0.02	0.773	-1.808	-0.748	-0.262	0.217	1.318	1505	1
SectionEffect2[7,8]	0.383	0.02	0.768	-1.184	-0.096	0.393	0.857	1.904	1465	1.001
SectionEffect2[7,9]	0.067	0.019	0.737	-1.446	-0.377	0.08	0.518	1.546	1516	1.001
SectionEffect2[7,10]	0.219	0.018	0.757	-1.356	-0.237	0.202	0.709	1.686	1766	1.001
SectionEffect2[7,11]	-0.039	0.027	0.74	-1.51	-0.52	-0.027	0.432	1.417	780	1.003
SectionEffect2[7,12]	-0.195	0.018	0.729	-1.604	-0.645	-0.211	0.256	1.305	1595	1.001
SectionEffect2[7,13]	0.175	0.022	0.748	-1.304	-0.318	0.173	0.659	1.658	1160	1.001
SectionEffect2[7,14]	0.164	0.02	0.752	-1.385	-0.299	0.148	0.645	1.681	1480	1.001
SectionEffect2[7,15]	-0.054	0.021	0.738	-1.537	-0.534	-0.055	0.408	1.438	1179	1.005
SectionEffect2[7,16]	-0.188	0.02	0.752	-1.656	-0.668	-0.194	0.278	1.356	1399	1.003
SectionEffect2[7,17]	-0.003	0.018	0.749	-1.54	-0.45	-0.004	0.457	1.502	1819	1.001
SectionEffect2[7,18]	-0.892	0.02	0.793	-2.455	-1.391	-0.899	-0.377	0.723	1542	1.002
SectionEffect2[7,19]	0.002	0.036	0.778	-1.506	-0.487	0.025	0.508	1.527	464	1.003
SectionEffect2[7,20]	-0.827	0.021	0.782	-2.353	-1.343	-0.829	-0.334	0.755	1374	1.004
SectionEffect2[7,21]	-0.625	0.018	0.743	-2.099	-1.094	-0.637	-0.145	0.884	1631	1.005
SectionEffect2[7,22]	-0.451	0.03	0.759	-1.924	-0.938	-0.45	0.041	1.088	642	1.005
SectionEffect2[7,23]	-0.579	0.049	0.782	-2.312	-1.052	-0.548	-0.09	0.957	250	1.011
SectionEffect2[7,24]	-0.237	0.023	0.753	-1.793	-0.71	-0.221	0.252	1.232	1106	1
SectionEffect2[7,25]	0.043	0.025	0.772	-1.522	-0.443	0.041	0.563	1.553	975	1
SectionEffect2[7,26]	0.077	0.025	0.784	-1.481	-0.443	0.074	0.589	1.661	1001	1.002
SectionEffect2[7,27]	-0.111	0.029	0.772	-1.614	-0.618	-0.097	0.389	1.405	690	1.005
SectionEffect2[7,28]	-0.48	0.017	0.731	-1.965	-0.95	-0.477	-0.008	0.974	1794	1.001
SectionEffect2[7,29]	-0.106	0.021	0.754	-1.592	-0.592	-0.115	0.372	1.383	1345	1.003
SectionEffect2[7,30]	-0.502	0.018	0.744	-2.015	-0.972	-0.48	-0.033	1.012	1685	1.001
SectionEffect2[7,31]	-0.472	0.025	0.74	-1.914	-0.94	-0.465	-0.019	1.047	858	1.003
SectionEffect2[7,32]	-0.564	0.028	0.76	-2.074	-1.083	-0.549	-0.091	0.951	717	1.001
SectionEffect2[7,33]	-0.013	0.03	0.78	-1.566	-0.506	-0.002	0.493	1.526	655	1.005
SectionEffect2[7,34]	-0.385	0.024	0.748	-1.908	-0.869	-0.376	0.088	1.089	998	1.003
SectionEffect2[7,35]	-0.077	0.022	0.749	-1.584	-0.546	-0.078	0.396	1.403	1144	1.001
SectionEffect2[7,36]	0.254	0.018	0.8	-1.366	-0.256	0.273	0.765	1.82	1899	1
SectionEffect2[7,37]	-0.511	0.016	0.755	-2.042	-0.976	-0.517	-0.045	0.991	2163	1.002
SectionEffect2[7,38]	-0.5	0.015	0.754	-2.006	-0.966	-0.504	-0.031	1.039	2528	1
SectionEffect2[7,39]	-0.197	0.014	0.752	-1.73	-0.681	-0.186	0.284	1.269	2935	1.001
SectionEffect2[7,40]	0.082	0.016	0.785	-1.548	-0.386	0.094	0.585	1.627	2413	1
SectionEffect2[8,1]	-0.534	0.03	0.764	-2.124	-0.998	-0.514	-0.055	0.973	646	1.002
SectionEffect2[8,2]	-0.263	0.027	0.744	-1.777	-0.709	-0.258	0.193	1.229	741	1.001
SectionEffect2[8,3]	-0.448	0.022	0.727	-1.923	-0.9	-0.427	-0.008	1.009	1069	1.002
SectionEffect2[8,4]	-0.337	0.03	0.725	-1.872	-0.788	-0.31	0.131	1.063	582	1.003
SectionEffect2[8,5]	-0.334	0.028	0.738	-1.88	-0.778	-0.293	0.123	1.131	688	1
SectionEffect2[8,6]	-0.367	0.033	0.735	-1.887	-0.826	-0.345	0.08	1.095	484	1.003
SectionEffect2[8,7]	-0.006	0.035	0.766	-1.599	-0.468	0.017	0.46	1.535	490	1.001
SectionEffect2[8,8]	-0.207	0.03	0.75	-1.769	-0.659	-0.169	0.258	1.257	646	1.001
SectionEffect2[8,9]	-0.318	0.03	0.739	-1.899	-0.756	-0.272	0.141	1.093	594	1.001
SectionEffect2[8,10]	-0.397	0.034	0.737	-1.915	-0.848	-0.358	0.069	1.034	472	1.004
SectionEffect2[8,11]	-0.445	0.027	0.746	-1.966	-0.917	-0.414	0.017	1.046	773	1.001
SectionEffect2[8,12]	-0.08	0.035	0.766	-1.69	-0.538	-0.029	0.397	1.399	468	1.001
SectionEffect2[8,13]	-0.457	0.036	0.746	-2.007	-0.923	-0.426	0.002	1.028	419	1.003
SectionEffect2[8,14]	-0.557	0.039	0.77	-2.169	-1.027	-0.505	-0.062	0.859	398	1.005
SectionEffect2[8,15]	-0.433	0.03	0.743	-1.991	-0.891	-0.394	0.022	1.01	628	1.002
SectionEffect2[8,16]	-0.339	0.031	0.761	-1.908	-0.808	-0.308	0.137	1.169	588	1.002
SectionEffect2[8,17]	-0.529	0.031	0.762	-2.085	-1.005	-0.491	-0.068	1.029	612	1.003
SectionEffect2[8,18]	-0.548	0.03	0.754	-2.116	-0.999	-0.519	-0.086	0.963	637	1.003
SectionEffect2[8,19]	-0.846	0.053	0.78	-2.443	-1.345	-0.838	-0.332	0.699	219	1.009
SectionEffect2[8,20]	-0.615	0.03	0.758	-2.132	-1.094	-0.589	-0.159	0.937	636	1.003
SectionEffect2[8,21]	-1.007	0.035	0.797	-2.58	-1.521	-0.989	-0.5	0.57	514	1.005
SectionEffect2[8,22]	-0.823	0.051	0.764	-2.348	-1.308	-0.81	-0.335	0.731	224	1.006
SectionEffect2[8,23]	-1.011	0.033	0.793	-2.562	-1.524	-1.005	-0.524	0.603	577	1.005
SectionEffect2[8,24]	-0.632	0.029	0.766	-2.207	-1.109	-0.607	-0.165	0.898	677	1.003
SectionEffect2[8,25]	-1.035	0.03	0.777	-2.576	-1.53	-1.031	-0.552	0.599	672	1.002
SectionEffect2[8,26]	-0.866	0.04	0.764	-2.368	-1.345	-0.871	-0.386	0.732	367	1.005
SectionEffect2[8,27]	-0.579	0.026	0.75	-2.08	-1.034	-0.584	-0.122	0.959	839	1
SectionEffect2[8,28]	-0.735	0.044	0.748	-2.277	-1.201	-0.717	-0.253	0.756	283	1.004
SectionEffect2[8,29]	-0.534	0.027	0.741	-2.011	-1.012	-0.525	-0.102	0.989	731	1.001
SectionEffect2[8,30]	-0.555	0.041	0.726	-2.002	-1.019	-0.545	-0.1	0.918	319	1.002
SectionEffect2[8,31]	-0.544	0.026	0.722	-2.026	-0.993	-0.514	-0.111	0.92	759	1
SectionEffect2[8,32]	-0.397	0.025	0.713	-1.827	-0.842	-0.387	0.046	1.038	826	1
SectionEffect2[8,33]	-0.159	0.032	0.732	-1.598	-0.602	-0.168	0.288	1.352	515	1
SectionEffect2[8,34]	-0.272	0.024	0.712	-1.743	-0.708	-0.258	0.159	1.14	846	1.001
SectionEffect2[8,35]	-0.233	0.022	0.748	-1.815	-0.694	-0.197	0.228	1.22	1188	1
SectionEffect2[8,36]	0.196	0.025	0.754	-1.41	-0.243	0.209	0.652	1.77	881	1
SectionEffect2[8,37]	0.413	0.03	0.791	-1.196	-0.05	0.436	0.903	1.98	692	1.002
SectionEffect2[8,38]	0.431	0.026	0.769	-1.166	-0.051	0.463	0.908	1.937	875	1.001
SectionEffect2[8,39]	0.228	0.02	0.744	-1.338	-0.219	0.233	0.705	1.674	1430	1.001
SectionEffect2[8,40]	-0.011	0.021	0.75	-1.605	-0.464	0.016	0.46	1.422	1255	1
SectionEffect2[9,1]	0.35	0.018	0.799	-1.269	-0.143	0.343	0.859	1.947	2060	1
SectionEffect2[9,2]	-0.013	0.023	0.792	-1.558	-0.53	-0.017	0.493	1.57	1197	1.001
SectionEffect2[9,3]	0.082	0.017	0.764	-1.454	-0.392	0.084	0.572	1.608	2034	1
SectionEffect2[9,4]	-0.123	0.017	0.785	-1.635	-0.628	-0.119	0.351	1.49	2060	1.001
SectionEffect2[9,5]	0.111	0.022	0.775	-1.412	-0.422	0.106	0.628	1.668	1192	1.002
SectionEffect2[9,6]	-0.252	0.034	0.821	-1.843	-0.785	-0.235	0.272	1.409	589	1.004
SectionEffect2[9,7]	0.126	0.025	0.779	-1.393	-0.392	0.127	0.62	1.675	1010	1.002
SectionEffect2[9,8]	0.505	0.027	0.805	-1.159	-0.019	0.52	1.026	2.087	888	1.001
SectionEffect2[9,9]	0.068	0.017	0.759	-1.485	-0.395	0.065	0.542	1.58	2100	1
SectionEffect2[9,10]	0.115	0.022	0.767	-1.42	-0.379	0.103	0.608	1.661	1211	1.002
SectionEffect2[9,11]	0.601	0.03	0.824	-1.025	0.068	0.605	1.151	2.214	749	1.001
SectionEffect2[9,12]	-0.048	0.027	0.767	-1.553	-0.561	-0.043	0.464	1.448	829	1.004
SectionEffect2[9,13]	0.495	0.021	0.778	-1.09	-0.005	0.519	1.009	2.008	1336	1
SectionEffect2[9,14]	0.308	0.028	0.792	-1.28	-0.198	0.323	0.817	1.881	784	1.001
SectionEffect2[9,15]	0.126	0.021	0.756	-1.397	-0.351	0.122	0.592	1.654	1287	1
SectionEffect2[9,16]	0.517	0.031	0.808	-1.117	-0.006	0.525	1.054	2.092	681	1.001
SectionEffect2[9,17]	-0.087	0.017	0.747	-1.616	-0.541	-0.08	0.374	1.407	2019	1
SectionEffect2[9,18]	-0.332	0.018	0.757	-1.84	-0.815	-0.342	0.154	1.223	1689	1
SectionEffect2[9,19]	-0.097	0.016	0.75	-1.569	-0.567	-0.095	0.364	1.443	2259	1
SectionEffect2[9,20]	-0.208	0.033	0.773	-1.696	-0.702	-0.203	0.285	1.367	562	1.001
SectionEffect2[9,21]	-0.271	0.018	0.756	-1.746	-0.75	-0.285	0.199	1.293	1837	1.002
SectionEffect2[9,22]	-0.528	0.019	0.785	-2.048	-1.045	-0.532	-0.039	1.088	1627	1
SectionEffect2[9,23]	-0.037	0.017	0.764	-1.546	-0.525	-0.032	0.431	1.529	2052	1
SectionEffect2[9,24]	-0.898	0.023	0.87	-2.571	-1.481	-0.905	-0.352	0.908	1494	1
SectionEffect2[9,25]	0.209	0.026	0.788	-1.373	-0.313	0.216	0.702	1.803	953	1
SectionEffect2[9,26]	0.022	0.022	0.763	-1.494	-0.447	0.009	0.491	1.548	1160	1
SectionEffect2[9,27]	-0.297	0.017	0.767	-1.794	-0.775	-0.318	0.176	1.301	2076	1
SectionEffect2[9,28]	0.084	0.02	0.767	-1.467	-0.379	0.067	0.57	1.627	1411	1
SectionEffect2[9,29]	-0.065	0.019	0.762	-1.559	-0.588	-0.074	0.423	1.453	1596	1.001
SectionEffect2[9,30]	-0.303	0.042	0.797	-1.957	-0.799	-0.297	0.212	1.251	360	1
SectionEffect2[9,31]	-0.302	0.031	0.77	-1.77	-0.812	-0.299	0.2	1.23	625	1.002
SectionEffect2[9,32]	-0.448	0.018	0.767	-1.978	-0.942	-0.446	0.037	1.121	1839	1
SectionEffect2[9,33]	-0.41	0.036	0.786	-1.894	-0.93	-0.408	0.085	1.168	488	1.002
SectionEffect2[9,34]	0.143	0.02	0.761	-1.393	-0.347	0.16	0.621	1.639	1488	1
SectionEffect2[9,35]	0.414	0.019	0.768	-1.21	-0.069	0.46	0.903	1.892	1556	1
SectionEffect2[9,36]	0.148	0.023	0.769	-1.381	-0.324	0.144	0.648	1.656	1130	1.001
SectionEffect2[9,37]	0.296	0.017	0.77	-1.301	-0.175	0.304	0.777	1.805	2148	1
SectionEffect2[9,38]	-0.147	0.041	0.794	-1.779	-0.646	-0.128	0.383	1.357	369	1.002
SectionEffect2[9,39]	0.092	0.016	0.762	-1.463	-0.393	0.101	0.57	1.616	2189	1.001
SectionEffect2[9,40]	0.489	0.019	0.805	-1.16	-0.004	0.496	1.01	2.056	1864	1
SectionEffect2[10,1]	-0.127	0.04	0.712	-1.779	-0.559	-0.096	0.346	1.223	309	1.002
SectionEffect2[10,2]	0.509	0.058	0.795	-1.633	0.065	0.548	1.015	1.966	190	1.003
SectionEffect2[10,3]	-0.655	0.025	0.675	-2.036	-1.098	-0.641	-0.189	0.57	715	1.005
SectionEffect2[10,4]	-0.185	0.012	0.646	-1.505	-0.587	-0.17	0.228	1.096	2985	1
SectionEffect2[10,5]	-1.024	0.012	0.663	-2.402	-1.44	-1.014	-0.579	0.25	3092	1
SectionEffect2[10,6]	-0.639	0.016	0.649	-1.99	-1.068	-0.603	-0.21	0.569	1582	1.001
SectionEffect2[10,7]	0.274	0.022	0.701	-1.08	-0.191	0.287	0.742	1.659	1015	1
SectionEffect2[10,8]	-0.941	0.014	0.648	-2.255	-1.361	-0.91	-0.522	0.29	2146	1
SectionEffect2[10,9]	-0.764	0.016	0.646	-2.096	-1.191	-0.733	-0.337	0.469	1705	1
SectionEffect2[10,10]	-0.421	0.031	0.654	-1.711	-0.831	-0.394	0.007	0.795	457	1
SectionEffect2[10,11]	-0.3	0.012	0.627	-1.572	-0.689	-0.276	0.105	0.911	2789	1
SectionEffect2[10,12]	-0.373	0.016	0.645	-1.681	-0.779	-0.353	0.051	0.829	1544	1
SectionEffect2[10,13]	-0.625	0.02	0.641	-1.882	-1.052	-0.615	-0.203	0.614	1006	1
SectionEffect2[10,14]	0.809	0.015	0.756	-0.702	0.326	0.794	1.303	2.327	2688	1
SectionEffect2[10,15]	-0.26	0.013	0.658	-1.581	-0.687	-0.251	0.169	1.002	2664	1.001
SectionEffect2[10,16]	-1.384	0.018	0.687	-2.807	-1.828	-1.363	-0.908	-0.106	1520	1
SectionEffect2[10,17]	-0.433	0.013	0.657	-1.799	-0.837	-0.414	-0.02	0.835	2677	1
SectionEffect2[10,18]	-0.391	0.035	0.67	-1.809	-0.804	-0.36	0.046	0.871	372	1.003
SectionEffect2[10,19]	-0.612	0.038	0.69	-2.115	-1.039	-0.581	-0.163	0.714	336	1.003
SectionEffect2[10,20]	-0.328	0.012	0.643	-1.581	-0.753	-0.333	0.082	1.015	2784	1
SectionEffect2[10,21]	-0.384	0.025	0.648	-1.677	-0.801	-0.377	0.032	0.905	688	1.001
SectionEffect2[10,22]	-0.344	0.024	0.661	-1.634	-0.786	-0.331	0.09	0.952	760	1.002
SectionEffect2[10,23]	-0.651	0.015	0.654	-1.972	-1.085	-0.64	-0.235	0.628	1798	1.001
SectionEffect2[10,24]	0.824	0.012	0.682	-0.518	0.391	0.807	1.264	2.218	3183	1
SectionEffect2[10,25]	-0.133	0.013	0.642	-1.391	-0.554	-0.133	0.291	1.11	2347	1
SectionEffect2[10,26]	-0.334	0.014	0.646	-1.651	-0.742	-0.327	0.081	0.939	2079	1
SectionEffect2[10,27]	0.151	0.032	0.658	-1.129	-0.263	0.148	0.581	1.408	430	1
SectionEffect2[10,28]	-0.032	0.011	0.641	-1.321	-0.434	-0.041	0.37	1.267	3112	1
SectionEffect2[10,29]	0.306	0.052	0.709	-1.501	-0.09	0.327	0.746	1.657	183	1.005
SectionEffect2[10,30]	0.505	0.014	0.652	-0.776	0.08	0.492	0.939	1.813	2306	1
SectionEffect2[10,31]	-0.361	0.013	0.639	-1.594	-0.773	-0.369	0.051	0.923	2427	1
SectionEffect2[10,32]	0.216	0.012	0.647	-1.048	-0.2	0.198	0.624	1.543	3150	1
SectionEffect2[10,33]	0.294	0.011	0.654	-1.004	-0.131	0.288	0.699	1.637	3565	1
SectionEffect2[10,34]	-0.024	0.016	0.661	-1.344	-0.444	-0.021	0.405	1.308	1606	1.001
SectionEffect2[10,35]	0.056	0.026	0.657	-1.231	-0.375	0.036	0.477	1.375	620	1.001
SectionEffect2[10,36]	0.541	0.024	0.651	-0.727	0.119	0.538	0.963	1.863	742	1.002
SectionEffect2[10,37]	0.047	0.016	0.665	-1.246	-0.386	0.047	0.477	1.36	1832	1
SectionEffect2[10,38]	0.579	0.017	0.672	-0.722	0.141	0.56	1.016	1.949	1510	1
SectionEffect2[10,39]	0.815	0.012	0.655	-0.442	0.389	0.796	1.222	2.176	2994	1.001
SectionEffect2[10,40]	0.43	0.015	0.664	-0.854	0.002	0.404	0.849	1.786	1924	1
SectionEffect2[11,1]	-0.257	0.024	0.791	-1.805	-0.768	-0.272	0.252	1.347	1047	1
SectionEffect2[11,2]	-0.294	0.033	0.804	-1.868	-0.843	-0.288	0.239	1.308	600	1
SectionEffect2[11,3]	-0.51	0.022	0.779	-2.046	-0.99	-0.53	-0.025	1.062	1261	1.001
SectionEffect2[11,4]	-0.162	0.027	0.777	-1.716	-0.667	-0.163	0.329	1.398	804	1
SectionEffect2[11,5]	-0.302	0.027	0.781	-1.86	-0.821	-0.287	0.19	1.24	823	1
SectionEffect2[11,6]	-0.329	0.037	0.816	-1.884	-0.866	-0.324	0.201	1.318	494	1
SectionEffect2[11,7]	-0.293	0.025	0.78	-1.849	-0.771	-0.301	0.196	1.284	976	1
SectionEffect2[11,8]	-0.502	0.027	0.763	-2.036	-0.993	-0.498	-0.01	1.011	789	1
SectionEffect2[11,9]	-0.325	0.028	0.779	-1.877	-0.808	-0.341	0.159	1.298	764	1
SectionEffect2[11,10]	-0.639	0.028	0.769	-2.18	-1.112	-0.645	-0.167	0.916	769	1
SectionEffect2[11,11]	-0.392	0.029	0.786	-1.952	-0.892	-0.401	0.094	1.184	726	1
SectionEffect2[11,12]	-0.73	0.031	0.776	-2.228	-1.25	-0.734	-0.235	0.841	621	1
SectionEffect2[11,13]	-0.585	0.029	0.783	-2.137	-1.081	-0.595	-0.097	1.009	718	1
SectionEffect2[11,14]	-0.282	0.03	0.804	-1.822	-0.797	-0.299	0.219	1.377	737	1
SectionEffect2[11,15]	-0.727	0.029	0.775	-2.244	-1.217	-0.722	-0.245	0.834	700	1
SectionEffect2[11,16]	-0.352	0.031	0.799	-1.958	-0.874	-0.344	0.17	1.256	668	1
SectionEffect2[11,17]	-0.735	0.033	0.789	-2.277	-1.244	-0.731	-0.244	0.917	576	1
SectionEffect2[11,18]	-1.097	0.036	0.841	-2.801	-1.623	-1.064	-0.583	0.621	549	1
SectionEffect2[11,19]	-0.648	0.027	0.78	-2.214	-1.132	-0.643	-0.179	0.959	836	1
SectionEffect2[11,20]	-0.365	0.031	0.808	-1.968	-0.883	-0.366	0.154	1.291	663	1.001
SectionEffect2[11,21]	-0.698	0.031	0.776	-2.235	-1.187	-0.7	-0.22	0.876	645	1
SectionEffect2[11,22]	-0.415	0.03	0.78	-1.995	-0.924	-0.396	0.067	1.167	694	1
SectionEffect2[11,23]	-0.887	0.029	0.791	-2.414	-1.425	-0.891	-0.385	0.774	734	1.001
SectionEffect2[11,24]	-0.708	0.034	0.796	-2.254	-1.239	-0.705	-0.224	0.885	564	1
SectionEffect2[11,25]	-0.687	0.027	0.772	-2.216	-1.168	-0.689	-0.211	0.901	826	1
SectionEffect2[11,26]	-0.2	0.033	0.83	-1.888	-0.727	-0.182	0.342	1.424	640	1
SectionEffect2[11,27]	-0.359	0.026	0.786	-1.952	-0.846	-0.346	0.129	1.213	898	1
SectionEffect2[11,28]	-0.284	0.036	0.785	-1.876	-0.794	-0.298	0.22	1.253	475	1
SectionEffect2[11,29]	-0.542	0.027	0.791	-2.099	-1.057	-0.516	-0.051	1.069	873	1
SectionEffect2[11,30]	-0.256	0.025	0.778	-1.802	-0.744	-0.238	0.224	1.343	990	1.003
SectionEffect2[11,31]	0.089	0.041	0.812	-1.558	-0.403	0.106	0.617	1.7	395	1.007
SectionEffect2[11,32]	-0.15	0.029	0.774	-1.727	-0.639	-0.147	0.33	1.405	722	1.006
SectionEffect2[11,33]	-0.062	0.027	0.779	-1.675	-0.545	-0.041	0.445	1.46	843	1
SectionEffect2[11,34]	-0.263	0.027	0.788	-1.889	-0.782	-0.248	0.243	1.321	875	1.004
SectionEffect2[11,35]	0.119	0.023	0.78	-1.548	-0.343	0.133	0.612	1.625	1178	1.003
SectionEffect2[11,36]	0.158	0.025	0.782	-1.473	-0.34	0.172	0.66	1.684	946	1.005
SectionEffect2[11,37]	0.261	0.023	0.786	-1.408	-0.21	0.291	0.755	1.806	1206	1.003
SectionEffect2[11,38]	0.254	0.04	0.83	-1.407	-0.263	0.283	0.797	1.859	420	1.01
SectionEffect2[11,39]	0.333	0.024	0.794	-1.369	-0.151	0.367	0.853	1.859	1057	1.001
SectionEffect2[11,40]	0.496	0.022	0.82	-1.231	0.003	0.521	1.03	2.091	1378	1.004
SectionEffect2[12,1]	-0.138	0.024	0.908	-1.92	-0.73	-0.142	0.469	1.698	1493	1.001
SectionEffect2[12,2]	-0.444	0.026	0.881	-2.162	-1.035	-0.469	0.131	1.346	1141	1.001
SectionEffect2[12,3]	-0.433	0.03	0.876	-2.097	-1.027	-0.458	0.142	1.38	875	1.003
SectionEffect2[12,4]	-0.332	0.026	0.879	-2.057	-0.936	-0.352	0.229	1.44	1102	1.003
SectionEffect2[12,5]	-0.44	0.028	0.881	-2.122	-1.004	-0.442	0.095	1.373	1009	1.001
SectionEffect2[12,6]	-0.326	0.029	0.878	-1.955	-0.923	-0.34	0.226	1.489	937	1.003
SectionEffect2[12,7]	-0.342	0.03	0.884	-2.101	-0.906	-0.37	0.215	1.483	890	1.001
SectionEffect2[12,8]	-0.391	0.031	0.888	-2.089	-0.982	-0.403	0.172	1.424	835	1
SectionEffect2[12,9]	-0.309	0.03	0.873	-2	-0.894	-0.305	0.278	1.465	824	1
SectionEffect2[12,10]	-0.353	0.029	0.862	-2.019	-0.928	-0.351	0.19	1.442	882	1.001
SectionEffect2[12,11]	-0.673	0.033	0.899	-2.477	-1.261	-0.685	-0.113	1.155	761	1
SectionEffect2[12,12]	-0.232	0.03	0.882	-1.952	-0.811	-0.246	0.333	1.542	843	1.002
SectionEffect2[12,13]	-0.304	0.051	0.909	-2.042	-0.912	-0.318	0.291	1.471	315	1.001
SectionEffect2[12,14]	-0.442	0.033	0.874	-2.143	-1.015	-0.462	0.104	1.394	717	1.002
SectionEffect2[12,15]	-0.195	0.052	0.906	-1.922	-0.804	-0.219	0.391	1.653	305	1
SectionEffect2[12,16]	-0.41	0.03	0.863	-2.093	-0.988	-0.415	0.138	1.341	805	1.001
SectionEffect2[12,17]	-0.451	0.032	0.868	-2.122	-1.03	-0.469	0.095	1.342	729	1
SectionEffect2[12,18]	-0.337	0.035	0.866	-2.019	-0.902	-0.363	0.217	1.418	621	1.002
SectionEffect2[12,19]	-0.358	0.032	0.859	-2.056	-0.916	-0.378	0.223	1.37	712	1.001
SectionEffect2[12,20]	-0.251	0.028	0.835	-1.889	-0.79	-0.292	0.283	1.444	914	1.001
SectionEffect2[12,21]	-0.11	0.029	0.835	-1.77	-0.657	-0.127	0.449	1.598	821	1
SectionEffect2[12,22]	-0.143	0.037	0.858	-1.853	-0.695	-0.152	0.435	1.504	541	1
SectionEffect2[12,23]	-0.324	0.029	0.847	-1.972	-0.868	-0.333	0.206	1.4	826	1
SectionEffect2[12,24]	-0.266	0.037	0.861	-1.967	-0.822	-0.289	0.305	1.464	548	1
SectionEffect2[12,25]	-0.052	0.033	0.869	-1.696	-0.641	-0.049	0.499	1.693	677	1.005
SectionEffect2[12,26]	-0.249	0.028	0.839	-1.947	-0.791	-0.229	0.287	1.459	903	1.001
SectionEffect2[12,27]	-0.137	0.031	0.861	-1.814	-0.694	-0.157	0.411	1.597	793	1
SectionEffect2[12,28]	-0.188	0.032	0.863	-1.888	-0.728	-0.216	0.358	1.566	712	1.002
SectionEffect2[12,29]	0.069	0.026	0.839	-1.607	-0.471	0.084	0.599	1.753	1045	1
SectionEffect2[12,30]	-0.169	0.029	0.833	-1.823	-0.728	-0.171	0.398	1.464	829	1
SectionEffect2[12,31]	-0.192	0.026	0.839	-1.836	-0.757	-0.199	0.355	1.5	1028	1.001
SectionEffect2[12,32]	0.246	0.026	0.882	-1.531	-0.321	0.265	0.805	1.989	1125	1.001
SectionEffect2[12,33]	-0.031	0.025	0.848	-1.713	-0.559	-0.046	0.538	1.633	1163	1.001
SectionEffect2[12,34]	0.025	0.024	0.826	-1.636	-0.513	0.039	0.566	1.633	1149	1
SectionEffect2[12,35]	0.223	0.024	0.868	-1.514	-0.354	0.254	0.784	1.911	1336	1
SectionEffect2[12,36]	0.077	0.026	0.84	-1.607	-0.482	0.096	0.653	1.728	1034	1
SectionEffect2[12,37]	0.195	0.024	0.864	-1.574	-0.372	0.213	0.775	1.864	1331	1
SectionEffect2[12,38]	0.051	0.028	0.874	-1.651	-0.516	0.031	0.605	1.864	978	1
SectionEffect2[12,39]	0.166	0.024	0.862	-1.541	-0.392	0.148	0.745	1.855	1289	1.001
SectionEffect2[12,40]	0.211	0.023	0.851	-1.532	-0.338	0.24	0.772	1.843	1407	1
SectionEffect2[13,1]	-0.402	0.022	0.727	-1.874	-0.858	-0.383	0.056	1.062	1072	1
SectionEffect2[13,2]	0.074	0.026	0.726	-1.413	-0.384	0.087	0.535	1.499	783	1
SectionEffect2[13,3]	0.194	0.029	0.743	-1.297	-0.259	0.195	0.651	1.695	662	1
SectionEffect2[13,4]	0.1	0.029	0.718	-1.358	-0.342	0.112	0.541	1.529	610	1
SectionEffect2[13,5]	-0.107	0.035	0.728	-1.549	-0.552	-0.077	0.341	1.304	442	1.001
SectionEffect2[13,6]	0.267	0.026	0.711	-1.165	-0.148	0.259	0.718	1.651	764	1
SectionEffect2[13,7]	-0.037	0.024	0.693	-1.449	-0.446	-0.04	0.392	1.323	861	1
SectionEffect2[13,8]	-0.072	0.024	0.696	-1.532	-0.483	-0.057	0.378	1.273	843	1
SectionEffect2[13,9]	-0.314	0.027	0.724	-1.774	-0.789	-0.305	0.145	1.1	742	1.001
SectionEffect2[13,10]	0.378	0.03	0.734	-1.11	-0.069	0.376	0.827	1.846	589	1
SectionEffect2[13,11]	0.403	0.04	0.755	-1.067	-0.038	0.399	0.869	1.899	360	1.001
SectionEffect2[13,12]	-0.003	0.024	0.701	-1.451	-0.429	0.006	0.435	1.384	834	1.001
SectionEffect2[13,13]	0.366	0.024	0.695	-1.033	-0.049	0.375	0.78	1.717	860	1
SectionEffect2[13,14]	-0.085	0.024	0.703	-1.526	-0.522	-0.063	0.346	1.29	831	1
SectionEffect2[13,15]	0.406	0.029	0.715	-1.015	-0.025	0.413	0.84	1.833	601	1
SectionEffect2[13,16]	0.104	0.025	0.711	-1.424	-0.301	0.1	0.555	1.518	783	1
SectionEffect2[13,17]	0.572	0.034	0.74	-0.901	0.125	0.57	1.025	2.045	485	1
SectionEffect2[13,18]	0.4	0.028	0.704	-1.042	-0.034	0.404	0.838	1.768	619	1
SectionEffect2[13,19]	0.415	0.03	0.703	-0.998	-0.031	0.407	0.856	1.826	539	1
SectionEffect2[13,20]	0.276	0.027	0.724	-1.183	-0.152	0.254	0.718	1.741	701	1
SectionEffect2[13,21]	0.251	0.026	0.728	-1.251	-0.179	0.254	0.667	1.734	783	1
SectionEffect2[13,22]	0.376	0.027	0.715	-1.09	-0.04	0.387	0.815	1.779	726	1
SectionEffect2[13,23]	0.738	0.03	0.751	-0.807	0.289	0.734	1.215	2.221	641	1
SectionEffect2[13,24]	0.254	0.029	0.736	-1.223	-0.198	0.255	0.721	1.741	637	1
SectionEffect2[13,25]	0.343	0.03	0.736	-1.154	-0.117	0.338	0.815	1.791	607	1
SectionEffect2[13,26]	0.832	0.029	0.72	-0.655	0.405	0.817	1.289	2.21	611	1
SectionEffect2[13,27]	1.081	0.029	0.752	-0.426	0.617	1.081	1.545	2.569	676	1
SectionEffect2[13,28]	0.84	0.031	0.724	-0.66	0.403	0.843	1.285	2.279	562	1
SectionEffect2[13,29]	0.571	0.03	0.745	-0.926	0.091	0.58	1.055	2.036	598	1
SectionEffect2[13,30]	0.939	0.031	0.746	-0.581	0.468	0.935	1.421	2.362	577	1.001
SectionEffect2[13,31]	0.349	0.028	0.755	-1.165	-0.133	0.361	0.827	1.854	707	1
SectionEffect2[13,32]	0.59	0.028	0.757	-0.951	0.125	0.578	1.076	2.079	709	1
SectionEffect2[13,33]	0.511	0.032	0.772	-1.066	0.028	0.512	1.025	2.029	564	1.001
SectionEffect2[13,34]	0.933	0.032	0.748	-0.597	0.467	0.938	1.423	2.371	530	1
SectionEffect2[13,35]	0.999	0.029	0.744	-0.563	0.543	1.005	1.48	2.453	649	1
SectionEffect2[13,36]	1.126	0.031	0.77	-0.475	0.641	1.119	1.635	2.641	615	1.001
SectionEffect2[13,37]	0.67	0.028	0.767	-0.86	0.188	0.654	1.162	2.203	770	1
SectionEffect2[13,38]	0.946	0.027	0.747	-0.584	0.486	0.959	1.424	2.395	765	1
SectionEffect2[13,39]	1.321	0.033	0.782	-0.241	0.828	1.314	1.845	2.898	561	1.001
SectionEffect2[13,40]	1.068	0.028	0.765	-0.479	0.595	1.072	1.538	2.575	773	1
SectionEffect2[14,1]	0.394	0.023	0.801	-1.238	-0.115	0.4	0.896	1.958	1240	1.002
SectionEffect2[14,2]	0.316	0.022	0.799	-1.319	-0.194	0.326	0.818	1.876	1322	1
SectionEffect2[14,3]	0.336	0.02	0.79	-1.255	-0.147	0.329	0.845	1.901	1491	1.002
SectionEffect2[14,4]	0.579	0.025	0.824	-1.131	0.055	0.593	1.149	2.149	1124	1
SectionEffect2[14,5]	0.11	0.024	0.791	-1.474	-0.397	0.117	0.616	1.69	1045	1
SectionEffect2[14,6]	0.104	0.03	0.802	-1.496	-0.427	0.1	0.629	1.644	730	1
SectionEffect2[14,7]	0.073	0.024	0.792	-1.481	-0.45	0.06	0.574	1.712	1077	1.003
SectionEffect2[14,8]	0.326	0.026	0.795	-1.302	-0.196	0.319	0.873	1.891	918	1.001
SectionEffect2[14,9]	0.269	0.025	0.784	-1.313	-0.212	0.265	0.768	1.823	1023	1.001
SectionEffect2[14,10]	-0.11	0.023	0.811	-1.688	-0.639	-0.118	0.4	1.575	1290	1.002
SectionEffect2[14,11]	0.258	0.022	0.793	-1.347	-0.239	0.247	0.754	1.857	1285	1.002
SectionEffect2[14,12]	0.047	0.026	0.784	-1.509	-0.46	0.03	0.55	1.652	931	1.004
SectionEffect2[14,13]	-0.262	0.023	0.81	-1.839	-0.767	-0.294	0.235	1.444	1237	1.005
SectionEffect2[14,14]	0.287	0.03	0.804	-1.331	-0.239	0.285	0.796	1.905	739	1.005
SectionEffect2[14,15]	0.607	0.027	0.833	-1.058	0.073	0.626	1.152	2.207	968	1
SectionEffect2[14,16]	-0.28	0.024	0.795	-1.849	-0.778	-0.318	0.201	1.337	1097	1.005
SectionEffect2[14,17]	-0.146	0.026	0.805	-1.689	-0.672	-0.173	0.37	1.497	967	1.005
SectionEffect2[14,18]	0.028	0.025	0.791	-1.488	-0.491	0.032	0.526	1.646	1006	1
SectionEffect2[14,19]	-0.283	0.025	0.791	-1.804	-0.788	-0.306	0.199	1.365	1037	1.003
SectionEffect2[14,20]	0.017	0.024	0.807	-1.518	-0.51	0	0.542	1.67	1095	1.004
SectionEffect2[14,21]	0.005	0.024	0.819	-1.637	-0.514	-0.011	0.525	1.673	1133	1.004
SectionEffect2[14,22]	-0.203	0.025	0.817	-1.812	-0.739	-0.193	0.305	1.443	1107	1.002
SectionEffect2[14,23]	-1.075	0.027	0.887	-2.784	-1.65	-1.123	-0.537	0.814	1067	1.004
SectionEffect2[14,24]	0.035	0.025	0.838	-1.649	-0.508	0.039	0.573	1.691	1083	1.002
SectionEffect2[14,25]	-0.383	0.029	0.808	-1.974	-0.916	-0.39	0.111	1.236	790	1.001
SectionEffect2[14,26]	-0.679	0.023	0.806	-2.207	-1.218	-0.713	-0.202	1.044	1214	1.003
SectionEffect2[14,27]	-0.593	0.027	0.825	-2.192	-1.143	-0.599	-0.072	1.097	929	1.002
SectionEffect2[14,28]	-0.304	0.027	0.812	-1.885	-0.837	-0.327	0.21	1.381	886	1.003
SectionEffect2[14,29]	-0.595	0.025	0.816	-2.186	-1.124	-0.611	-0.082	1.112	1079	1
SectionEffect2[14,30]	-0.443	0.023	0.8	-2.009	-0.947	-0.465	0.051	1.23	1166	1.001
SectionEffect2[14,31]	-0.419	0.025	0.794	-2.001	-0.934	-0.412	0.083	1.188	1029	1.001
SectionEffect2[14,32]	-0.308	0.024	0.792	-1.834	-0.812	-0.334	0.196	1.3	1074	1.001
SectionEffect2[14,33]	-0.174	0.024	0.812	-1.82	-0.704	-0.193	0.346	1.455	1171	1.001
SectionEffect2[14,34]	0.154	0.025	0.839	-1.551	-0.377	0.169	0.704	1.79	1093	1
SectionEffect2[14,35]	-0.024	0.023	0.822	-1.687	-0.543	-0.034	0.522	1.619	1263	1
SectionEffect2[14,36]	-0.204	0.029	0.812	-1.811	-0.735	-0.214	0.316	1.405	786	1.002
SectionEffect2[14,37]	-0.799	0.024	0.848	-2.458	-1.357	-0.792	-0.282	0.985	1301	1
SectionEffect2[14,38]	-0.31	0.02	0.796	-1.891	-0.815	-0.308	0.171	1.333	1585	1
SectionEffect2[14,39]	-0.185	0.022	0.79	-1.789	-0.696	-0.176	0.33	1.386	1321	1.002
SectionEffect2[14,40]	-0.412	0.022	0.803	-2.012	-0.928	-0.413	0.099	1.197	1312	1.001
SectionEffect2[15,1]	1.118	0.014	0.532	0.186	0.752	1.077	1.452	2.272	1372	1.003
SectionEffect2[15,2]	0.664	0.014	0.521	-0.335	0.327	0.634	1.007	1.782	1431	1
SectionEffect2[15,3]	1.125	0.017	0.547	0.167	0.753	1.075	1.469	2.273	1065	1
SectionEffect2[15,4]	1.15	0.015	0.529	0.218	0.778	1.113	1.481	2.28	1322	1
SectionEffect2[15,5]	1.182	0.022	0.562	0.239	0.782	1.134	1.525	2.451	649	1.001
SectionEffect2[15,6]	0.709	0.014	0.497	-0.219	0.389	0.673	1.024	1.757	1257	1.001
SectionEffect2[15,7]	0.749	0.013	0.506	-0.182	0.413	0.715	1.065	1.811	1520	1.001
SectionEffect2[15,8]	0.518	0.013	0.489	-0.409	0.21	0.495	0.814	1.531	1439	1
SectionEffect2[15,9]	0.56	0.023	0.511	-0.421	0.227	0.537	0.868	1.668	492	1.003
SectionEffect2[15,10]	0.695	0.012	0.495	-0.192	0.356	0.663	0.997	1.743	1597	1.002
SectionEffect2[15,11]	0.25	0.014	0.493	-0.707	-0.051	0.243	0.547	1.259	1239	1.001
SectionEffect2[15,12]	0.498	0.012	0.48	-0.39	0.181	0.468	0.789	1.513	1656	1.002
SectionEffect2[15,13]	0.094	0.012	0.465	-0.876	-0.198	0.109	0.38	1.026	1557	1
SectionEffect2[15,14]	-0.359	0.015	0.506	-1.443	-0.664	-0.328	-0.023	0.559	1118	1.001
SectionEffect2[15,15]	0.448	0.018	0.509	-0.568	0.122	0.432	0.771	1.497	776	1.002
SectionEffect2[15,16]	-0.056	0.012	0.456	-0.971	-0.345	-0.057	0.228	0.868	1389	1.001
SectionEffect2[15,17]	-0.087	0.016	0.486	-1.124	-0.392	-0.081	0.202	0.906	956	1.004
SectionEffect2[15,18]	-0.317	0.012	0.463	-1.271	-0.604	-0.305	-0.025	0.601	1555	1.001
SectionEffect2[15,19]	-0.281	0.012	0.472	-1.261	-0.565	-0.268	0.012	0.647	1578	1
SectionEffect2[15,20]	-0.123	0.016	0.491	-1.151	-0.424	-0.118	0.189	0.866	942	1
SectionEffect2[15,21]	-0.079	0.013	0.496	-1.08	-0.387	-0.068	0.24	0.883	1418	1
SectionEffect2[15,22]	-0.552	0.013	0.48	-1.583	-0.831	-0.513	-0.237	0.324	1338	1
SectionEffect2[15,23]	-0.38	0.011	0.476	-1.387	-0.662	-0.356	-0.09	0.551	1865	1.001
SectionEffect2[15,24]	-0.692	0.015	0.499	-1.807	-0.993	-0.652	-0.346	0.185	1067	1
SectionEffect2[15,25]	-0.61	0.02	0.5	-1.663	-0.923	-0.575	-0.265	0.245	601	1.001
SectionEffect2[15,26]	-0.463	0.014	0.509	-1.554	-0.767	-0.429	-0.134	0.493	1397	1.001
SectionEffect2[15,27]	-0.385	0.017	0.49	-1.388	-0.697	-0.358	-0.062	0.531	787	1.001
SectionEffect2[15,28]	-0.138	0.013	0.495	-1.145	-0.43	-0.146	0.167	0.86	1531	1.001
SectionEffect2[15,29]	-0.307	0.011	0.487	-1.345	-0.594	-0.287	0.005	0.607	2076	1
SectionEffect2[15,30]	0.176	0.01	0.482	-0.77	-0.12	0.174	0.46	1.158	2267	1
SectionEffect2[15,31]	0.158	0.015	0.487	-0.79	-0.154	0.155	0.47	1.121	995	1.001
SectionEffect2[15,32]	-0.279	0.013	0.516	-1.402	-0.581	-0.264	0.049	0.696	1519	1
SectionEffect2[15,33]	0.809	0.013	0.518	-0.115	0.456	0.761	1.126	1.962	1660	1
SectionEffect2[15,34]	0.895	0.014	0.527	-0.053	0.536	0.849	1.207	2.018	1351	1
SectionEffect2[15,35]	0.879	0.014	0.512	-0.016	0.522	0.837	1.203	1.995	1437	1
SectionEffect2[15,36]	0.61	0.012	0.499	-0.305	0.281	0.585	0.911	1.688	1830	1
SectionEffect2[15,37]	0.703	0.013	0.518	-0.273	0.351	0.691	1.02	1.804	1620	1
SectionEffect2[15,38]	0.194	0.018	0.569	-0.94	-0.163	0.2	0.553	1.334	950	1
SectionEffect2[15,39]	1.123	0.02	0.556	0.123	0.728	1.077	1.48	2.31	757	1
SectionEffect2[15,40]	1.065	0.013	0.538	0.119	0.69	1.018	1.405	2.227	1600	1
SectionEffect2[16,1]	0.556	0.021	0.768	-1.039	0.089	0.58	1.032	2.063	1295	1.005
SectionEffect2[16,2]	0.462	0.021	0.773	-1.137	0.012	0.457	0.952	2.001	1331	1.004
SectionEffect2[16,3]	0.546	0.022	0.762	-1.041	0.073	0.566	1.05	2.018	1226	1.007
SectionEffect2[16,4]	0.401	0.023	0.78	-1.195	-0.094	0.411	0.896	1.942	1140	1.003
SectionEffect2[16,5]	0.236	0.022	0.756	-1.277	-0.246	0.241	0.718	1.767	1177	1.003
SectionEffect2[16,6]	0.06	0.025	0.783	-1.52	-0.456	0.072	0.571	1.615	1014	1.004
SectionEffect2[16,7]	0.124	0.027	0.785	-1.42	-0.391	0.132	0.64	1.654	849	1.001
SectionEffect2[16,8]	0.461	0.023	0.785	-1.122	-0.043	0.478	0.958	2.038	1139	1.001
SectionEffect2[16,9]	0.175	0.027	0.777	-1.375	-0.307	0.185	0.659	1.742	810	1.001
SectionEffect2[16,10]	-0.034	0.054	0.791	-1.911	-0.487	-0.003	0.466	1.474	219	1
SectionEffect2[16,11]	0.003	0.024	0.744	-1.442	-0.487	-0.003	0.474	1.552	966	1
SectionEffect2[16,12]	-0.273	0.039	0.767	-1.795	-0.748	-0.252	0.215	1.259	380	1
SectionEffect2[16,13]	-0.479	0.026	0.756	-1.902	-0.984	-0.469	-0.008	1.083	870	1
SectionEffect2[16,14]	-0.16	0.023	0.748	-1.651	-0.628	-0.176	0.307	1.382	1070	1.001
SectionEffect2[16,15]	-0.493	0.027	0.765	-1.968	-0.997	-0.495	-0.015	1.064	825	1
SectionEffect2[16,16]	-0.777	0.051	0.798	-2.48	-1.255	-0.764	-0.27	0.836	246	1
SectionEffect2[16,17]	-0.576	0.024	0.755	-2.034	-1.054	-0.6	-0.102	0.974	996	1
SectionEffect2[16,18]	-0.672	0.026	0.757	-2.118	-1.187	-0.681	-0.192	0.864	864	1
SectionEffect2[16,19]	-0.663	0.026	0.775	-2.17	-1.157	-0.682	-0.176	0.926	861	1
SectionEffect2[16,20]	-0.686	0.026	0.775	-2.191	-1.183	-0.697	-0.223	0.957	867	1
SectionEffect2[16,21]	-1.053	0.028	0.801	-2.635	-1.547	-1.068	-0.569	0.619	819	1.001
SectionEffect2[16,22]	-0.549	0.028	0.801	-2.083	-1.063	-0.558	-0.065	1.136	848	1
SectionEffect2[16,23]	-0.867	0.028	0.795	-2.368	-1.378	-0.867	-0.405	0.818	818	1.002
SectionEffect2[16,24]	-0.605	0.028	0.791	-2.128	-1.121	-0.618	-0.122	1.026	811	1
SectionEffect2[16,25]	-0.714	0.027	0.753	-2.152	-1.188	-0.737	-0.264	0.885	807	1.002
SectionEffect2[16,26]	-0.775	0.024	0.748	-2.25	-1.239	-0.791	-0.311	0.788	936	1
SectionEffect2[16,27]	-0.782	0.025	0.757	-2.263	-1.258	-0.786	-0.328	0.835	884	1.003
SectionEffect2[16,28]	-0.684	0.026	0.758	-2.146	-1.179	-0.704	-0.204	0.876	855	1.001
SectionEffect2[16,29]	-0.726	0.025	0.756	-2.194	-1.201	-0.747	-0.264	0.856	930	1.001
SectionEffect2[16,30]	-0.653	0.033	0.751	-2.158	-1.138	-0.66	-0.166	0.855	524	1.005
SectionEffect2[16,31]	-0.583	0.025	0.744	-2.087	-1.059	-0.579	-0.125	0.971	916	1.001
SectionEffect2[16,32]	-0.249	0.025	0.752	-1.724	-0.734	-0.25	0.242	1.282	935	1.003
SectionEffect2[16,33]	-0.176	0.024	0.753	-1.71	-0.652	-0.157	0.295	1.316	991	1.005
SectionEffect2[16,34]	0.158	0.025	0.774	-1.409	-0.332	0.179	0.666	1.663	922	1.01
SectionEffect2[16,35]	-0.201	0.023	0.756	-1.825	-0.661	-0.178	0.273	1.287	1089	1.008
SectionEffect2[16,36]	-0.116	0.031	0.767	-1.712	-0.587	-0.107	0.385	1.359	629	1.01
SectionEffect2[16,37]	0.042	0.024	0.767	-1.566	-0.424	0.058	0.553	1.493	1044	1.009
SectionEffect2[16,38]	0.051	0.023	0.769	-1.559	-0.434	0.065	0.54	1.557	1089	1.003
SectionEffect2[16,39]	0.177	0.021	0.764	-1.431	-0.274	0.197	0.656	1.683	1376	1.006
SectionEffect2[16,40]	0.14	0.022	0.783	-1.511	-0.338	0.186	0.628	1.653	1297	1.007
SectionEffect2[17,1]	0.055	0.022	0.836	-1.604	-0.484	0.032	0.61	1.738	1443	1
SectionEffect2[17,2]	-0.182	0.025	0.855	-1.841	-0.747	-0.2	0.353	1.594	1176	1
SectionEffect2[17,3]	0.634	0.023	0.876	-1.157	0.058	0.636	1.226	2.316	1427	1
SectionEffect2[17,4]	0.351	0.021	0.824	-1.32	-0.162	0.354	0.885	1.986	1589	1
SectionEffect2[17,5]	0.521	0.023	0.836	-1.235	0.006	0.552	1.061	2.109	1324	1
SectionEffect2[17,6]	-0.038	0.042	0.854	-1.662	-0.584	-0.031	0.519	1.621	423	1.001
SectionEffect2[17,7]	-0.1	0.025	0.839	-1.744	-0.64	-0.125	0.434	1.584	1103	1
SectionEffect2[17,8]	0.048	0.03	0.856	-1.667	-0.525	0.043	0.61	1.746	834	1
SectionEffect2[17,9]	0.223	0.022	0.815	-1.425	-0.276	0.224	0.749	1.834	1379	1
SectionEffect2[17,10]	0.546	0.038	0.862	-1.212	0.025	0.577	1.12	2.189	524	1.001
SectionEffect2[17,11]	-0.09	0.028	0.856	-1.717	-0.681	-0.107	0.471	1.678	926	1
SectionEffect2[17,12]	0.203	0.026	0.824	-1.464	-0.338	0.2	0.739	1.845	1041	1
SectionEffect2[17,13]	0.288	0.024	0.808	-1.377	-0.215	0.28	0.805	1.89	1112	1
SectionEffect2[17,14]	0.366	0.023	0.821	-1.3	-0.126	0.351	0.902	1.955	1322	1
SectionEffect2[17,15]	0.216	0.023	0.806	-1.409	-0.291	0.208	0.745	1.831	1284	1
SectionEffect2[17,16]	0.214	0.022	0.804	-1.446	-0.272	0.207	0.726	1.844	1351	1
SectionEffect2[17,17]	0.273	0.024	0.802	-1.337	-0.259	0.254	0.806	1.859	1087	1
SectionEffect2[17,18]	0.097	0.024	0.816	-1.566	-0.43	0.117	0.617	1.716	1127	1.002
SectionEffect2[17,19]	0.209	0.023	0.818	-1.431	-0.314	0.192	0.735	1.825	1213	1
SectionEffect2[17,20]	0.132	0.021	0.805	-1.532	-0.365	0.128	0.643	1.749	1438	1.001
SectionEffect2[17,21]	0.212	0.026	0.818	-1.416	-0.325	0.196	0.73	1.816	954	1
SectionEffect2[17,22]	0.349	0.024	0.828	-1.31	-0.198	0.347	0.901	2.007	1187	1
SectionEffect2[17,23]	0.357	0.026	0.814	-1.283	-0.175	0.356	0.895	1.946	1006	1
SectionEffect2[17,24]	0.254	0.02	0.801	-1.419	-0.236	0.252	0.771	1.872	1611	1.001
SectionEffect2[17,25]	0.191	0.02	0.813	-1.453	-0.333	0.196	0.716	1.803	1589	1
SectionEffect2[17,26]	0.188	0.019	0.809	-1.443	-0.325	0.201	0.706	1.812	1794	1.003
SectionEffect2[17,27]	0.463	0.02	0.839	-1.272	-0.048	0.479	0.995	2.132	1807	1.002
SectionEffect2[17,28]	-0.072	0.021	0.821	-1.672	-0.598	-0.087	0.445	1.62	1498	1.002
SectionEffect2[17,29]	0.026	0.026	0.827	-1.618	-0.515	0.003	0.57	1.682	989	1.006
SectionEffect2[17,30]	-0.119	0.027	0.854	-1.797	-0.682	-0.123	0.461	1.565	983	1.003
SectionEffect2[17,31]	-0.064	0.021	0.829	-1.728	-0.606	-0.068	0.468	1.62	1622	1.002
SectionEffect2[17,32]	0.303	0.02	0.841	-1.446	-0.209	0.324	0.83	1.93	1698	1
SectionEffect2[17,33]	-0.115	0.041	0.853	-1.778	-0.691	-0.116	0.434	1.527	441	1.005
SectionEffect2[17,34]	0.434	0.027	0.857	-1.35	-0.101	0.465	0.993	2.112	996	1
SectionEffect2[17,35]	-0.056	0.026	0.849	-1.744	-0.61	-0.069	0.516	1.644	1086	1.001
SectionEffect2[17,36]	0.035	0.038	0.852	-1.62	-0.521	0.028	0.589	1.679	503	1.002
SectionEffect2[17,37]	0.453	0.025	0.856	-1.281	-0.098	0.486	1.002	2.088	1192	1
SectionEffect2[17,38]	0.642	0.023	0.912	-1.268	0.073	0.661	1.244	2.419	1541	1.002
SectionEffect2[17,39]	0.097	0.027	0.843	-1.609	-0.432	0.097	0.664	1.706	967	1.002
SectionEffect2[17,40]	0.158	0.026	0.845	-1.554	-0.398	0.178	0.732	1.798	1088	1.001
SectionEffect2[18,1]	0.412	0.016	0.638	-0.79	-0.018	0.379	0.816	1.726	1502	1
SectionEffect2[18,2]	0.747	0.013	0.646	-0.471	0.312	0.73	1.136	2.135	2551	1
SectionEffect2[18,3]	0.733	0.011	0.632	-0.453	0.311	0.7	1.109	2.09	3204	1.002
SectionEffect2[18,4]	0.137	0.025	0.635	-1.103	-0.267	0.117	0.544	1.46	648	1.002
SectionEffect2[18,5]	0.741	0.013	0.636	-0.445	0.326	0.705	1.139	2.082	2255	1.002
SectionEffect2[18,6]	0.406	0.023	0.639	-0.794	-0.016	0.372	0.795	1.762	781	1
SectionEffect2[18,7]	-0.495	0.037	0.694	-1.768	-0.957	-0.516	-0.082	1.02	359	1
SectionEffect2[18,8]	0.723	0.016	0.638	-0.458	0.311	0.677	1.12	2.074	1615	1
SectionEffect2[18,9]	-0.476	0.034	0.696	-1.822	-0.912	-0.478	-0.09	1.055	414	1
SectionEffect2[18,10]	-0.178	0.033	0.669	-1.454	-0.59	-0.195	0.18	1.298	410	1.001
SectionEffect2[18,11]	0.984	0.018	0.691	-0.332	0.514	0.969	1.433	2.396	1549	1.002
SectionEffect2[18,12]	0.384	0.041	0.678	-1.022	-0.031	0.376	0.782	1.813	275	1
SectionEffect2[18,13]	0.421	0.021	0.626	-0.787	0.027	0.408	0.791	1.743	852	1.002
SectionEffect2[18,14]	0.426	0.028	0.643	-0.786	0.01	0.397	0.831	1.731	513	1.005
SectionEffect2[18,15]	-0.185	0.033	0.671	-1.445	-0.593	-0.212	0.185	1.258	425	1.002
SectionEffect2[18,16]	0.734	0.021	0.648	-0.44	0.302	0.721	1.123	2.116	988	1.002
SectionEffect2[18,17]	-0.506	0.045	0.711	-1.783	-0.949	-0.52	-0.101	1.04	254	1
SectionEffect2[18,18]	0.719	0.024	0.654	-0.462	0.282	0.675	1.127	2.102	720	1
SectionEffect2[18,19]	0.098	0.036	0.65	-1.108	-0.311	0.078	0.473	1.495	322	1
SectionEffect2[18,20]	0.427	0.027	0.646	-0.747	-0.006	0.389	0.813	1.832	562	1.002
SectionEffect2[18,21]	-0.169	0.034	0.674	-1.423	-0.577	-0.212	0.205	1.303	389	1.002
SectionEffect2[18,22]	0.451	0.026	0.644	-0.75	0.032	0.426	0.85	1.836	612	1.004
SectionEffect2[18,23]	0.456	0.025	0.652	-0.737	0.034	0.413	0.844	1.879	655	1.002
SectionEffect2[18,24]	0.76	0.027	0.655	-0.406	0.311	0.718	1.169	2.164	591	1
SectionEffect2[18,25]	-0.138	0.034	0.679	-1.41	-0.544	-0.179	0.233	1.341	398	1.001
SectionEffect2[18,26]	1.092	0.031	0.698	-0.14	0.619	1.059	1.523	2.583	495	1
SectionEffect2[18,27]	-0.427	0.041	0.715	-1.729	-0.871	-0.462	-0.027	1.13	301	1.001
SectionEffect2[18,28]	0.791	0.023	0.655	-0.408	0.354	0.745	1.187	2.214	818	1.001
SectionEffect2[18,29]	1.153	0.017	0.699	-0.111	0.669	1.126	1.603	2.648	1621	1.004
SectionEffect2[18,30]	0.705	0.023	0.668	-0.565	0.277	0.674	1.108	2.149	810	1.001
SectionEffect2[18,31]	-0.399	0.039	0.716	-1.746	-0.838	-0.404	-0.032	1.145	330	1.002
SectionEffect2[18,32]	0.491	0.026	0.642	-0.67	0.059	0.45	0.874	1.845	598	1.001
SectionEffect2[18,33]	0.189	0.031	0.669	-1.016	-0.234	0.138	0.586	1.645	473	1
SectionEffect2[18,34]	-0.08	0.038	0.687	-1.385	-0.517	-0.103	0.329	1.37	324	1.007
SectionEffect2[18,35]	0.484	0.04	0.656	-0.689	0.047	0.453	0.887	1.877	263	1
SectionEffect2[18,36]	1.163	0.021	0.688	-0.07	0.678	1.129	1.629	2.587	1060	1.002
SectionEffect2[18,37]	0.47	0.036	0.682	-0.745	0.024	0.43	0.877	1.936	364	1
SectionEffect2[18,38]	0.799	0.021	0.659	-0.451	0.372	0.756	1.199	2.212	961	1
SectionEffect2[18,39]	0.488	0.024	0.656	-0.742	0.059	0.47	0.873	1.897	735	1.001
SectionEffect2[18,40]	0.183	0.027	0.654	-1.054	-0.222	0.147	0.575	1.548	575	1.001
SectionEffect2[19,1]	0.644	0.024	0.693	-0.681	0.195	0.608	1.092	2.094	866	1
SectionEffect2[19,2]	1.014	0.016	0.67	-0.279	0.573	1.002	1.426	2.395	1756	1
SectionEffect2[19,3]	0.637	0.021	0.684	-0.665	0.196	0.614	1.051	2.089	1092	1
SectionEffect2[19,4]	0.474	0.02	0.697	-0.884	0.028	0.435	0.891	1.938	1191	1.002
SectionEffect2[19,5]	0.86	0.028	0.688	-0.484	0.406	0.828	1.309	2.212	625	1
SectionEffect2[19,6]	1.252	0.019	0.668	-0.029	0.808	1.233	1.674	2.586	1256	1
SectionEffect2[19,7]	0.644	0.018	0.669	-0.667	0.225	0.627	1.048	2.039	1386	1.002
SectionEffect2[19,8]	1.019	0.019	0.66	-0.252	0.589	0.987	1.428	2.397	1223	1
SectionEffect2[19,9]	0.714	0.02	0.666	-0.557	0.281	0.677	1.139	2.087	1080	1.002
SectionEffect2[19,10]	1.108	0.019	0.668	-0.151	0.683	1.08	1.528	2.481	1224	1
SectionEffect2[19,11]	0.81	0.019	0.663	-0.497	0.386	0.774	1.23	2.191	1246	1.002
SectionEffect2[19,12]	0.813	0.033	0.686	-0.499	0.358	0.783	1.257	2.172	435	1
SectionEffect2[19,13]	0.893	0.027	0.676	-0.365	0.441	0.869	1.337	2.275	649	1.004
SectionEffect2[19,14]	0.867	0.018	0.659	-0.383	0.43	0.841	1.287	2.232	1333	1
SectionEffect2[19,15]	1.666	0.023	0.726	0.319	1.177	1.662	2.138	3.097	967	1
SectionEffect2[19,16]	-0.136	0.02	0.742	-1.623	-0.602	-0.145	0.321	1.386	1428	1.002
SectionEffect2[19,17]	0.198	0.019	0.698	-1.18	-0.239	0.193	0.625	1.6	1318	1
SectionEffect2[19,18]	0.277	0.018	0.672	-1.103	-0.135	0.279	0.697	1.622	1357	1
SectionEffect2[19,19]	0.275	0.017	0.655	-1.009	-0.122	0.265	0.674	1.592	1510	1
SectionEffect2[19,20]	-0.196	0.018	0.675	-1.586	-0.607	-0.184	0.206	1.176	1357	1.001
SectionEffect2[19,21]	0.153	0.019	0.66	-1.152	-0.26	0.156	0.551	1.51	1267	1.001
SectionEffect2[19,22]	0.277	0.018	0.649	-1.06	-0.103	0.273	0.674	1.616	1363	1
SectionEffect2[19,23]	0.661	0.018	0.668	-0.688	0.258	0.64	1.074	1.993	1402	1
SectionEffect2[19,24]	0.14	0.018	0.636	-1.138	-0.259	0.136	0.546	1.423	1313	1.001
SectionEffect2[19,25]	0.03	0.022	0.657	-1.317	-0.375	0.031	0.453	1.292	887	1
SectionEffect2[19,26]	0.588	0.019	0.658	-0.749	0.191	0.574	1.002	1.949	1189	1.001
SectionEffect2[19,27]	0.57	0.019	0.652	-0.76	0.174	0.564	0.988	1.859	1208	1
SectionEffect2[19,28]	0.377	0.017	0.646	-0.98	-0.002	0.368	0.768	1.674	1449	1
SectionEffect2[19,29]	0.353	0.021	0.648	-0.958	-0.061	0.36	0.78	1.626	925	1.001
SectionEffect2[19,30]	-0.03	0.022	0.648	-1.352	-0.435	-0.022	0.387	1.229	885	1
SectionEffect2[19,31]	-0.188	0.017	0.667	-1.582	-0.601	-0.15	0.215	1.108	1545	1
SectionEffect2[19,32]	-0.132	0.016	0.651	-1.463	-0.526	-0.113	0.259	1.183	1619	1
SectionEffect2[19,33]	0.352	0.017	0.64	-0.93	-0.048	0.356	0.742	1.629	1340	1
SectionEffect2[19,34]	0.283	0.017	0.632	-1.01	-0.09	0.269	0.68	1.513	1372	1
SectionEffect2[19,35]	0.707	0.021	0.667	-0.662	0.295	0.689	1.137	2.024	1030	1
SectionEffect2[19,36]	0.835	0.018	0.665	-0.46	0.402	0.812	1.243	2.194	1299	1.001
SectionEffect2[19,37]	0.279	0.027	0.663	-1.06	-0.139	0.278	0.698	1.582	588	1.001
SectionEffect2[19,38]	0.317	0.018	0.64	-1.018	-0.067	0.325	0.716	1.583	1324	1
SectionEffect2[19,39]	0.579	0.017	0.65	-0.733	0.192	0.559	0.989	1.882	1516	1
SectionEffect2[19,40]	0.44	0.018	0.653	-0.863	0.025	0.438	0.863	1.72	1335	1
SectionEffect2[20,1]	0.144	0.026	0.841	-1.541	-0.391	0.157	0.689	1.793	1083	1
SectionEffect2[20,2]	0.482	0.03	0.881	-1.399	-0.071	0.519	1.088	2.156	891	1
SectionEffect2[20,3]	0.548	0.032	0.888	-1.324	-0.004	0.569	1.166	2.201	764	1
SectionEffect2[20,4]	0.467	0.027	0.874	-1.382	-0.057	0.467	1.042	2.128	1069	1
SectionEffect2[20,5]	0.231	0.027	0.849	-1.55	-0.295	0.269	0.788	1.873	953	1
SectionEffect2[20,6]	0.141	0.025	0.856	-1.627	-0.384	0.144	0.688	1.781	1143	1
SectionEffect2[20,7]	0.083	0.028	0.872	-1.723	-0.466	0.117	0.639	1.774	944	1
SectionEffect2[20,8]	0.139	0.027	0.846	-1.6	-0.377	0.144	0.683	1.839	965	1.001
SectionEffect2[20,9]	0.211	0.025	0.842	-1.511	-0.31	0.215	0.755	1.863	1093	1
SectionEffect2[20,10]	0.221	0.027	0.842	-1.532	-0.29	0.236	0.752	1.862	972	1
SectionEffect2[20,11]	0.018	0.029	0.866	-1.733	-0.542	0.018	0.562	1.766	875	1.001
SectionEffect2[20,12]	0.451	0.031	0.871	-1.38	-0.082	0.479	1.036	2.058	773	1
SectionEffect2[20,13]	0.248	0.029	0.856	-1.503	-0.317	0.259	0.799	1.912	851	1
SectionEffect2[20,14]	-0.055	0.03	0.869	-1.808	-0.618	-0.08	0.519	1.666	867	1.001
SectionEffect2[20,15]	0.528	0.035	0.895	-1.294	-0.042	0.536	1.132	2.259	646	1.001
SectionEffect2[20,16]	0.341	0.029	0.866	-1.485	-0.198	0.374	0.894	2.011	883	1
SectionEffect2[20,17]	0.162	0.031	0.854	-1.57	-0.372	0.194	0.7	1.807	783	1
SectionEffect2[20,18]	0.261	0.032	0.866	-1.48	-0.295	0.27	0.866	1.894	745	1.001
SectionEffect2[20,19]	0.101	0.03	0.86	-1.663	-0.452	0.127	0.656	1.792	837	1.001
SectionEffect2[20,20]	-0.174	0.031	0.888	-1.878	-0.787	-0.182	0.42	1.61	804	1
SectionEffect2[20,21]	0.132	0.027	0.857	-1.617	-0.398	0.143	0.676	1.829	977	1
SectionEffect2[20,22]	0.207	0.029	0.864	-1.541	-0.361	0.22	0.773	1.901	875	1
SectionEffect2[20,23]	0.202	0.03	0.869	-1.569	-0.364	0.219	0.756	1.972	863	1
SectionEffect2[20,24]	0.135	0.031	0.856	-1.557	-0.414	0.134	0.71	1.832	777	1.001
SectionEffect2[20,25]	0.033	0.029	0.859	-1.672	-0.531	0.038	0.577	1.743	864	1
SectionEffect2[20,26]	-0.131	0.03	0.894	-1.872	-0.729	-0.145	0.458	1.648	883	1
SectionEffect2[20,27]	-0.004	0.028	0.848	-1.682	-0.543	0.014	0.515	1.723	929	1
SectionEffect2[20,28]	0.15	0.029	0.854	-1.568	-0.397	0.162	0.687	1.857	866	1
SectionEffect2[20,29]	0.102	0.029	0.875	-1.632	-0.465	0.12	0.657	1.887	887	1
SectionEffect2[20,30]	0.124	0.031	0.875	-1.574	-0.472	0.131	0.685	1.887	799	1
SectionEffect2[20,31]	0.422	0.033	0.879	-1.402	-0.133	0.449	1.025	2.094	721	1.001
SectionEffect2[20,32]	0.255	0.028	0.855	-1.494	-0.278	0.288	0.808	1.903	940	1
SectionEffect2[20,33]	0.088	0.028	0.859	-1.659	-0.434	0.074	0.633	1.808	925	1.001
SectionEffect2[20,34]	0.214	0.03	0.873	-1.546	-0.352	0.225	0.819	1.895	830	1
SectionEffect2[20,35]	0.121	0.029	0.86	-1.64	-0.431	0.157	0.67	1.786	870	1
SectionEffect2[20,36]	0.135	0.027	0.86	-1.596	-0.388	0.128	0.69	1.815	1028	1
SectionEffect2[20,37]	0.32	0.025	0.855	-1.408	-0.221	0.31	0.889	2.024	1162	1
SectionEffect2[20,38]	0.332	0.03	0.878	-1.463	-0.234	0.346	0.934	1.977	874	1.001
SectionEffect2[20,39]	0.809	0.029	0.953	-1.196	0.204	0.852	1.435	2.604	1108	1
SectionEffect2[20,40]	0.264	0.025	0.875	-1.548	-0.278	0.283	0.822	1.951	1223	1
SectionEffect2[21,1]	-0.178	0.025	0.762	-1.744	-0.649	-0.181	0.306	1.363	941	1.003
SectionEffect2[21,2]	0.013	0.025	0.759	-1.561	-0.47	0.04	0.489	1.519	949	1.004
SectionEffect2[21,3]	-0.066	0.029	0.781	-1.618	-0.571	-0.084	0.426	1.493	739	1.003
SectionEffect2[21,4]	-0.564	0.033	0.776	-2.094	-1.051	-0.57	-0.072	1.127	552	1.008
SectionEffect2[21,5]	-0.106	0.03	0.765	-1.642	-0.576	-0.103	0.361	1.454	665	1.006
SectionEffect2[21,6]	-0.387	0.031	0.739	-1.826	-0.843	-0.391	0.051	1.139	567	1.004
SectionEffect2[21,7]	-0.505	0.033	0.758	-2.034	-0.963	-0.518	-0.048	1.098	518	1.004
SectionEffect2[21,8]	-0.873	0.036	0.77	-2.369	-1.356	-0.886	-0.418	0.869	455	1.003
SectionEffect2[21,9]	-0.583	0.035	0.745	-2.06	-1.064	-0.588	-0.105	0.916	441	1.007
SectionEffect2[21,10]	-0.574	0.031	0.742	-2.05	-1.032	-0.569	-0.117	0.953	567	1.004
SectionEffect2[21,11]	-0.508	0.037	0.763	-2.02	-0.988	-0.519	-0.032	1.057	420	1.009
SectionEffect2[21,12]	-0.683	0.038	0.765	-2.152	-1.169	-0.711	-0.228	1.012	410	1.003
SectionEffect2[21,13]	-0.715	0.035	0.766	-2.222	-1.191	-0.713	-0.271	0.951	492	1.005
SectionEffect2[21,14]	-0.444	0.032	0.756	-1.944	-0.907	-0.459	0.032	1.101	558	1.005
SectionEffect2[21,15]	-0.57	0.036	0.758	-2.093	-1.034	-0.571	-0.098	0.977	456	1.007
SectionEffect2[21,16]	-0.687	0.036	0.765	-2.168	-1.188	-0.708	-0.222	0.871	455	1.004
SectionEffect2[21,17]	-1.05	0.042	0.796	-2.577	-1.561	-1.05	-0.578	0.671	362	1.002
SectionEffect2[21,18]	-0.812	0.038	0.77	-2.329	-1.294	-0.796	-0.368	0.807	416	1.01
SectionEffect2[21,19]	-1.073	0.037	0.763	-2.531	-1.541	-1.095	-0.619	0.54	421	1.005
SectionEffect2[21,20]	-0.775	0.035	0.764	-2.282	-1.251	-0.785	-0.298	0.814	468	1.005
SectionEffect2[21,21]	-1.085	0.037	0.779	-2.615	-1.582	-1.086	-0.602	0.491	442	1.009
SectionEffect2[21,22]	-0.379	0.036	0.829	-2.065	-0.904	-0.363	0.143	1.324	535	1.007
SectionEffect2[21,23]	-0.92	0.038	0.767	-2.347	-1.447	-0.922	-0.443	0.652	405	1.002
SectionEffect2[21,24]	-0.939	0.036	0.762	-2.439	-1.409	-0.923	-0.478	0.636	461	1.007
SectionEffect2[21,25]	-1	0.037	0.765	-2.444	-1.492	-1.012	-0.53	0.588	433	1.007
SectionEffect2[21,26]	-0.865	0.034	0.757	-2.378	-1.326	-0.885	-0.401	0.706	486	1.004
SectionEffect2[21,27]	-1.267	0.039	0.778	-2.723	-1.765	-1.283	-0.797	0.419	393	1.005
SectionEffect2[21,28]	-0.948	0.034	0.756	-2.391	-1.415	-0.961	-0.501	0.706	484	1.006
SectionEffect2[21,29]	-0.478	0.043	0.806	-2.062	-1	-0.501	0.043	1.07	347	1.015
SectionEffect2[21,30]	-0.914	0.035	0.761	-2.416	-1.375	-0.922	-0.432	0.696	473	1.009
SectionEffect2[21,31]	-0.718	0.041	0.771	-2.248	-1.207	-0.713	-0.226	0.805	357	1.022
SectionEffect2[21,32]	-0.77	0.034	0.749	-2.24	-1.253	-0.765	-0.296	0.777	493	1.009
SectionEffect2[21,33]	-0.889	0.032	0.744	-2.383	-1.351	-0.872	-0.45	0.645	532	1.008
SectionEffect2[21,34]	-0.927	0.033	0.754	-2.417	-1.41	-0.9	-0.476	0.6	528	1.006
SectionEffect2[21,35]	-0.757	0.031	0.747	-2.297	-1.227	-0.728	-0.293	0.686	596	1.008
SectionEffect2[21,36]	-0.579	0.032	0.768	-2.115	-1.065	-0.569	-0.088	0.964	590	1.011
SectionEffect2[21,37]	-0.78	0.031	0.763	-2.355	-1.241	-0.762	-0.328	0.743	588	1.009
SectionEffect2[21,38]	-0.36	0.035	0.785	-1.967	-0.861	-0.342	0.134	1.149	511	1.012
SectionEffect2[21,39]	-0.603	0.029	0.753	-2.128	-1.076	-0.583	-0.146	0.891	696	1.006
SectionEffect2[21,40]	-0.72	0.039	0.791	-2.246	-1.237	-0.734	-0.222	0.885	410	1.014
MuPsi[1]	-3.417	0.001	0.046	-3.51	-3.445	-3.418	-3.387	-3.328	1308	1
MuPsi[2]	0.165	0.003	0.042	0.085	0.136	0.164	0.191	0.252	236	1
SDPsi[1]	0.178	0.002	0.042	0.108	0.149	0.175	0.202	0.269	438	1.005
SDPsi[2]	0.059	0.003	0.041	0.005	0.027	0.05	0.081	0.159	175	1
lp__	11472.8	5.811	85.178	11313.4	11412	11471.3	11528.5	11646.3	215	1.006
