# Supplementary material for: Evolutionary Distance of Amino Acid Sequence Orthologs across Macaque Subspecies: Identifying Candidate Genes for SIV Resistance in Chinese Rhesus Macaques
Source: PLoS One. 2015 Apr 17;10(4):e0123624. doi: 10.1371/journal.pone.0123624 (PMC4401517; doi:10.1371/journal.pone.0123624)
Supplement: S1 Code — (R) [file pone.0123624.s005.R]

d<-read.csv(file.choose())                                                       # Read Data - Note we have removed all amino acid sequences that break synteny for this analysis
library(rstan)                                                                   # Load R packages
library(rethinking)                                                              #
library(Cairo)                                                                   #

D <- 40                                                                          # Set number of chromosomal zones

Tot<-G<-c()                                                                      # Classify the zone of the n^th amino acid
for(i in 1:21){                                                                  #
G<-c()                                                                           #
Break<-c()                                                                       #
Breaks<-c()                                                                      #
H<-1:length(d$Mid.CR[which(d$Chromosome.ID==i)])                                 #
Breaks<-round(cumsum(rep(max(H)/D ,D) ) )                                        #
                                                                                 #
Break[1]<-Breaks[1]                                                              #
for(b in 2:length(Breaks)){                                                      #
Break[b]<-Breaks[b]-Breaks[b-1]                                                  #
}                                                                                #
                                                                                 #
G<-c()                                                                           #
for( b in 1 : length(Break)){                                                    #
G<-c(G,rep(b,Break[b]) )                                                         #
}                                                                                #
                                                                                 #
Tot<-c(Tot,G)                                                                    #
}                                                                                #
d$Section<-Tot                                                                   #

Msection<-c()                                                                    # Calc mean location of each zone on each chromosome
for(i in 1:21){                                                                  #
msection<-c()                                                                    #
for(s in 1:D){                                                                   #
msection[s]<- mean(d$Mid.CR[which( d$Chromosome.ID==i & d$Section==s)])          #
}                                                                                #
Msection<-c(Msection,msection)                                                   #
}                                                                                #

for(i in 0:20){                                                                  # Scale location to the unit interval
Msection[((i*D)+(1:D))] <-  Msection[((i*D)+(1:D))]/max(Msection[((i*D)+(1:D))]) #
              }                                                                  #


Section <- d$Section                                                             # Extract all data
Chromosome <- d$Chromosome.ID                                                    #
Nc<-as.vector(as.numeric(c( table(Chromosome))))                                 #
N <-length(Section)                                                              #
C<-max(Chromosome)                                                               #
Edist<-d$EvDist.Equals0.8.zEquals0.00001.                                        #
Ones<-ifelse(Edist==0,0,1)                                                       #
Msection <-Msection                                                              #
CumSumOnes<-cumsum(Ones)                                                         #
MaxOnes<-max(CumSumOnes)                                                         #
Zeros<-rep(0,D)                                                                  #

model_dat <- list(                                                               # Compile data
N=N,                                                                             #
C=C,                                                                             #
D=D,                                                                             #
Nc=Nc,                                                                           #
Edist=Edist,                                                                     #
Ones=Ones,                                                                       #
Section=Section,                                                                 #
Chromosome=Chromosome,                                                           #
Msection=Msection,                                                               #
CumSumOnes=CumSumOnes,                                                           #
MaxOnes=MaxOnes,                                                                 #
Zeros=Zeros                                                                      #
)                                                                                #

################################################################################## Stan Code
model_code <-'
   data{
        int N;                                 # N of Amino Acids
        int C;                                 # N of Chromosomes
        int D;                                 # N of Sections
        int MaxOnes;                           # N of Diverging Genes
        vector<lower=0>[N] Edist;              # Evolutionary Distance of Amino Acids
        int Ones [N];                          # Binary Non-Zero Edist
        int Section[N];                        # Location of Amino Acids on each Chromosomes
        int Chromosome[N];                     # Chromosome of Amino Acid
        vector[C] Nc;                          # Number of Amino Acids per Chromosome
        vector[C*D] Msection;                  # Location of Section on Chromosome
        int CumSumOnes[N];                     # Indicate which Non-Zero Edist
        vector[D] Zeros;                       # Number of Amino Acids per Chromosome

        }
        
   parameters{
        vector[2] Psi[C];                     # Chromosome specific intercepts
        vector<lower=0>[2] Gamma[C];          # Chromosome specific random effects variances
        vector<lower=0,upper=1>[2] Eta[C];    # Chromosome specific max correaltion
        vector<lower=0>[2] Kappa[C];          # Chromosome specific decay
        vector<lower=0>[1] B[C];              # Chromosome specific scale on Gamma regression

        vector[D] SectionEffect1[C];          # Chromosome specific random effects
        vector[D] SectionEffect2[C];          # Chromosome specific random effects

        vector[2] MuPsi;                      # Mean of intercepts across chromsome
        vector<lower=0>[2] SDPsi;             # SD of intercepts across chromsome
             }

   model{
######################################################## Declare local variables
        vector[D] Mu[C];
        matrix[D,D] Rho;

        vector[N] LinkZeroModel;

        vector[MaxOnes] Y;
        vector[MaxOnes] GammaA;
        vector[MaxOnes] GammaB;

        real G;

######################################################## Priors

         MuPsi[1] ~ normal(0,10);
         MuPsi[2] ~ normal(0,10);

         SDPsi[1] ~ cauchy(0,3);
         SDPsi[2] ~ cauchy(0,3);

        for(c in 1:C){
         B[c,1] ~ normal(0,10);

         Psi[c,1] ~ normal(MuPsi[1],SDPsi[1]);
         Psi[c,2] ~ normal(MuPsi[2],SDPsi[2]);

         Gamma[c,1] ~ cauchy(0,3);
         Gamma[c,2] ~ cauchy(0,3);

         Eta[c,1] ~ beta(2,2);
         Kappa[c,1] ~ normal(2,3)T[0,];

         Eta[c,2] ~ beta(2,2);
         Kappa[c,2] ~ normal(2,3)T[0,];
        }


      for(c in 1:C){
######################################################### Construct Gaussian Process Covariance - Gamma submodel
        for( i in 1:D ){
        for( j in 1:D ){
             if ( i < j ) {
                G <- Msection[(((c-1)*D)+(i))]-Msection[(((c-1)*D)+(j))];    # Inter-section distance in chromo c
                Rho[i,j] <- Eta[c,1] * exp( -Kappa[c,1] * G * G );           # Estimate Correlations
                Rho[j,i] <- Rho[i,j];                                        # Fill Other Triangle
                 }
                 if ( i==j ) Rho[i,i] <- 1;                                  # Fill Diag
                }}

         Rho <- cholesky_decompose(Rho);                                     # Decompose Rho

         SectionEffect1[c] ~ multi_normal_cholesky( Zeros , Rho );           # Model GP in Cholesky notation for efficiancy

################################################################################
          }

      for(c in 1:C){
######################################################### Construct Gaussian Process Covariance - Bernoulli submodel
        for( i in 1:D ){
        for( j in 1:D ){
             if ( i < j ) {
                G <- Msection[(((c-1)*D)+(i))]-Msection[(((c-1)*D)+(j))];    # Inter-section distance in chromo n
                Rho[i,j] <- Eta[c,2] * exp( -Kappa[c,2] * G * G );           # Estimate Correlations
                Rho[j,i] <- Rho[i,j];                                        # Fill Other Triangle
                 }
                 if ( i==j ) Rho[i,i] <- 1;                                  # Fill Diag
                }}

         Rho <- cholesky_decompose(Rho);                                     # Decompose Rho

         SectionEffect2[c] ~ multi_normal_cholesky( Zeros , Rho );           # Model GP in Cholesky notation for efficiancy

################################################################################
          }

################################################################################ Link Function - Bernoulli
     for(c in 1:C){
       Mu[c] <- (Psi[c,2] +  (Gamma[c,2]*SectionEffect2[c]));
       }

     for(n in 1:N){
       LinkZeroModel[n] <- Mu[Chromosome[n],Section[n]];
       }

########################################### Inflation Model
     Ones ~ bernoulli_logit( LinkZeroModel);

################################################################################ Link Function - Gamma
    for(c in 1:C){
       Mu[c] <- exp(Psi[c,1] +  (Gamma[c,1]*SectionEffect1[c]))*B[c,1];
       }

################################################################################ ZIG model
   for(n in 1:N){
   if(Ones[n]==1){
       Y[CumSumOnes[n]] <- Edist[n];
       GammaA[CumSumOnes[n]] <- Mu[Chromosome[n],Section[n]];

       GammaB[CumSumOnes[n]] <- B[Chromosome[n],1];
        }}

      Y ~ gamma( GammaA, GammaB);

      }
      '
   fitGene <- stan(model_code=model_code, data = model_dat, init=0 , thin=1, iter = 10000, warmup=2000,chains =1, refresh=10)

   print(fitGene, digits_summary=3))

 ################################################################################## Plot GP
 add.alpha <- function(col, alpha=1){
if(missing(col))
stop("Please provide a vector of colours.")
apply(sapply(col, col2rgb)/255, 2,
function(x)
rgb(x[1], x[2], x[3], alpha=alpha))
}

   Mu<-array(data = NA, dim = c(8000,C,D), dimnames = NULL)
      Mu2<-array(data = NA, dim = c(8000,C,D), dimnames = NULL)

   P<- extract(fitGene, pars="Psi" )$Psi
   G<- extract(fitGene, pars="Gamma" )$Gamma

   S1 <- extract(fitGene, pars="SectionEffect1")$SectionEffect1
      S2 <- extract(fitGene, pars="SectionEffect2")$SectionEffect2

  for(i in 1:8000){
  for(c in 1:C){
    Mu[i,c,] <- exp(P[i,c,1] +  (G[i,c,1]*S1[i,c,]))
      Mu2[i,c,] <- logistic(P[i,c,2] +  (G[i,c,2]*S2[i,c,]))
               } }

  meanMu<-matrix(NA, ncol=D,nrow=C)
   lMu<-matrix(NA, ncol=D,nrow=C)
   hMu<-matrix(NA, ncol=D,nrow=C)

  for(d in 1:D){
  for(c in 1:C){
  meanMu[c,d]<- mean(Mu[,c,d])
  lMu[c,d]<- PCI(Mu[,c,d],.7)[1]
  hMu[c,d]<- PCI(Mu[,c,d],.7)[2]
  }}

  meanMu2<-matrix(NA, ncol=D,nrow=C)
   lMu2<-matrix(NA, ncol=D,nrow=C)
   hMu2<-matrix(NA, ncol=D,nrow=C)

  for(d in 1:D){
  for(c in 1:C){
  meanMu2[c,d]<- mean(Mu2[,c,d])
  lMu2[c,d]<- PCI(Mu2[,c,d],.7)[1]
  hMu2[c,d]<- PCI(Mu2[,c,d],.7)[2]
  }}


CairoPDF("C19-X.pdf", 16, 9)
  par(mfrow=c(2,3))
 for(c in 19:21){
 y<-ifelse(c==21,"X",c)

 par(mar=c(5,4,4,5)+.1)
  plot(meanMu2[c,]~Msection[(((c-1)*D)+(1:D))],type="n",ylim=c(0,1),
  ylab="% of Sequences with Evolutionary Distance >0", xlab=paste("Chromosomal Position (Unit Scaled) on Chromosome", y))
 # for(i in 1:100){
 # lines(smooth.spline((Mu[i*10,c,]~Msection[(((c-1)*D)+(1:D))]) ), col="slateblue")
 # }
 #}

J1<-smooth.spline((hMu2[c,]~Msection[(((c-1)*D)+(1:D))]) , spar=0.6 )
J2<-smooth.spline((lMu2[c,]~Msection[(((c-1)*D)+(1:D))]) , spar=0.6 )

   polygon(c(J1$x,rev(J2$x)), c(J1$y,rev(J2$y)), col = add.alpha("lightskyblue1",0.8),border = NA)
   lines(smooth.spline((meanMu2[c,]~Msection[(((c-1)*D)+(1:D))]), spar=0.6  ), lwd=2,col="slateblue4")
lines(smooth.spline((lMu2[c,]~Msection[(((c-1)*D)+(1:D))]) , spar=0.6 ), col="slateblue")
lines(smooth.spline((hMu2[c,]~Msection[(((c-1)*D)+(1:D))]), spar=0.6 ), col="slateblue")

par(new=TRUE)

  plot(meanMu[c,]~Msection[(((c-1)*D)+(1:D))],type="n",ylim=c(0,0.055),,xaxt="n",yaxt="n",xlab="",ylab="")
 # for(i in 1:100){
 # lines(smooth.spline((Mu[i*10,c,]~Msection[(((c-1)*D)+(1:D))]) ), col="slateblue")
 # }
 #}

J1<-smooth.spline((hMu[c,]~Msection[(((c-1)*D)+(1:D))]) , spar=0.6 )
J2<-smooth.spline((lMu[c,]~Msection[(((c-1)*D)+(1:D))]) , spar=0.6 )

   polygon(c(J1$x,rev(J2$x)), c(J1$y,rev(J2$y)), col = add.alpha("peachpuff",0.8),border = NA)
   lines(smooth.spline((meanMu[c,]~Msection[(((c-1)*D)+(1:D))]), spar=0.6  ), lwd=2,col="indianred")
lines(smooth.spline((lMu[c,]~Msection[(((c-1)*D)+(1:D))]) , spar=0.6 ), col="salmon")
lines(smooth.spline((hMu[c,]~Msection[(((c-1)*D)+(1:D))]), spar=0.6 ), col="salmon")
axis(4)
mtext("         Evolutionary Distance             ",side=4,line=3,cex=.7)
legend("bottomleft",col=c("lightskyblue","salmon"),lty=1,lwd=3,legend=c("% of Sequences with Evolutionary Distance >0","Evolutionary Distance of Sequences"))
}
dev.off()


#####################################################################################

   Mu<-array(data = NA, dim = c(8000,C), dimnames = NULL)
      Mu2<-array(data = NA, dim = c(8000,C), dimnames = NULL)

   P<- extract(fitGene, pars="Psi" )$Psi

  for(i in 1:8000){
  for(c in 1:C){
    Mu[i,c] <- exp(P[i,c,1] )
      Mu2[i,c] <- logistic(P[i,c,2] )
               } }

  meanMu<-c()
   lMu<-c()
   hMu<-c()


  for(c in 1:C){
  meanMu[c]<- mean(Mu[,c])
  lMu[c]<- PCI(Mu[,c],.9)[1]
  hMu[c]<- PCI(Mu[,c],.9)[2]
  }

  meanMu2<-c()
   lMu2<-c()
   hMu2<-c()


  for(c in 1:C){
  meanMu2[c]<- mean(Mu2[,c])
  lMu2[c]<- PCI(Mu2[,c],.9)[1]
  hMu2[c]<- PCI(Mu2[,c],.9)[2]
  }


   MP<- extract(fitGene, pars="MuPsi" )$MuPsi

   meanMP<-mean(exp(MP[,1] ))
   lMP<-PCI(exp(MP[,1] ))[1]
   hMP<-PCI(exp(MP[,1] ))[2]

      meanMP2<-mean(logistic(MP[,2] ))
   lMP2<-PCI(logistic(MP[,2] ))[1]
   hMP2<-PCI(logistic(MP[,2] ))[2]

  plot(c(meanMu,meanMP)~c(1:22), ylab="Evolutionary Distance of Sequences with Evolutionary Distance >0", xlab="Chromosome", xaxt="n" ,
  pch=20, col="indianred",ylim=c(min(c(lMu,hMu)),max(c(lMu,hMu))) )

  abline(h=0.025,col="grey70",lty=3)
  abline(h=0.03,col="grey70",lty=3)
  abline(h=0.035,col="grey70",lty=3)
  abline(h=0.04,col="grey70",lty=3)
  abline(h=0.045,col="grey70",lty=3)
  abline(h=0.05,col="grey70",lty=3)

   abline(h=lMP,col="slateblue",lty=2,lwd=2)
 abline(h=meanMP,col="indianred",lty=2,lwd=2)
 abline(h=hMP,col="slateblue",lty=2,lwd=2)

  segments(c(1:22),c(lMu,lMP),c(1:22), c(hMu,hMP),lwd=3,col="darkgrey",lend=1)
   points(c(meanMu,meanMP)~c(1:22),    pch=20, col="black",cex=1.5 )

      segments(c(22),c(lMP),c(22), c(hMP),lwd=3,col="slateblue",lend=1)
   points(c(meanMP)~c(22),    pch=20, col="indianred",cex=1.5 )

 axis(1, at=c(1:22), labels=c(1:20,"X", "Mu") )


    plot(c(meanMu2,meanMP2)~c(1:22), ylab="% of Sequences with Evolutionary Distance >0", xlab="Chromosome", xaxt="n" ,
  pch=20, col="indianred",ylim=c(min(c(lMu2,hMu2)),max(c(lMu2,hMu2))) )

  abline(h=0.025,col="grey70",lty=3)
  abline(h=0.03,col="grey70",lty=3)
  abline(h=0.035,col="grey70",lty=3)
  abline(h=0.04,col="grey70",lty=3)
  abline(h=0.045,col="grey70",lty=3)
  abline(h=0.05,col="grey70",lty=3)

   abline(h=lMP2,col="slateblue",lty=2,lwd=2)
 abline(h=meanMP2,col="indianred",lty=2,lwd=2)
 abline(h=hMP2,col="slateblue",lty=2,lwd=2)

  segments(c(1:22),c(lMu2,lMP2),c(1:22), c(hMu2,hMP2),lwd=3,col="darkgrey",lend=1)
   points(c(meanMu2,meanMP2)~c(1:22),    pch=20, col="black",cex=1.5 )

      segments(c(22),c(lMP2),c(22), c(hMP2),lwd=3,col="slateblue",lend=1)
   points(c(meanMP2)~c(22),    pch=20, col="indianred",cex=1.5 )

 axis(1, at=c(1:22), labels=c(1:20,"X", "Mu") )
